# Supplementary material for: Inducible gene deletion reveals essentiality of protein kinases and a septation initiation network in Candida albicans
Source: PLoS Genet. 2026 Apr 21;22(4):e1012118. doi: 10.1371/journal.pgen.1012118 (PMC13128113; doi:10.1371/journal.pgen.1012118)
Supplement: S1 Table — (XLSX) [file pgen.1012118.s029.xlsx]

## Sheet: Table S1
Table S1. C. albicans strains used in this study
Strain a	Parent	Description/genotype b	Reference
SC5314		Wild-type reference strain	[1]
bud32Δ mutants
SCBUD32M2A	SC5314	BUD32-1/bud32-2Δ::FRT	[2]
SCBUD32M2B	SC5314	bud32-1Δ::FRT/BUD32-2	[2]
SCBUD32M3A	SCBUD32M2A	BUD32-1/bud32-2Δ::FRT ADH1/adh1::FRT-BUD32-HygB-FRT	This study
SCBUD32M3B	SCBUD32M2B	bud32-1Δ::FRT/BUD32-2 ADH1/adh1::FRT-BUD32-HygB-FRT	This study
SCBUD32M4A	SCBUD32M3A	bud32-1Δ::SAT1-FLIP/bud32-2Δ::FRT ADH1/adh1::FRT-BUD32-HygB-FRT	This study
SCBUD32M4B	SCBUD32M3B	bud32-1Δ::FRT/bud32-2Δ::SAT1-FLIP ADH1/adh1::FRT-BUD32-HygB-FRT	This study
SCBUD32M5A	SCBUD32M4A	bud32-1Δ::FRT/bud32-2Δ::FRT ADH1/adh1::FRT-BUD32-HygB-FRT	This study
SCBUD32M5B	SCBUD32M4B	bud32-1Δ::FRT/bud32-2Δ::FRT ADH1/adh1::FRT-BUD32-HygB-FRT	This study
SCBUD32M6A	SCBUD32M5A	bud32-1Δ::FRT/bud32-2Δ::FRT ADH1/adh1::FRT-BUD32-HygB-FRT sap2‑1::PSAP2-1-ecaFLP-caSAT1/SAP2‑2	This study
SCBUD32M6B	SCBUD32M5B	bud32-1Δ::FRT/bud32-2Δ::FRT ADH1/adh1::FRT-BUD32-HygB-FRT sap2‑1::PSAP2-1-ecaFLP-caSAT1/SAP2‑2	This study
SCBUD32M7A	SCBUD32M3A	BUD32-1/bud32-2Δ::FRT ADH1/adh1::FRT-BUD32-HygB-FRT sap2‑1::PSAP2-1-ecaFLP-caSAT1/SAP2‑2	This study
SCBUD32M7B	SCBUD32M3B	bud32-1Δ::FRT/BUD32-2 ADH1/adh1::FRT-BUD32-HygB-FRT sap2‑1::PSAP2-1-ecaFLP-caSAT1/SAP2‑2	This study
SCBUD32M8A	SCBUD32M6A	bud32-1Δ::FRT/bud32-2Δ::FRT ADH1/adh1::FRT sap2‑1::PSAP2-1-ecaFLP-caSAT1/SAP2‑2	This study
SCBUD32M8B	SCBUD32M6B	bud32-1Δ::FRT/bud32-2Δ::FRT ADH1/adh1::FRT sap2‑1::PSAP2-1-ecaFLP-caSAT1/SAP2‑2	This study
SCBUD32M9A	SCBUD32M7A	BUD32-1/bud32-2Δ::FRT ADH1/adh1::FRT sap2‑1::PSAP2-1-ecaFLP-caSAT1/SAP2‑2	This study
SCBUD32M9B	SCBUD32M7B	bud32-1Δ::FRT/BUD32-2 ADH1/adh1::FRT sap2‑1::PSAP2-1-ecaFLP-caSAT1/SAP2‑2	This study
ctk1Δ mutants
SCCTK1M2A	SC5314	CTK1-1/ctk1-2Δ::FRT	[2]
SCCTK1M2B	SC5314	ctk1-1Δ::FRT/CTK1-2	[2]
SCCTK1M3A	SCCTK1M2A	CTK1-1/ctk1-2Δ::FRT ADH1/adh1::FRT-CTK1-HygB-FRT	This study
SCCTK1M3B	SCCTK1M2B	ctk1-1Δ::FRT/CTK1-2 ADH1/adh1::FRT-CTK1-HygB-FRT	This study
SCCTK1M4A	SCCTK1M3A	ctk1-1Δ::SAT1-FLIP/ctk1-2Δ::FRT ADH1/adh1::FRT-CTK1-HygB-FRT	This study
SCCTK1M4B	SCCTK1M3B	ctk1-1Δ::FRT/ctk1-2Δ::SAT1-FLIP ADH1/adh1::FRT-CTK1-HygB-FRT	This study
SCCTK1M5A	SCCTK1M4A	ctk1-1Δ::FRT/ctk1-2Δ::FRT ADH1/adh1::FRT-CTK1-HygB-FRT	This study
SCCTK1M5B	SCCTK1M4B	ctk1-1Δ::FRT/ctk1-2Δ::FRT ADH1/adh1::FRT-CTK1-HygB-FRT	This study
SCCTK1M6A	SCCTK1M5A	ctk1-1Δ::FRT/ctk1-2Δ::FRT ADH1/adh1::FRT-CTK1-HygB-FRT sap2‑1::PSAP2-1-ecaFLP-caSAT1/SAP2‑2	This study
SCCTK1M6B	SCCTK1M5B	ctk1-1Δ::FRT/ctk1-2Δ::FRT ADH1/adh1::FRT-CTK1-HygB-FRT sap2‑1::PSAP2-1-ecaFLP-caSAT1/SAP2‑2	This study
SCCTK1M7A	SCCTK1M3A	CTK1-1/ctk1-2Δ::FRT ADH1/adh1::FRT-CTK1-HygB-FRT sap2‑1::PSAP2-1-ecaFLP-caSAT1/SAP2‑2	This study
SCCTK1M7B	SCCTK1M3B	ctk1-1Δ::FRT/CTK1-2 ADH1/adh1::FRT-CTK1-HygB-FRT sap2‑1::PSAP2-1-ecaFLP-caSAT1/SAP2‑2	This study
SCCTK1M8A	SCCTK1M6A	ctk1-1Δ::FRT/ctk1-2Δ::FRT ADH1/adh1::FRT sap2‑1::PSAP2-1-ecaFLP-caSAT1/SAP2‑2	This study
SCCTK1M8B	SCCTK1M6B	ctk1-1Δ::FRT/ctk1-2Δ::FRT ADH1/adh1::FRT sap2‑1::PSAP2-1-ecaFLP-caSAT1/SAP2‑2	This study
SCCTK1M9A	SCCTK1M7A	CTK1-1/ctk1-2Δ::FRT ADH1/adh1::FRT sap2‑1::PSAP2-1-ecaFLP-caSAT1/SAP2‑2	This study
SCCTK1M9B	SCCTK1M7B	ctk1-1Δ::FRT/CTK1-2 ADH1/adh1::FRT sap2‑1::PSAP2-1-ecaFLP-caSAT1/SAP2‑2	This study
ksp1Δ mutants
SCKSP1M2A	SC5314	KSP1-1/ksp1-2Δ::FRT	[2]
SCKSP1M2B	SC5314	ksp1-1Δ::FRT/KSP1-2	[2]
SCKSP1M3A	SCKSP1M2A	KSP1-1/ksp1-2Δ::FRT ADH1/adh1::FRT-KSP1-HygB-FRT	This study
SCKSP1M3B	SCKSP1M2B	ksp1-1Δ::FRT/KSP1-2 ADH1/adh1::FRT-KSP1-HygB-FRT	This study
SCKSP1M4A	SCKSP1M3A	ksp1-1Δ::SAT1-FLIP/ksp1-2Δ::FRT ADH1/adh1::FRT-KSP1-HygB-FRT	This study
SCKSP1M4B	SCKSP1M3B	ksp1-1Δ::FRT/ksp1-2Δ::SAT1-FLIP ADH1/adh1::FRT-KSP1-HygB-FRT	This study
SCKSP1M5A	SCKSP1M4A	ksp1-1Δ::FRT/ksp1-2Δ::FRT ADH1/adh1::FRT	This study
SCKSP1M5B	SCKSP1M4B	ksp1-1Δ::FRT/ksp1-2Δ::FRT ADH1/adh1::FRT	This study
SCKSP1M6A	SCKSP1M4A	ksp1-1Δ::FRT/ksp1-2Δ::FRT ADH1/adh1::FRT-KSP1-HygB-FRT	This study
SCKSP1M6B	SCKSP1M4B	ksp1-1Δ::FRT/ksp1-2Δ::FRT ADH1/adh1::FRT-KSP1-HygB-FRT	This study
ptk2Δ mutants
SCPTK2M2A	SC5314	ptk2-1Δ::FRT/PTK2-2	[2]
SCPTK2M2B	SC5314	PTK2-1/ptk2-2Δ::FRT	[2]
SCPTK2M3A	SCPTK2M2A	ptk2-1Δ::FRT/PTK2-2 ADH1/adh1::FRT-PTK2-HygB-FRT	This study
SCPTK2M3B	SCPTK2M2B	PTK2-1/ptk2-2Δ::FRT ADH1/adh1::FRT-PTK2-HygB-FRT	This study
SCPTK2M4A	SCPTK2M3A	ptk2-1Δ::FRT/ptk2-2Δ::SAT1-FLIP ADH1/adh1::FRT-PTK2-HygB-FRT	This study
SCPTK2M4B	SCPTK2M3B	ptk2-1Δ::SAT1-FLIP/ptk2-2Δ::FRT ADH1/adh1::FRT-PTK2-HygB-FRT	This study
SCPTK2M5A	SCPTK2M4A	ptk2-1Δ::FRT/ptk2-2Δ::FRT ADH1/adh1::FRT-PTK2-HygB-FRT	This study
SCPTK2M5B	SCPTK2M4B	ptk2-1Δ::FRT/ptk2-2Δ::FRT ADH1/adh1::FRT-PTK2-HygB-FRT	This study
SCPTK2M6A	SCPTK2M5A	ptk2-1Δ::FRT/ptk2-2Δ::FRT ADH1/adh1::FRT-PTK2-HygB-FRT sap2‑1::PSAP2-1-ecaFLP-caSAT1/SAP2‑2	This study
SCPTK2M6B	SCPTK2M5B	ptk2-1Δ::FRT/ptk2-2Δ::FRT ADH1/adh1::FRT-PTK2-HygB-FRT sap2‑1::PSAP2-1-ecaFLP-caSAT1/SAP2‑2	This study
SCPTK2M7A	SCPTK2M3A	ptk2-1Δ::FRT/PTK2-2 ADH1/adh1::FRT-PTK2-HygB-FRT sap2‑1::PSAP2-1-ecaFLP-caSAT1/SAP2‑2	This study
SCPTK2M7B	SCPTK2M3B	PTK2-1/ptk2-2Δ::FRT ADH1/adh1::FRT-PTK2-HygB-FRT sap2‑1::PSAP2-1-ecaFLP-caSAT1/SAP2‑2	This study
SCΔptk2SupA1	SCPTK2M6A	ptk2-1Δ::FRT/ptk2-2Δ::FRT ADH1/adh1::FRT sap2‑1::PSAP2-1-ecaFLP-caSAT1/SAP2‑2 PMA1/PMA1G587A	This study
SCΔptk2SupA2	SCPTK2M6A	ptk2-1Δ::FRT/ptk2-2Δ::FRT ADH1/adh1::FRT sap2‑1::PSAP2-1-ecaFLP-caSAT1/SAP2‑2 PMA1A570V/PMA1A570V	This study
SCΔptk2SupB2	SCPTK2M6B	ptk2-1Δ::FRT/ptk2-2Δ::FRT ADH1/adh1::FRT sap2‑1::PSAP2-1-ecaFLP-caSAT1/SAP2‑2 PMA1/PMA1	This study
SCΔptk2SupB2	SCPTK2M6B	ptk2-1Δ::FRT/ptk2-2Δ::FRT ADH1/adh1::FRT sap2‑1::PSAP2-1-ecaFLP-caSAT1/SAP2‑2 PMA1/PMA1S883P	This study
rio1Δ mutants
SCRIO1M2A	SC5314	rio1-1Δ::FRT/RIO1-2	[2]
SCRIO1M2B	SC5314	RIO1-1/rio1-2Δ::FRT	[2]
SCRIO1M3A	SCRIO1M2A	rio1-1Δ::FRT/RIO1-2 ADH1/adh1::FRT-RIO1-HygB-FRT	This study
SCRIO1M3B	SCRIO1M2B	RIO1-1/rio1-2Δ::FRT ADH1/adh1::FRT-RIO1-HygB-FRT	This study
SCRIO1M4A	SCRIO1M3A	rio1-1Δ::FRT/rio1-2Δ::SAT1-FLIP ADH1/adh1::FRT-RIO1-HygB-FRT	This study
SCRIO1M4B	SCRIO1M3B	rio1-1Δ::SAT1-FLIP/rio1-2Δ::FRT ADH1/adh1::FRT-RIO1-HygB-FRT	This study
SCRIO1M5A	SCRIO1M4A	rio1-1Δ::FRT/rio1-2Δ::FRT ADH1/adh1::FRT-RIO1-HygB-FRT	This study
SCRIO1M5B	SCRIO1M4B	rio1-1Δ::FRT/rio1-2Δ::FRT ADH1/adh1::FRT-RIO1-HygB-FRT	This study
SCRIO1M6A	SCRIO1M5A	rio1-1Δ::FRT/rio1-2Δ::FRT ADH1/adh1::FRT-RIO1-HygB-FRT sap2‑1::PSAP2-1-ecaFLP-caSAT1/SAP2‑2	This study
SCRIO1M6B	SCRIO1M5B	rio1-1Δ::FRT/rio1-2Δ::FRT ADH1/adh1::FRT-RIO1-HygB-FRT sap2‑1::PSAP2-1-ecaFLP-caSAT1/SAP2‑2	This study
SCRIO1M7A	SCRIO1M3A	rio1-1Δ::FRT/RIO1-2 ADH1/adh1::FRT-RIO1-HygB-FRT sap2‑1::PSAP2-1-ecaFLP-caSAT1/SAP2‑2	This study
SCRIO1M7B	SCRIO1M3B	RIO1-1/rio1-2Δ::FRT ADH1/adh1::FRT-RIO1-HygB-FRT sap2‑1::PSAP2-1-ecaFLP-caSAT1/SAP2‑2	This study
SCRIO1M8A	SCRIO1M6A	rio1-1Δ::FRT/rio1-2Δ::FRT ADH1/adh1::FRT sap2‑1::PSAP2-1-ecaFLP-caSAT1/SAP2‑2	This study
SCRIO1M8B	SCRIO1M6B	rio1-1Δ::FRT/rio1-2Δ::FRT ADH1/adh1::FRT sap2‑1::PSAP2-1-ecaFLP-caSAT1/SAP2‑2	This study
SCRIO1M9A	SCRIO1M7A	rio1-1Δ::FRT/RIO1-2 ADH1/adh1::FRT sap2‑1::PSAP2-1-ecaFLP-caSAT1/SAP2‑2	This study
SCRIO1M9B	SCRIO1M7B	RIO1-1/rio1-2Δ::FRT ADH1/adh1::FRT sap2‑1::PSAP2-1-ecaFLP-caSAT1/SAP2‑2	This study
rio2Δ mutants
SCRIO2M2A	SC5314	rio2-1Δ::FRT/RIO2-2	[2]
SCRIO2M2B	SC5314	RIO2-1/rio2-2Δ::FRT	[2]
SCRIO2M3A	SCRIO2M2A	rio2-1Δ::FRT/RIO2-2 ADH1/adh1::FRT-RIO2-HygB-FRT	This study
SCRIO2M3B	SCRIO2M2B	RIO2-1/rio2-2Δ::FRT ADH1/adh1::FRT-RIO2-HygB-FRT	This study
SCRIO2M4A	SCRIO2M3A	rio2-2Δ::FRT/rio2-2Δ::SAT1-FLIP ADH1/adh1::FRT-RIO2-HygB-FRT	This study
SCRIO2M4B	SCRIO2M3B	rio2-1Δ::SAT1-FLIP/rio2-2Δ::FRT ADH1/adh1::FRT-RIO2-HygB-FRT	This study
SCRIO2M5A	SCRIO2M4A	rio2-1Δ::FRT/rio2-2Δ::FRT ADH1/adh1::FRT-RIO2-HygB-FRT	This study
SCRIO2M5B	SCRIO2M4B	rio2-1Δ::FRT/rio2-2Δ::FRT ADH1/adh1::FRT-RIO2-HygB-FRT	This study
SCRIO2M6A	SCRIO2M5A	rio2-1Δ::FRT/rio2-2Δ::FRT ADH1/adh1::FRT-RIO2-HygB-FRT sap2‑1::PSAP2-1-ecaFLP-caSAT1/SAP2‑2	This study
SCRIO2M6B	SCRIO2M5B	rio2-1Δ::FRT/rio2-2Δ::FRT ADH1/adh1::FRT-RIO2-HygB-FRT sap2‑1::PSAP2-1-ecaFLP-caSAT1/SAP2‑2	This study
SCRIO2M7A	SCRIO2M3A	rio2-1Δ::FRT/RIO2-2 ADH1/adh1::FRT-RIO2-HygB-FRT sap2‑1::PSAP2-1-ecaFLP-caSAT1/SAP2‑2	This study
SCRIO2M7B	SCRIO2M3B	RIO2-1/rio2-2Δ::FRT ADH1/adh1::FRT-RIO2-HygB-FRT sap2‑1::PSAP2-1-ecaFLP-caSAT1/SAP2‑2	This study
SCRIO2M8A	SCRIO2M6A	rio2-1Δ::FRT/rio2-2Δ::FRT ADH1/adh1::FRT sap2‑1::PSAP2-1-ecaFLP-caSAT1/SAP2‑2	This study
SCRIO2M8B	SCRIO2M6B	rio2-1Δ::FRT/rio2-2Δ::FRT ADH1/adh1::FRT sap2‑1::PSAP2-1-ecaFLP-caSAT1/SAP2‑2	This study
SCRIO2M9A	SCRIO2M7A	rio2-1Δ::FRT/RIO2-2 ADH1/adh1::FRT sap2‑1::PSAP2-1-ecaFLP-caSAT1/SAP2‑2	This study
SCRIO2M9B	SCRIO2M7B	RIO2-1/rio2-2Δ::FRT ADH1/adh1::FRT sap2‑1::PSAP2-1-ecaFLP-caSAT1/SAP2‑2	This study
orf19.3456Δ mutants
SC3456M2A	SC5314	orf19.3456-1/orf19.3456-2Δ::FRT	[3]
SC3456M2B	SC5314	orf19.3456-1Δ::FRT/orf19.3456-2	[3]
SC3456M3A	SC3456M2A	orf19.3456-1/orf19.3456-2Δ::FRT ADH1/adh1::FRT-orf19.3456-HygB-FRT	This study
SC3456M3B	SC3456M2B	orf19.3456-1Δ::FRT/orf19.3456-2 ADH1/adh1::FRT-orf19.3456-HygB-FRT	This study
SC3456M4A	SC3456M3A	orf19.3456-1Δ::SAT1-FLIP/orf19.3456-2Δ::FRT ADH1/adh1::FRT-orf19.3456-HygB-FRT	This study
SC3456M4B	SC3456M3B	orf19.3456-1Δ::FRT/orf19.3456-2Δ::SAT1-FLIP ADH1/adh1::FRT-orf19.3456-HygB-FRT	This study
SC3456M5A	SC3456M4A	orf19.3456-1Δ::FRT/orf19.3456-2Δ::FRT ADH1/adh1::FRT-orf19.3456-HygB-FRT	This study
SC3456M5B	SC3456M4B	orf19.3456-1Δ::FRT/orf19.3456-2Δ::FRT ADH1/adh1::FRT-orf19.3456-HygB-FRT	This study
SC3456M6A	SC3456M5A	orf19.3456-1Δ::FRT/orf19.3456-2Δ::FRT ADH1/adh1::FRT-orf19.3456-HygB-FRT sap2‑1::PSAP2-1-ecaFLP-caSAT1/SAP2‑2	This study
SC3456M6B	SC3456M5B	orf19.3456-1Δ::FRT/orf19.3456-2Δ::FRT ADH1/adh1::FRT-orf19.3456-HygB-FRT sap2‑1::PSAP2-1-ecaFLP-caSAT1/SAP2‑2	This study
SC3456M7A	SC3456M3A	orf19.3456-1/orf19.3456-2Δ::FRT ADH1/adh1::FRT-orf19.3456-HygB-FRT sap2‑1::PSAP2-1-ecaFLP-caSAT1/SAP2‑2	This study
SC3456M7B	SC3456M3B	orf19.3456-1Δ::FRT/orf19.3456-2 ADH1/adh1::FRT-orf19.3456-HygB-FRT sap2‑1::PSAP2-1-ecaFLP-caSAT1/SAP2‑2	This study
orf19.5376Δ mutants
SC5376M2A	SC5314	orf19.5376-1Δ::FRT/orf19.5376-2	[3]
SC5376M2B	SC5314	orf19.5376-1/orf19.5376-2Δ::FRT	[3]
SC5376M3A	SC5376M2A	orf19.5376-1Δ::FRT/orf19.5376-2 ADH1/adh1::FRT-orf19.5376-HygB-FRT	This study
SC5376M3B	SC5376M2B	orf19.5376-1/orf19.5376-2Δ::FRT ADH1/adh1::FRT-orf19.5376-HygB-FRT	This study
SC5376M4A	SC5376M3A	orf19.5376-1Δ::FRT/orf19.5376-2Δ::SAT1-FLIP ADH1/adh1::FRT-orf19.5376-HygB-FRT	This study
SC5376M4B	SC5376M3B	orf19.5376-1Δ::SAT1-FLIP/orf19.5376-2Δ::FRT ADH1/adh1::FRT-orf19.5376-HygB-FRT	This study
SC5376M5A	SC5376M4A	orf19.5376-1Δ::FRT/orf19.5376-2Δ::FRT ADH1/adh1::FRT-orf19.5376-HygB-FRT	This study
SC5376M5B	SC5376M4B	orf19.5376-1Δ::FRT/orf19.5376-2Δ::FRT ADH1/adh1::FRT-orf19.5376-HygB-FRT	This study
SC5376M6A	SC5376M5A	orf19.5376-1Δ::FRT/orf19.5376-2Δ::FRT ADH1/adh1::FRT-orf19.5376-HygB-FRT sap2‑1::PSAP2-1-ecaFLP-caSAT1/SAP2‑2	This study
SC5376M6B	SC5376M5B	orf19.5376-1Δ::FRT/orf19.5376-2Δ::FRT ADH1/adh1::FRT-orf19.5376-HygB-FRT sap2‑1::PSAP2-1-ecaFLP-caSAT1/SAP2‑2	This study
SC5376M7A	SC5376M3A	orf19.5376-1Δ::FRT/orf19.5376-2 ADH1/adh1::FRT-orf19.5376-HygB-FRT sap2‑1::PSAP2-1-ecaFLP-caSAT1/SAP2‑2	This study
SC5376M7B	SC5376M3B	orf19.5376-1/orf19.5376-2Δ::FRT ADH1/adh1::FRT-orf19.5376-HygB-FRT sap2‑1::PSAP2-1-ecaFLP-caSAT1/SAP2‑2	This study
Strains containing kinase-dead and 3xHA-tagged orf19.3456 alleles
SC3456M8A	SC3456M5A	orf19.3456-1Δ::FRT/orf19.3456K41R-SAT1-FLIP ADH1/adh1::FRT-orf19.3456-HygB-FRT	This study
SC3456M8B	SC3456M5B	orf19.3456-1K41R-SAT1-FLIP/orf19.3456-2Δ::FRT ADH1/adh1::FRT-orf19.3456-HygB-FRT	This study
SC3456M9A	SC3456M8A	orf19.3456-1Δ::FRT/orf19.3456K41R-FRT ADH1/adh1::FRT-orf19.3456-HygB-FRT	This study
SC3456M9B	SC3456M8B	orf19.3456K41R-FRT/orf19.3456-2Δ::FRT ADH1/adh1::FRT-orf19.3456-HygB-FRT	This study
SC3456M10A	SC3456M9A	orf19.3456-1Δ::FRT/orf19.3456K41R-FRT ADH1/adh1::FRT-orf19.3456-HygB-FRT sap2‑1::PSAP2-1-ecaFLP-caSAT1/SAP2‑2	This study
SC3456M10B	SC3456M9B	orf19.3456K41R-FRT/orf19.3456-2Δ::FRT ADH1/adh1::FRT-orf19.3456-HygB-FRT sap2‑1::PSAP2-1-ecaFLP-caSAT1/SAP2‑2	This study
SC3456M11A	SC3456M5A	orf19.3456-1Δ::FRT/orf19.3456-3xHA-SAT1-FLIP ADH1/adh1::FRT-orf19.3456-HygB-FRT	This study
SC3456M11B	SC3456M5B	orf19.3456-3xHA-SAT1-FLIP/orf19.3456-2Δ::FRT ADH1/adh1::FRT-orf19.3456-HygB-FRT	This study
SC3456M12A	SC3456M11A	orf19.3456-1Δ::FRT/orf19.3456-3xHA-FRT ADH1/adh1::FRT-orf19.3456-HygB-FRT	This study
SC3456M12B	SC3456M11B	orf19.3456-3xHA-FRT/orf19.3456-2Δ::FRT ADH1/adh1::FRT-orf19.3456-HygB-FRT	This study
SC3456M13A	SC3456M5A	orf19.3456-1Δ::FRT/orf19.3456K41R-3xHA-SAT1-FLIP ADH1/adh1::FRT-orf19.3456-HygB-FRT	This study
SC3456M13B	SC3456M5B	orf19.3456K41R-3xHA-SAT1-FLIP/orf19.3456-2Δ::FRT ADH1/adh1::FRT-orf19.3456-HygB-FRT	This study
SC3456M14A	SC3456M13A	orf19.3456-1Δ::FRT/orf19.3456K41R-3xHA-FRT ADH1/adh1::FRT-orf19.3456-HygB-FRT	This study
SC3456M14B	SC3456M13B	orf19.3456K41R-3xHA-FRT/orf19.3456-2Δ::FRT ADH1/adh1::FRT-orf19.3456-HygB-FRT	This study
SC3456H1A	SC3456M2A	orf19.3456-3xHA-SAT1-FLIP/orf19.3456-2Δ::FRT	This study
SC3456H1B	SC3456M2B	orf19.3456-1Δ::FRT/orf19.3456-3xHA-SAT1-FLIP	This study
SC3456H2A	SC3456H1A	orf19.3456-3xHA-FRT/orf19.3456-2Δ::FRT	This study
SC3456H2B	SC3456H1B	orf19.3456-1Δ::FRT/orf19.3456-3xHA-FRT	This study
SC3456H3A	SC3456H2A	orf19.3456-3xHA-FRT/orf19.3456-3xHA-SAT1-FLIP	This study
SC3456H3B	SC3456H2B	orf19.3456-3xHA-SAT1-FLIP/orf19.3456-3xHA-FRT	This study
SC3456H4A	SC3456H3A	orf19.3456-3xHA-FRT/orf19.3456-3xHA-FRT	This study
SC3456H4B	SC3456H3B	orf19.3456-3xHA-FRT/orf19.3456-3xHA-FRT	This study
Strains containing kinase-dead and 3xHA-tagged orf19.5376 alleles
SC5376M8A	SC5376M5A	orf19.5376Δ::FRT/orf19.5376K65R-SAT1-FLIP ADH1/adh1::FRT-orf19.5376-HygB-FRT	This study
SC5376M8B	SC5376M5B	orf19.5376Δ::FRT/orf19.5376K65R-SAT1-FLIP ADH1/adh1::FRT-orf19.5376-HygB-FRT	This study
SC5376M9A	SC5376M8A	orf19.5376Δ::FRT/orf19.5376K65R-FRT ADH1/adh1::FRT-orf19.5376-HygB-FRT	This study
SC5376M9B	SC5376M8B	orf19.5376Δ::FRT/orf19.5376K65R-FRT ADH1/adh1::FRT-orf19.5376-HygB-FRT	This study
SC5376M10A	SC5376M9A	orf19.5376Δ::FRT/orf19.5376K65R-FRT ADH1/adh1::FRT-orf19.5376-HygB-FRT sap2‑1::PSAP2-1-ecaFLP-caSAT1/SAP2‑2	This study
SC5376M10B	SC5376M9B	orf19.5376Δ::FRT/orf19.5376K65R-FRT ADH1/adh1::FRT-orf19.5376-HygB-FRT sap2‑1::PSAP2-1-ecaFLP-caSAT1/SAP2‑2	This study
SC5376M11A	SC5376M5A	orf19.5376Δ::FRT/orf19.5376-3xHA-SAT1-FLIP ADH1/adh1::FRT-orf19.5376-HygB-FRT	This study
SC5376M11B	SC5376M5B	orf19.5376Δ::FRT/orf19.5376-3xHA-SAT1-FLIP ADH1/adh1::FRT-orf19.5376-HygB-FRT	This study
SC5376M12A	SC5376M11A	orf19.5376Δ::FRT/orf19.5376-3xHA-FRT ADH1/adh1::FRT-orf19.5376-HygB-FRT	This study
SC5376M12B	SC5376M11B	orf19.5376Δ::FRT/orf19.5376-3xHA-FRT ADH1/adh1::FRT-orf19.5376-HygB-FRT	This study
SC5376M13A	SC5376M5A	orf19.5376Δ::FRT/orf19.5376K65R-3xHA-SAT1-FLIP ADH1/adh1::FRT-orf19.5376-HygB-FRT	This study
SC5376M13B	SC5376M5B	orf19.5376Δ::FRT/orf19.5376K65R-3xHA-SAT1-FLIP ADH1/adh1::FRT-orf19.5376-HygB-FRT	This study
SC5376M14A	SC5376M13A	orf19.5376Δ::FRT/orf19.5376K65R-3xHA-FRT ADH1/adh1::FRT-orf19.5376-HygB-FRT	This study
SC5376M14B	SC5376M13B	orf19.5376Δ::FRT/orf19.5376K65R-3xHA-FRT ADH1/adh1::FRT-orf19.5376-HygB-FRT	This study
SC5376H1A	SC5376M2A	orf19.5376-3xHA-SAT1-FLIP/orf19.5376-2Δ::FRT	This study
SC5376H1B	SC5376M2B	orf19.5376-1Δ::FRT/orf19.5376-3xHA-SAT1-FLIP	This study
SC5376H2A	SC5376H1A	orf19.5376-3xHA-FRT/orf19.5376-2Δ::FRT	This study
SC5376H2B	SC5376H1B	orf19.5376-1Δ::FRT/orf19.5376-3xHA-FRT	This study
dbf2Δ mutants
SCDBF2M2A	SC5314	DBF2-1/dbf2-2Δ::FRT	[2]
SCDBF2M2B	SC5314	dbf2-1Δ::FRT/DBF2-2	[2]
orf19.193Δ mutants
SC193M1A	SC5314	orf19.193-1Δ::SAT1-FLP/orf19.193-2	This study
SC193M1B	SC5314	orf19.193-1/orf19.193-2Δ::SAT1-FLP	This study
SC193M2A	SC193M1A	orf19.193-1Δ::FRT/orf19.193-2	This study
SC193M2B	SC193M1A	orf19.193-1/orf19.193-2Δ::FRT	This study
Auxin-inducible orf19.3456, orf19.5376, dbf2, and orf19.193 mutants
SC3456AID1A	SC3456M2A	orf19.3456-AID*-3xHA-PACT1-OsTIR1-3xMyc-SAT1/orf19.3456-2Δ::FRT	This study
SC3456AID1B	SC3456M2B	orf19.3456-1Δ::FRT/orf19.3456-AID*-3xHA-PACT1-OsTIR1-3xMyc-SAT1	This study
SC5376AID1A	SC5376M2A	orf19.5376-1Δ::FRT/orf19.5376-AID*-3xHA-PACT1-OsTIR1-3xMyc-SAT1	This study
SC5376AID1B	SC5376M2B	orf19.5376-AID*-3xHA-PACT1-OsTIR1-3xMyc-SAT1/orf19.5376-2Δ::FRT	This study
SCDBF2AID1A	SCDBF2M2A	DBF2-AID*-3xHA-PACT1-OsTIR1-3xMyc-SAT1/dbf2-2Δ::FRT	This study
SCDBF2AID1B	SCDBF2M2B	dbf2-1Δ::FRT/DBF2-AID*-3xHA-PACT1-OsTIR1-3xMyc-SAT1	This study
SC193AID1A	SC193M2A	orf19.193-1Δ::FRT/orf19.193-AID*-3xHA-PACT1-OsTIR1-3xMyc-SAT1	This study
SC193AID1B	SC193M2B	orf19.193-AID*-3xHA-PACT1-OsTIR1-3xMyc-SAT1/orf19.193-2Δ::FRT	This study
Strains containing a GFP-tagged CDC3
SCCDC3G1A	SC5314	CDC3-1/cdc3-2::CDC3-GFP-HygB	This study
SCCDC3G1B	SC5314	cdc3-1::CDC3-GFP-HygB/CDC3-2	This study
SC3456AID1CDC3G1A	SC3456AID1A	orf19.3456-AID*-3xHA-PACT1-OsTIR1-3xMyc-SAT1/orf19.3456-2Δ::FRT cdc3-1::CDC3-GFP-HygB/CDC3-2	This study
SC3456AID1CDC3G1B	SC3456AID1B	orf19.3456-1Δ::FRT/orf19.3456-AID*-3xHA-PACT1-OsTIR1-3xMyc-SAT1 CDC3-1/cdc3-2::CDC3-GFP-HygB	This study
SC5376AID1CDC3G1A	SC5376AID1A	orf19.5376-1Δ::FRT/orf19.5376-AID*-3xHA-PACT1-OsTIR1-3xMyc-SAT1 CDC3-1/cdc3-2::CDC3-GFP-HygB	This study
SC5376AID1CDC3G1B	SC5376AID1B	orf19.5376-AID*-3xHA-PACT1-OsTIR1-3xMyc-SAT1/orf19.5376-2Δ::FRT cdc3-1::CDC3-GFP-HygB/CDC3-2	This study
Strains containing 3xMyc-tagged orf19.3456 and 3xHA-tagged orf19.193
SC3456Myc3A	SC3456M2A	orf19.3456-3xMyc-caSAT1/orf19.3456-2Δ::FRT	This study
SC3456Myc3B	SC3456M2B	orf19.3456-1Δ::FRT/orf19.3456-3xMyc-caSAT1	This study
SC3456Myc193H1A	SC3456Myc3A	orf19.3456-3xMyc-caSAT1/orf19.3456-2Δ::FRT orf19.193-1/orf19.193-3xHA-HygB	This study
SC3456Myc193H1B	SC3456Myc3B	orf19.3456-1Δ::FRT/orf19.3456-3xMyc-caSAT1 orf19.193-3xHA-HygB/orf19.193-2	This study
SC193M2-193H1A	SC193M2A	orf19.193-1Δ::FRT/orf19.193-3xHA-HygB	This study
SC193M2-193H1B	SC193M2B	orf19.193-3xHA-HygB/orf19.193-2Δ::FRT	This study
SC193H3456Myc3A	SC193M2-193H1A	orf19.193-1Δ::FRT/orf19.193-3xHA-HygB orf19.3456-1/orf19.3456-3xMyc-caSAT1	This study
SC193H3456Myc3B	SC193M2-193H1B	orf19.193-3xHA-HygB/orf19.193-2Δ::FRT orf19.3456-3xMyc-caSAT1/orf19.3456-2	This study
a Strains that were used for phenotypic analyses are highlighted in blue; the other strains are intermediates in their construction.
b SAT1-FLIP denotes the SAT1 flipper cassette; FRT is the FLP recombination target sequence, one copy of which remains in the genome after recycling of the SAT1 flipper cassette; caSAT1 is the Candida-adapted SAT1 gene, HygB the hygromycin resistance marker, and ecaFLP the enhanced Candida-adapted FLP gene. The BUD32, CDC3, CTK1, DBF2, KSP1, PTK2, RIO1, RIO2, SAP2, orf19.193, orf19.3456, and orf1…
References
[1] Gillum AM, Tsay EYH, Kirsch DR. 1984. Isolation of the Candida albicans gene for orotidine-5'-phosphate decarboxylase by complementation of S. cerevisiae ura3 and Escherichia coli pyrF mutations. Mol Gen Genet 198:179-182.
[2] Ramírez-Zavala B, Krüger I, Dunker C, Jacobsen ID, Morschhäuser J. 2022. The protein kinase Ire1 has a Hac1-independent essential role in iron uptake and virulence of Candida albicans. PLoS Pathog 18:e1010283.
[3] Ramírez-Zavala B, Mottola A, Haubenreißer J, Schneider S, Allert S, Brunke S, Ohlsen K, Hube B, Morschhäuser J. 2017. The Snf1-activating kinase Sak1 is a key regulator of metabolic adaptation and in vivo fitness of Candida albicans. Mol Microbiol 104:989-1007.
