# Supplementary material for: Inducible gene deletion reveals essentiality of protein kinases and a septation initiation network in Candida albicans
Source: PLoS Genet. 2026 Apr 21;22(4):e1012118. doi: 10.1371/journal.pgen.1012118 (PMC13128113; doi:10.1371/journal.pgen.1012118)
Supplement: S2 Table — (XLSX) [file pgen.1012118.s030.xlsx]

## Sheet: Table S2
Table S2. Significantly enriched proteins identified after Co-IP with the orf19.3456-encoded kinase
UniProt identifier	Standard name in CGD	Assembly 19 identifier	Fold enrichment	P-value	Description in CGD
A0A1D8PPU9		orf19.3456	5754.22	0.000199908	Protein with a predicted serine/threonine kinase and tyrosine kinase domain; possibly an essential gene, disruptants not obtained by UAU1 method
A0A1D8PH77		orf19.193	1318.4	6.75815e-06	Ortholog of C. dubliniensis CD36 : Cd36_19310, C. parapsilosis CDC317 : CPAR2_209710, C. auris B8441 : B9J08_002949 and Candida tenuis NRRL Y-1498 : CANTEDRAFT_113479
A0A1D8PNW1	SCW11	orf19.3893	193.205	0.0463505	Cell wall protein; repressed in ace2 mutant; repressed in core caspofungin response; induced in high iron; possibly an essential gene, disruptants not obtained by UAU1 method; rat catheter and Spider biofilm repressed
A0A1D8PM77		orf19.3778	86.6819	0.0179047	Protein with a predicted role in ribosome biogenesis; mutation confers hypersensitivity to 5-fluorocytosine (5-FC), 5-fluorouracil (5-FU); repressed in core stress response; repressed by prostaglandins; Hap43-induced
Q59U72	HEM15	orf19.1880	79.7336	0.00037133	Putative ferrochelatase involved in heme biosynthesis; transcript not regulated by iron levels and not affected by a yfh1 null mutation; Spider biofilm repressed
A0A1D8PGG7	SRD1	orf19.1510	66.5796	0.0268549	Sur7 family protein with PalI-like domains; not required for stress responses; mutant is viable
Q59MK3		orf19.3220	21.5129	0.000330912	Putative rRNA processing protein; Spider biofilm induced
Q5AHI7		orf19.809	20.2403	0.0330671	Ortholog(s) have rRNA binding activity, role in maturation of LSU-rRNA from tricistronic rRNA transcript (SSU-rRNA, 5.8S rRNA, LSU-rRNA) and nucleolus, preribosome localization
Q5ACI8	CPR6	orf19.7654	15.8049	0.0479311	Putative peptidyl-prolyl cis-trans isomerase; macrophage/pseudohyphal-repressed; heavy metal (cadmium) stress-induced; heterozygous null mutant displays sensitivity to virgineone; rat catheter biofilm induced
A0A1D8PRN5		orf19.7519	14.1162	0.0165026	Ortholog of C. dubliniensis CD36 : Cd36_25180, C. parapsilosis CDC317 : CPAR2_800030, C. auris B8441 : B9J08_001485 and Candida tenuis NRRL Y-1498 : CANTEDRAFT_125790
A0A1D8PFW3	RSC8	orf19.7234	13.3312	0.0235244	Component of the RSC chromatin remodeling complex; possibly an essential gene, disruptants not obtained by UAU1 method
A0A1D8PPR4	YHM1	orf19.685	12.5108	0.000303459	Putative mitochondrial carrier protein; fungal-specific (no human or murine homolog); Hap43p-repressed gene
A0A1D8PPW1		orf19.3480	12.4263	0.0195207	Ortholog(s) have structural constituent of ribosome activity and mitochondrial small ribosomal subunit localization
Q5ACL9		orf19.7624	10.5972	0.0307108	Ortholog(s) have role in maturation of SSU-rRNA from tricistronic rRNA transcript (SSU-rRNA, 5.8S rRNA, LSU-rRNA), rRNA processing and nucleolus, small-subunit processome localization
Q59SJ6		orf19.4176	10.4144	0.016829	Ortholog(s) have structural constituent of ribosome activity and mitochondrial small ribosomal subunit localization
A0A1D8PLU5	CSH3	orf19.3366	10.3004	0.00051119	Functional homolog of S. cerevisiae Shr3p, which is a chaperone specific for amino acid permeases; localized to ER; required for wild-type amino-acid responsive hyphal growth and for mouse systemic virulence; regulated by Gcn2p and Gcn4p
A0A1D8PCS7	SNO1	orf19.2948	9.98437	0.00473824	Protein with a predicted role in pyridoxine metabolism; stationary phase protein; regulated by Tup1, Efg1; Spider biofilm induced
Q9B8D1	NAD3	CaalfMp10	8.21267	0.000307592	Subunit 3 of NADH:ubiquinone oxidoreductase (NADH:ubiquinone dehydrogenase), a multisubunit enzyme complex (complex I) of the mitochondrial inner membrane that catalyzes the first step in mitochondrial respiration
A0A1D8PDV5	RAC1	orf19.6237	6.88671	0.000860948	G-protein of RAC subfamily; required for embedded filamentous growth, not for serum-induced hyphal growth; dynamic localization at plasma membrane and nucleus; similar to, but not interchangeable with, Cdc42p; lacks S. cerevisiae homolog
A0A1D8PH52	ERG10	orf19.1591	6.06221	0.0460647	Acetyl-CoA acetyltransferase; role in ergosterol biosynthesis; soluble in hyphae; changes in protein abundance associated with azole resistance; fluconazole or ketoconazole induced; macrophage-downregulated protein; GlcNAc-induced protein
Q5AEL8	SLC1	orf19.250	5.59868	0.000830698	Putative fatty acyltransferase; protein repressed during the mating process
Q59XA3	CTF8	orf19.576	5.14761	0.013239	Putative kinetochore protein with a predicted role in sister chromatid cohesion; repressed during the mating process; flow model biofilm induced
Q59RP7		orf19.6136	5.12527	0.0372958	Ortholog of S. cerevisiae Mrpl4, a mitochondrial ribosomal protein of the large subunit; repressed by nitric oxide
Q5A6M9	NHP2	orf19.526	4.97244	0.0256599	Putative H/ACA snoRNP protein; macrophage/pseudohyphal-induced
Q5AGV3		orf19.6585	4.78862	0.0131989	Ortholog(s) have role in protein maturation by [4Fe-4S] cluster transfer and mitochondrial matrix localization
A0A1D8PMT6		orf19.5689	4.44058	0.0297968	Epsilon-COP subunit of the coatomer; regulates retrograde Golgi-to-ER protein traffic; Spider biofilm repressed
A0A1D8PCQ3		orf19.2930	4.31902	0.0258146	Predicted translation initiation factor; role in translational initiation; Spider biofilm repressed
Q5A3N5		orf19.5235	4.1869	0.000271224	Putative mitochondrial ribosomal protein of the large subunit; Hap43-induced; mutants are viable; protein level decreases in stationary phase
Q5A693		orf19.3797	4.1126	0.013528	Ortholog(s) have structural constituent of ribosome activity and mitochondrial large ribosomal subunit localization
A0A1D8PG94		orf19.2019	3.92155	0.0115183	Ortholog(s) have structural constituent of ribosome activity, role in mitochondrial translation and mitochondrial large ribosomal subunit localization
A0A1D8PKT0	TCC1	orf19.6734	3.86831	0.00600639	Putative transcription factor/corepressor; regulation of filamentation and virulence; interacts with Tup1; regulates hypha-specific gene expression; contains 4 tetratricopeptide repeat (TPR) motifs; flucytosine repressed; Tbp1-induced
A0A1D8PJ26	KGD1	orf19.6165	3.81152	0.019962	Putative 2-oxoglutarate dehydrogenase; regulated by Efg1 under yeast but not hyphal growth conditions; transcript induced in an RHE model of oral candidiasis; stationary phase enriched protein; Hap43-repressed; rat catheter biofilm induced
A0A1D8PNQ8	MDJ1	orf19.6672	3.46294	0.0333612	Putative member of the HSP40 (DnaJ) family of chaperones; rat catheter and Spider biofilm induced
A0A1D8PRG0	MRP7	orf19.7203	3.27019	0.0104826	Mitochondrial ribosomal protein of the large subunit; rat catheter biofilm induced
Q5AJF1		orf19.1642	3.25213	0.0118428	Ortholog of S. cerevisiae Loc1, a nuclear protein involved in asymmetric localization of ASH1 mRNA in S. cerevisiae; Hap43-induced gene; Spider biofilm induced
Q5A4W7	FAS1	orf19.979	3.23488	0.00161646	Beta subunit of fatty-acid synthase; multifunctional enzyme; Hap43, fluconazole-induced; amphotericin B, caspofungin repressed; macrophage/pseudohyphal-induced; flow model and Spider biofilm repressed
A0A1D8PQV7		orf19.6563.1	3.12818	0.0174152	Ortholog(s) have role in mitochondrial cytochrome c oxidase assembly, negative regulation of mitochondrial translation and mitochondrial inner membrane localization
A0A1D8PQQ9	YML6	orf19.7019	3.10534	0.0189679	Putative mitochondrial ribosomal protein; induced upon adherence to polystyrene
Q5A798	MRPL3	orf19.5064	3.10388	0.0233839	Ribosomal protein of the large subunit, mitochondrial; repressed in core stress response; protein present in exponential and stationary growth phase yeast cultures
Q5A3J1		orf19.5279	3.09287	0.0307967	Ortholog(s) have structural constituent of ribosome activity, role in cell redox homeostasis, mitochondrial genome maintenance and mitochondrial large ribosomal subunit, mitochondrion localization
Q5ALU1		orf19.1485	3.09158	0.0197932	Mitochondrial ribosomal protein of the large subunit; rat catheter biofilm induced
A0A1D8PDD1	PIL1	orf19.778	3.02683	0.00939653	Eisosome component; predicted role in endocytosis; echinocandin-binding protein; localizes to cell surface of hyphae, but not yeast-form cells; Hap43, YNB biofilm induced; rat catheter biofilm repressed
A0A1D8PCG4		orf19.3325	2.96631	0.00745497	Putative glycogen synthesis initiator; regulated by Efg1 and Efh1; Hog1-repressed; colony morphology-related gene regulation by Ssn6; induced by prostaglandins; flow model biofilm induced
A0A1D8PCD3		orf19.3290	2.88195	0.0157517	Plasma membrane-localized protein; repressed by nitric oxide; Hap43p-repressed gene
Q59UI0	MTG1	orf19.2384	2.86517	0.0347754	Putative mitochondrial GTPase; likely essential for respiratory competence and in large ribosomal subunit assembly; mitochondrial translation; Spider biofilm induced
Q59S78	SAR1	orf19.3462	2.8462	0.0266858	Functional homolog of S. cerevisiae Sar1; which is required for ER-to-Golgi protein transport; binds GTP; similar to small GTPase superfamily proteins; gene has intron; Hap43-induced; rat catheter biofilm repressed
A0A1D8PRP6		orf19.7485	2.84542	0.025388	Putative mitochondrial ribosomal protein of the large subunit; Hap43p-repressed gene; ortholog of S. cerevisiae MRPL9
Q59Y40	UTP15	orf19.3609	2.82396	0.009497	Small subunit (SSU) processome component; mutation confers resistance to 5-fluorocytosine (5-FC); physically interacts with TAP-tagged Nop1p
Q59YD8		orf19.1388	2.76395	0.0349169	Putative 66S pre-ribosomal particle component; Hap43-induced; F-12/CO2 early biofilm induced
Q5ABV6	SHE3	orf19.5595	2.73987	0.000973301	mRNA-binding protein that localizes specific mRNAs to daughter yeast cells and to hyphal tips; required for normal filamentation and host epithelial cell damage; ortholog of S. cerevisiae She3 but target mRNAs differs
A0A1D8PRP9	MRPL6	orf19.7486	2.72968	0.0114031	Putative mitochondrial ribosomal protein
Q5A006		orf19.4382	2.66544	0.0414614	Ortholog(s) have role in retrograde vesicle-mediated transport, Golgi to endoplasmic reticulum and COPI vesicle coat localization
Q59ZI7	MRPL10	orf19.3532	2.61772	0.00433588	Putative mitochondrial large subunit ribosomal protein; colony morphology-related gene regulation by Ssn6
Q5AG43	RPS5	orf19.4336	2.55869	0.025691	Ribosomal protein S5; macrophage/pseudohyphal-induced after 16 h; downregulated upon phagocytosis by murine macrophage; Hap43-induced; Spider biofilm repressed
A0A1D8PQR2		orf19.7012	2.52532	0.0206598	Ortholog(s) have structural constituent of ribosome activity and mitochondrial small ribosomal subunit localization
A0A1D8PPR6		orf19.688	2.49762	0.0387078	Mitochondrial ribosomal protein of the small subunit; S. cerevisiae ortholog is essential for viability; Spider biofilm repressed
A0A1D8PTH3	KGD2	orf19.6126	2.44956	0.00383923	Putative dihydrolipoamide S-succinyltransferase; induced in high iron; Hap43-repressed; Spider biofilm repressed
A0A1D8PUC5		orf19.7675	2.43127	0.00113987	Mitochondrial ribosomal protein of the large subunit; Spider biofilm repressed
Q59ZG6	RPF2	orf19.3553	2.4059	0.0203915	Putative pre-rRNA processing protein; Hap43p-induced gene; mutation confers hypersensitivity to 5-fluorocytosine (5-FC), 5-fluorouracil (5-FU), and tubercidin (7-deazaadenosine)
Q5AJ93	RPS7A	orf19.1700	2.3926	1.87423e-05	Ribosomal protein S7; genes encoding cytoplasmic ribosomal subunits, translation factors, and tRNA synthetases are downregulated upon phagocytosis by murine macrophage; Spider biofilm repressed
Q5AI30		orf19.3022	2.38631	0.00165849	Ortholog(s) have structural constituent of ribosome activity and mitochondrial small ribosomal subunit localization
Q59X93		orf19.585	2.35548	0.0119718	Ortholog(s) have structural constituent of ribosome activity and mitochondrial large ribosomal subunit localization
A0A1D8PPJ1	CIC1	orf19.124	2.34836	0.00862138	Putative proteasome-interacting protein; rat catheter biofilm induced
Q59NG6		orf19.4204	2.33645	0.00560736	Ortholog(s) have structural constituent of ribosome activity and mitochondrial small ribosomal subunit localization
A0A1D8PF08	RPL2	orf19.2309.2	2.33626	0.012885	Putative 60S ribosomal protein L2; Hap43-induced gene; repressed in infected rabbit kidney in SC5314, but not NGY152, strain background; Spider biofilm repressed
A0A1D8PMT8		orf19.5698	2.32976	0.0365472	Putative mitochondrial ribosomal protein of the large subunit; transcript is upregulated in clinical isolates from HIV+ patients with oral candidiasis; Spider biofilm repressed
A0A1D8PH42	BAT21	orf19.797	2.31858	0.0357839	Putative branched chain amino acid aminotransferase; regulated by Gcn4, Gcn2; induced in response to amino acid starvation (3-aminotriazole treatment); early-stage flow model biofilm formation
Q5ALM0	HOM2	orf19.1559	2.31701	0.0288581	Aspartate-semialdehyde dehydrogenase; forms a homodimer; conserved in bacteria, archaea, and fungi but not in mammals; ketoconazole-repressed; protein present in exponential and stationary growth phase yeast cultures; GlcNAc-induced protein
A0A1D8PEI2	DAK2	orf19.4777	2.31105	0.0322938	Putative dihydroxyacetone kinase; repressed by yeast-hypha switch; fluconazole-induced; caspofungin repressed; protein enriched in stationary phase yeast cultures; flow model biofilm induced; rat catheter and Spider biofilm repressed
Q59YH5		orf19.3205	2.30585	0.0246043	Mitochondrial ribosomal protein of the large subunit; rat catheter biofilm induced
Q5ALN2		orf19.1545	2.28894	0.0161814	Ortholog(s) have structural constituent of ribosome activity and mitochondrial small ribosomal subunit localization
A0A1D8PTR4		orf19.6415.1	2.28377	0.0104433	Ortholog(s) have structural constituent of ribosome activity and cytosolic small ribosomal subunit localization
A0A1D8PCJ1	MRP20	orf19.3350	2.25069	0.00039264	Component of mitochondrial ribosome; decreased expression in hyphae compared to yeast-form cells
Q5A6R1	RPL15A	orf19.493	2.24144	0.048283	Putative ribosomal protein; repressed upon phagocytosis by murine macrophage; positively regulated by Tbf1; Spider biofilm repressed
Q59LU0	DBP2	orf19.171	2.20385	0.0209944	Putative DEAD-box family ATP-dependent RNA helicase; flucytosine induced; repressed in core stress response
A0A1D8PK48		orf19.5985	2.20174	0.0469448	Ortholog(s) have tubulin binding activity, role in tubulin complex assembly and cytoplasm, prefoldin complex localization
A0A1D8PDL6		orf19.2478.1	2.19647	0.0298391	60S ribosomal protein L7; snoRNA snR39b encoded within the 2nd intron
A0A1D8PR93	HHO1	orf19.5137.1	2.18464	0.00705841	Putative histone H1; farnesol regulated; Hap43-induced; contains 5' UTR intron; Spider biofilm repressed
Q5AAS9	MRPL19	orf19.6231	2.18456	0.0143724	Putative ribosomal protein; induced upon adherence to polystyrene; Spider biofilm repressed
Q59S06	NOP5	orf19.1199	2.18018	0.0194949	Ortholog of S. cerevisiae Nop58; involved in pre-rRNA process; Tn mutation affects filamentous growth; macrophage/pseudohyphal-induced; physically interacts with TAP-tagged Nop1; Spider biofilm repressed
Q5A7K0	RPS24	orf19.5466	2.1687	0.0259347	Predicted ribosomal protein; hyphal downregulated; repressed upon phagocytosis by murine macrophage; transcriptionally activated by Tbf1; Spider biofilm repressed
P40910	RPS1	orf19.3002	2.14896	0.0364824	Putative ribosomal protein 10 of the 40S subunit; elicits host antibody response during infection; transcript induced during active growth; Spider biofilm repressed
A0A1D8PKF3		orf19.7409.1	2.14844	0.0010855	Ortholog(s) have structural constituent of ribosome activity and mitochondrial large ribosomal subunit localization
A0A1D8PSW9		orf19.639.1	2.13602	0.0131186	Ortholog(s) have structural constituent of ribosome activity and mitochondrial large ribosomal subunit localization
A0A1D8PSS4	PRE6	orf19.544.1	2.13313	0.0403608	Putative alpha-4 subunit of the proteasome; reported as macrophage-induced protein and macrophage/pseudohyphal-repressed gene; regulated by Gcn2p and Gcn4p; removed from/reinstated in Assembly 20 (see Locus History)
Q5AHY8	MRPL27	orf19.3064	2.13238	0.0353949	Putative 60S ribosomal protein L27, mitochondrial precursor
A0A1D8PJA6		orf19.1682	2.12973	0.0214154	Membrane protein; Hap43p-repressed gene; repressed by nitric oxide
A0A1D8PFD4	ATP19	orf19.5231.2	2.12215	0.00979592	Subunit k of the mitochondrial F1F0 ATP synthase; a large enzyme complex required for ATP synthesis; Spider biofilm repressed
Q59M32		orf19.3755	2.11745	0.00664128	Ortholog(s) have structural constituent of ribosome activity and mitochondrial large ribosomal subunit localization
A0A1D8PTX9	PHO88	orf19.7327	2.10938	0.047152	Protein with a role in phosphate transport; biofilm-regulated expression; amphotericin B repressed
A0A1D8PU75	PTP3	orf19.7610	2.09443	0.0125803	Putative protein tyrosine phosphatase; hypha induced; alkaline induced; regulated by Efg1, Ras1, cAMP pathways; mutants are viable; Spider biofilm induced; rat catheter biofilm repressed; flow model biofilm repressed
Q5A6S0	MRPL40	orf19.484	2.08612	0.0457982	Putative mitochondrial ribosomal protein; Spider biofilm repressed
Q5AEE1	HTA3	orf19.327	2.08227	0.00936434	Putative histone H2A; amphotericin B repressed; flucytosine induced; RNA abundance regulated by tyrosol and cell density; Spider biofilm repressed
A0A1D8PF56	GAR1	orf19.1164	2.07588	0.0233516	Putative H/ACA snoRNP pseudouridylase complex protein; mutation confers hypersensitivity to tubercidin (7-deazaadenosine); macrophage/pseudohyphal-induced; Spider biofilm repressed
A0A1D8PL02		orf19.5660.1	2.06808	0.0292077	Ortholog(s) have proton-transporting ATP synthase activity, rotational mechanism, structural molecule activity and role in cristae formation, protein-containing complex assembly, proton motive force-driven ATP synthesis
A0A1D8PFV1	RPL4B	orf19.7217	2.06514	0.00607863	Ribosomal protein 4B; repressed upon phagocytosis by murine macrophage; Spider biofilm repressed
Q59RQ4	MRPL8	orf19.6129	2.05843	0.00963536	Mitochondrial 60S ribosomal protein subunit; Hap43p-repressed gene
Q59QC1		orf19.397	2.03727	0.0269256	Ortholog(s) have structural constituent of ribosome activity and mitochondrial large ribosomal subunit localization
Q59KY7		orf19.5201	2.03617	0.0439877	Ortholog(s) have structural constituent of ribosome activity and mitochondrial small ribosomal subunit localization
A0A1D8PK11		orf19.5917.3	2.03421	0.00174311	RNA binding protein required for export of poly(A)+ mRNA from the nucleus; Spider biofilm repressed
P41797	HSP70	orf19.4980	2.02557	0.00618654	Putative hsp70 chaperone; role in entry into host cells; heat-shock, amphotericin B, cadmium, ketoconazole-induced; surface localized in yeast and hyphae; antigenic in host; farnesol-downregulated in biofilm; Spider biofilm induced
A0A1D8PPS1	RPL25	orf19.687.1	2.01813	0.000315152	Putative rRNA-binding ribosomal protein component of the 60S ribosomal subunit; Hap43-induced; colony morphology-related gene regulation by Ssn6
Q5AP79	MIR1	orf19.4885	2.01356	0.0202738	Putative mitochondrial phosphate transporter; caspofungin repressed; expression is increased in a fluconazole-resistant isolate; induced upon adherence to polystyrene
A0A1D8PH21	RPL39	orf19.827.1	2.01157	0.0207805	Ribosomal protein L39; transcript induced upon germ tube formation; colony morphology-related gene regulation by Ssn6; Hap43-induced
A0A1D8PHA2	QCR8	orf19.4490.2	2.00049	0.0102731	Putative ubiquinol cytochrome c reductase; macrophage and pseudohyphal-induced protein; colony morphology-related gene regulation by Ssn6; Hap43-repressed; Spider biofilm repressed
