# Supplementary material for: Inducible gene deletion reveals essentiality of protein kinases and a septation initiation network in Candida albicans
Source: PLoS Genet. 2026 Apr 21;22(4):e1012118. doi: 10.1371/journal.pgen.1012118 (PMC13128113; doi:10.1371/journal.pgen.1012118)
Supplement: S3 Table — (XLSX) [file pgen.1012118.s031.xlsx]

## Sheet: Proteins
Table S3. Proteomics results
Accession	Gene	Protein	RSC_rank	RSC_Perc	RPI_rank	RPI_Perc	Cov_Perc	PSMs	Pep	Unique_Pep	Razor_Pep	AAs	MW_kDa	pI	Gravy	PTM	Ac_Count	Phos_Count	DAP_3456_vs_WT	ES_3456_vs_WT	FC_3456_vs_WT	Log2FC_3456_vs_WT	Ratio_3456_vs_WT	pvalue_3456_vs_WT	FDR_3456_vs_WT	MeanAb_3456	MeanAb_WT	MedianAb_3456	MedianAb_WT	SD_Ab_3456	SD_Ab_WT	Var_Ab_3456	Var_Ab_WT	Perc_CV_Ab_3456	Perc_CV_Ab_WT	NormAb_3456_1	NormAb_3456_2	NormAb_3456_3	NormAb_WT_1	NormAb_WT_2	NormAb_WT_3	RawAb_3456_1	RawAb_3456_2	RawAb_3456_3	RawAb_WT_1	RawAb_WT_2	RawAb_WT_3	SC_3456_1	SC_3456_2
A0A1D8PTR4	CAALFM_CR08480CA | orf19.6415.1	Small ribosomal subunit protein uS14 (40S ribosomal protein S29A)	1	6.85758	1	7.64668	80.36	1631	10	10	0	56	6.601	10.25	-0.88	Ac[N-term(100)]	1	0	Up	3.74539	2.28377	1.19142	2.28377	0.0104433	0.169689	30.4598	29.2684	30.5103	29.0831	0.299355	0.335805	0.0896133	0.112765	0.982786	1.14733	30.1384	30.5103	30.7307	29.066	29.656	29.0831	9.73474e+08	1.52942e+09	2.20082e+09	4.99884e+08	1149641827	5.68706e+08	259	352
A0A1D8PCQ5	RPL26B | orf19.3690.2 | CAALFM_C102330CA	Large ribosomal subunit protein uL24 (60S ribosomal protein L26-B)	2	3.07898	7	3.35919	74.02	1803	17	17	0	127	14.185	11.19	-0.61		0	0	○	8.99832	1.78035	0.832162	1.78035	0.00152506	0.0607679	30.3933	29.5612	30.3383	29.5268	0.115696	0.0609871	0.0133856	0.00371943	0.380662	0.206308	30.3383	30.3154	30.5263	29.5252	29.5268	29.6316	1.11819e+09	1.33613e+09	1.91011e+09	6.87214e+08	1.05112e+09	8.31762e+08	306	341
A0A1D8PH21	RPL36 | CAALFM_C203960WA	Large ribosomal subunit protein eL36 (60S ribosomal protein L36)	3	3.04113	27	1.19088	43.43	2366	11	9	2	99	11.067	11.96	-0.66	Phos[T90(92.6)]	0	1	Up	3.33405	2.01157	1.00832	2.01157	0.0207805	0.213154	29.3952	28.3869	29.3127	28.4938	0.230612	0.360207	0.0531819	0.129749	0.784522	1.26892	29.2173	29.3127	29.6558	28.6816	28.4938	27.9854	514097140	6.66789e+08	1044745284	3.82954e+08	5.13681e+08	265726832	445	485
Q5A7K0	RPS24 | orf19.5466 | CAALFM_C300090WA	Small ribosomal subunit protein eS24 (40S ribosomal protein S24)	4	2.99567	6	3.41334	76.3	1809	22	22	0	135	15.513	11.5	-0.83	Ac[N-term(100)]	1	0	Up	4.90365	2.1687	1.11683	2.1687	0.0259347	0.231624	30.6031	29.4863	30.5984	29.6137	0.0239295	0.321204	0.000572623	0.103172	0.0781932	1.08933	30.5984	30.5819	30.629	29.7242	29.6137	29.1209	1.33906e+09	1.60718e+09	2.05114e+09	7.8888e+08	1.1164e+09	5.83808e+08	339	364
A0A1D8PPN6	RPL32 | CAALFM_C601700WA	Large ribosomal subunit protein eL32 (60S ribosomal protein L32)	5	2.83765	4	4.19134	71.76	1768	16	16	0	131	14.957	11.22	-0.72		0	0	○	0.196876	-1.08962	-0.123828	0.917749	0.830584	0.92357	30.3241	30.4479	29.8573	30.4414	0.873956	0.165504	0.7638	0.0273915	2.88205	0.543563	31.3324	29.7827	29.8573	30.4414	30.2858	30.6167	2.22713e+09	9.23618e+08	1.20135e+09	1.29684e+09	1.77894e+09	1.64638e+09	419	236
A0A1D8PLC9	RPL20B | RPL20 | orf19.4632 | CAALFM_C401520CA	Large ribosomal subunit protein eL20 (60S ribosomal protein L20-B)	6	2.63366	15	2.11152	76.16	2030	22	22	0	172	20.338	10.85	-0.51		0	0	○	3.50226	1.53422	0.617508	1.53422	0.0137601	0.185136	30.0126	29.3951	29.9501	29.4795	0.158733	0.1923	0.0251961	0.0369793	0.528886	0.65419	30.1931	29.9501	29.8947	29.5308	29.1751	29.4795	1.01112e+09	1.03726e+09	1.23292e+09	6.89897e+08	8.23733e+08	7.48556e+08	379	409
A0A1D8PEY9	RPS17B | orf19.2329.1 | CAALFM_C110870WA	Small ribosomal subunit protein eS17 (40S ribosomal protein S17B)	7	2.27611	5	3.82339	63.5	1676	11	11	0	137	15.739	11.14	-0.64		0	0	○	4.44449	1.79436	0.843472	1.79436	0.0103469	0.169689	30.9162	30.0728	30.9272	29.9944	0.133741	0.232692	0.0178866	0.0541457	0.432591	0.773764	31.0442	30.9272	30.7774	29.9944	29.8894	30.3345	1.82387e+09	2.04178e+09	2.27324e+09	9.5135e+08	1.35149e+09	1.35395e+09	320	341
Q5ANA1	RPL8B | RPL81 | orf19.6002 | CAALFM_C305240CA	Large ribosomal subunit protein eL8B (60S ribosomal protein L8-B)	8	2.2536	8	3.1089	69.85	2885	33	4	29	262	28.498	10.77	-0.36		0	0	○	4.79081	1.81456	0.859623	1.81456	0.00793786	0.169689	31.4238	30.5641	31.4107	30.4442	0.128839	0.218614	0.0165994	0.047792	0.410004	0.715262	31.5586	31.302	31.4107	30.8165	30.4442	30.4318	2.60532e+09	2.64744e+09	3.52608e+09	1.68192e+09	1.98528e+09	1448358581	551	561
A0A1D8PCW6	RPS16A | CAALFM_C103030WA	Small ribosomal subunit protein uS9 (40S ribosomal protein S16A)	9	2.24661	9	3.05564	75.35	1445	18	18	0	142	15.739	10.95	-0.31	Ac[N-term(100)]	1	0	○	8.28939	1.87517	0.907021	1.87517	0.00109417	0.0472361	30.4295	29.5225	30.4699	29.5399	0.129506	0.084696	0.0167719	0.00717341	0.425594	0.286886	30.4699	30.534	30.2846	29.4304	29.5399	29.5971	1.22491e+09	1.55474e+09	1.61553e+09	6.43529e+08	1.06073e+09	8.12124e+08	268	295
A0A1D8PFG4	RPL27A | CAALFM_C112390CA	Large ribosomal subunit protein eL27 (60S ribosomal protein L27-A)	10	2.16082	3	4.35785	61.76	1624	11	11	0	136	15.514	10.92	-0.56		0	0	○	5.6935	1.8585	0.894135	1.8585	0.0173095	0.205025	31.1599	30.2657	31.1673	30.3507	0.0361697	0.21913	0.00130824	0.048018	0.116078	0.72402	31.1205	31.1917	31.1673	30.4296	30.0168	30.3507	1.92299e+09	2.45266e+09	2.97876e+09	1.28635e+09	1.47632e+09	1369198608	321	325
A0A1D8PCX8	RPL6 | orf19.3003.1 | CAALFM_C103110WA	Large ribosomal subunit protein eL6 (60S ribosomal protein L6)	11	1.98702	10	2.84871	73.86	1616	18	18	0	176	19.763	10.91	-0.47		0	0	○	8.99561	1.9293	0.948078	1.9293	0.00725463	0.163387	30.6874	29.7393	30.6828	29.6666	0.0189494	0.147839	0.000359082	0.0218565	0.06175	0.497118	30.7082	30.6711	30.6828	29.6419	29.9094	29.6666	1.44492e+09	1.70968e+09	2.12908e+09	7.45111e+08	1.37038e+09	8.52172e+08	286	336
A0A1D8PN83	orf19.4149.1 | CAALFM_C501540WA	Small ribosomal subunit protein uS17 (40S ribosomal protein S11A)	12	1.70503	13	2.23964	75.48	1195	17	17	0	155	17.601	11.11	-0.54	Ac[N-term(100)]	1	0	○	2.49467	1.56264	0.64399	1.56264	0.0879657	0.394273	29.9737	29.3297	30.0007	29.3302	0.052048	0.361345	0.00270899	0.13057	0.173646	1.23201	30.0066	29.9137	30.0007	29.3302	29.6908	28.9681	8.88511e+08	1.01137e+09	1.32693e+09	6.0033e+08	1.17768e+09	525124303	225	217
Q5AIB8	RPL10 | orf19.2935 | CAALFM_C102460WA	Large ribosomal subunit protein uL16 (60S ribosomal protein L10)	13	1.66254	21	1.50601	62.73	1990	28	28	0	220	25.189	10.64	-0.58	Phos[T140(100), S143(100)]	0	2	○	2.82199	2.05636	1.0401	2.05636	0.0584251	0.319595	30.3714	29.3313	30.41	29.561	0.151284	0.498798	0.0228867	0.248799	0.498113	1.70057	30.2045	30.41	30.4996	29.561	29.6738	28.759	1.01914e+09	1.42664e+09	1.87513e+09	704494517	1.1639e+09	454278309	326	385
Q5AJF7	RPL12 | orf19.1635 | CAALFM_C302110WA	Large ribosomal subunit protein uL11 (60S ribosomal protein L12)	14	1.65608	2	4.48943	75.15	1241	14	14	0	165	17.763	10.21	-0.35		0	0	○	1.88158	1.44544	0.531507	1.44544	0.0898356	0.397734	31.0172	30.4857	31.1775	30.5414	0.326062	0.230809	0.106316	0.0532727	1.05123	0.757105	30.642	31.2321	31.1775	30.5414	30.2321	30.6836	1.38018e+09	2.52236e+09	2.99979e+09	1.38998e+09	1.71394e+09	1.72453e+09	213	222
A0A1D8PQQ5	RPS18 | orf19.7018 | CAALFM_C700960WA	Small ribosomal subunit protein uS13 (40S ribosomal protein S18B)	15	1.5942	29	1.13335	75.86	1040	14	14	0	145	16.99	11	-0.7		0	0	○	3.62366	1.88114	0.911604	1.88114	0.0289895	0.242073	29.0213	28.1097	28.9784	28.2518	0.127761	0.332043	0.0163228	0.110252	0.44023	1.18124	29.1651	28.9206	28.9784	28.3472	28.2518	27.7303	4.95816e+08	5.08122e+08	6.53282e+08	3.03717e+08	4.34354e+08	2.22667e+08	195	240
A0A1D8PK30	RPL35 | orf19.5964.2 | CAALFM_C304960WA	Large ribosomal subunit protein uL29 (60S ribosomal protein L35)	16	1.56233	11	2.6126	65.83	972	13	12	1	120	14.086	11.84	-0.77		0	0	○	2.48495	1.93714	0.953928	1.93714	0.0653624	0.338577	30.179	29.225	30.1862	29.1118	0.205508	0.502492	0.0422335	0.252498	0.680964	1.71939	29.97	30.1862	30.3808	29.1118	29.7745	28.7889	8.66207e+08	1.22165e+09	1.72688e+09	5.15994e+08	1.24805e+09	4.63777e+08	164	190
A0A1D8PTS0	RPP2A | CAALFM_CR08360CA | orf19.6403.1	Ribosomal protein P2A	17	1.40057	20	1.60206	54.63	945	6	6	0	108	10.858	3.59	-0.07		0	0	○	1.21716	1.38625	0.471189	1.38625	0.268027	0.60851	29.3491	28.8779	29.3302	29.0342	0.0915129	0.539772	0.00837461	0.291354	0.311808	1.86915	29.2685	29.3302	29.4486	28.2772	29.3223	29.0342	532685021	6.74931e+08	9.0499e+08	2.8935e+08	912241826	5.49735e+08	161	161
A0A1D8PDT3	RPS14B | orf19.6265.1 | CAALFM_C106450CA	Small ribosomal subunit protein uS11 (40S ribosomal protein S14B)	18	1.3948	22	1.45739	81.82	768	19	19	0	132	14.026	11.53	-0.38	Ac[N-term(100)]	1	0	○	1.54414	1.29716	0.375357	1.29716	0.14654	0.497754	28.8714	28.496	28.9141	28.5825	0.17858	0.293751	0.0318909	0.0862899	0.618537	1.03085	29.0248	28.6753	28.9141	28.1687	28.7368	28.5825	4.49869e+08	4.28681e+08	6.24794e+08	2.68385e+08	6.07929e+08	4.0198e+08	167	146
A0A1D8PSV5	RPS3 | CAALFM_CR04810WA | orf19.6312	Small ribosomal subunit protein uS3 (40S ribosomal protein S3)	19	1.28502	30	1.0732	83.27	1322	28	28	0	251	27.272	9.8	-0.17		0	0	○	3.74408	1.58485	0.664345	1.58485	0.0102127	0.169689	29.4762	28.8119	29.5789	28.8877	0.182234	0.172511	0.0332091	0.0297601	0.61824	0.59875	29.5789	29.5839	29.2658	28.6144	28.9334	28.8877	6.60545e+08	8.04733e+08	7.97298e+08	3.65532e+08	696704035	4.96681e+08	234	256
A0A1D8PPE0	RPS13 | orf19.4193.1 | CAALFM_C600650CA	Small ribosomal subunit protein uS15 (40S ribosomal protein S13)	20	1.28141	14	2.18083	64.24	1028	10	10	0	151	16.946	10.84	-0.31		0	0	○	14.8646	1.88248	0.912634	1.88248	0.00100859	0.0472361	30.2645	29.3519	30.2589	29.3274	0.0291656	0.0817826	0.000850635	0.00668839	0.0963692	0.278628	30.2386	30.2961	30.2589	29.4431	29.2851	29.3274	1.04348e+09	1.31834e+09	1.58692e+09	6.49198e+08	8.89013e+08	673647027	183	185
Q59TE0	RPL17B | RPL17 | orf19.4490 | CAALFM_C204600CA	Large ribosomal subunit protein uL22 (60S ribosomal protein L17-B)	21	1.24509	17	1.76581	57.3	1372	12	12	0	185	20.963	11.38	-0.84		0	0	○	1.91031	2.16539	1.11463	2.16539	0.14203	0.490724	30.5189	29.4042	30.507	29.6261	0.0768166	0.821581	0.00590079	0.674996	0.251702	2.79409	30.6009	30.507	30.4487	30.0921	29.6261	28.4945	1.34142e+09	1.52589e+09	1.81009e+09	1.018e+09	1.12608e+09	3.78183e+08	262	327
A0A1D8PGY8	RPS9B | orf19.838.1 | CAALFM_C203820CA	Small ribosomal subunit protein uS4 (40S ribosomal protein S9B)	22	1.22736	32	0.937403	59.26	1336	17	17	0	189	21.72	10.82	-0.73		0	0	○	3.61558	1.67097	0.740684	1.67097	0.0171359	0.205025	29.4006	28.66	29.4564	28.6869	0.152144	0.24655	0.0231479	0.0607867	0.517486	0.860258	29.2285	29.517	29.4564	28.6869	28.8919	28.401	5.18104e+08	7.68274e+08	9.09901e+08	3.84375e+08	6.76933e+08	3.54456e+08	225	267
A0A1D8PFL9	RPL14 | RPL14B | orf19.4931.1 | CAALFM_C113050WA	Large ribosomal subunit protein eL14 (60S ribosomal protein L14)	23	1.2209	33	0.893538	77.1	708	16	16	0	131	14.721	11.59	-0.14	Ac[N-term(100)]	1	0	○	2.70256	2.19106	1.13163	2.19106	0.0545718	0.308942	28.6185	27.4869	28.6105	27.1963	0.222675	0.548706	0.0495842	0.301078	0.778081	1.99625	28.3999	28.8451	28.6105	27.1963	28.1197	27.1445	2.91737e+08	4.82198e+08	5.06234e+08	1.36782e+08	3.9637e+08	1.4836e+08	118	135
A0A1D8PPT5	RPL23A | RPL23B | orf19.3504 | CAALFM_C602070CA	Large ribosomal subunit protein uL14 (60S ribosomal protein L23-A)	24	1.14306	41	0.605625	68.61	779	16	16	0	137	14.474	10.91	-0.06		0	0	○	1.95446	1.69379	0.760256	1.69379	0.13539	0.480357	28.1046	27.3444	28.0924	27.1742	0.0667632	0.546041	0.00445733	0.298161	0.237552	1.99691	28.0448	28.1767	28.0924	27.9552	26.9036	27.1742	2.28085e+08	303401278	3.53494e+08	2.31463e+08	1.70615e+08	1.51445e+08	142	146
A0A1D8PP14	RPL43A | orf19.3942.1 | CAALFM_C504590CA	Large ribosomal subunit protein eL43 (60S ribosomal protein L43-A)	25	1.12194	16	2.0792	80.43	438	12	12	0	92	10.115	11.34	-0.54		0	0	○	7.68981	1.70753	0.77191	1.70753	0.0102844	0.169689	29.0862	28.3143	29.085	28.2339	0.0152929	0.141134	0.000233872	0.0199188	0.0525778	0.498455	29.102	29.0715	29.085	28.2317	28.2339	28.4772	4.74627e+08	5.64158e+08	7.0339e+08	2.80358e+08	4.29009e+08	3.73685e+08	75	76
A0A1D8PF08	RPL2 | orf19.2309.2 | CAALFM_C111060CA	Large ribosomal subunit protein uL2 (60S ribosomal protein L2)	26	1.10314	12	2.47807	77.56	1233	27	27	0	254	27.311	11.35	-0.48	Phos[T129(48.2)]	0	1	Up	5.34374	2.33626	1.2242	2.33626	0.012885	0.182874	31.0831	29.8589	31.0809	29.9724	0.105494	0.306327	0.011129	0.0938362	0.339394	1.02592	31.0809	31.1896	30.9787	30.0922	29.9724	29.512	1.87091e+09	2.44913e+09	2.61361e+09	1.0181e+09	1.43153e+09	7.65584e+08	234	228
A0A1D8PPS1	RPL25 | orf19.687.1 | CAALFM_C601970CA	Large ribosomal subunit protein uL23 (60S ribosomal protein L25)	27	1.08674	19	1.66577	57.75	912	14	14	0	142	15.843	10.8	-0.43	Phos[Y123(100), T127(100), S128(100), Y130(100)]	0	4	Up	10.7626	2.01813	1.01302	2.01813	0.000315152	0.0388057	29.991	28.978	30.0294	28.9503	0.078922	0.107191	0.00622868	0.0114899	0.263152	0.369905	29.9002	30.0434	30.0294	28.9503	28.8873	29.0963	8.25343e+08	1.10656e+09	1.35354e+09	4.61362e+08	6.7479e+08	573928973	187	155
A0A1D8PK43	RPL18 | RPL18B | orf19.5982 | CAALFM_C305100CA	Large ribosomal subunit protein eL18 (60S ribosomal protein L18)	28	1.04526	28	1.14502	54.3	1222	13	13	0	186	20.77	12.32	-0.52		0	0	○	4.06136	1.90787	0.931967	1.90787	0.0333362	0.250632	29.8879	28.956	29.9019	28.9728	0.0586502	0.319178	0.00343984	0.101875	0.196234	1.10229	29.9383	29.9019	29.8236	28.9728	29.2664	28.6287	8.47434e+08	1.00316e+09	1.17361e+09	4.68601e+08	8.7757e+08	4.15053e+08	190	255
A0A1D8PFV1	RPL4B | RPL4 | orf19.7217 | CAALFM_C114110CA	Large ribosomal subunit protein uL4 (60S ribosomal protein L4-B)	29	1.00321	26	1.21785	63.64	1953	24	24	0	363	39.212	11.43	-0.33	Ac[N-term(100)]	1	0	Up	9.90876	2.06514	1.04624	2.06514	0.00607863	0.156323	30.7697	29.7235	30.7207	29.7154	0.148316	0.0173131	0.0219977	0.000299745	0.48202	0.0582473	30.7207	30.9363	30.6521	29.7116	29.7154	29.7434	1.45757e+09	2.05478e+09	2.08417e+09	7.82025e+08	1.198e+09	8.98755e+08	317	406
Q5AJ93	RPS7A | orf19.1700 | CAALFM_C301490WA	Small ribosomal subunit protein eS7 (40S ribosomal protein S7)	30	0.994986	24	1.34912	70.97	890	16	15	1	186	21.247	10.62	-0.49		0	0	Up	19.8716	2.3926	1.25858	2.3926	1.87423e-05	0.00970853	29.9016	28.6431	29.8818	28.6126	0.0597225	0.0667534	0.00356678	0.00445602	0.19973	0.233053	29.8818	29.9688	29.8544	28.7196	28.597	28.6126	8.14833e+08	1.05074e+09	1198950613	3.93177e+08	5.51778e+08	4.10434e+08	159	185
A0A1D8PQN0	RPS28B | orf19.7048.1 | CAALFM_C700710WA	Small ribosomal subunit protein eS28 (40S ribosomal protein S28B)	31	0.982597	40	0.617695	58.21	386	5	5	0	67	7.523	11.09	-0.35		0	0	○	1.47637	1.6469	0.719756	1.6469	0.195138	0.540544	27.318	26.5983	27.2768	26.9218	0.185008	0.664167	0.034228	0.441117	0.677238	2.49703	27.5202	27.2768	27.1571	26.9218	25.8344	27.0387	1.5855e+08	1.62609e+08	1.8486e+08	1.13082e+08	8.13073e+07	1.37869e+08	79	65
A0A1D8PNQ6	RPS25B | orf19.6663 | CAALFM_C503540CA	Small ribosomal subunit protein eS25 (40S ribosomal protein S25)	32	0.979975	18	1.76363	56.19	625	9	9	0	105	11.609	10.85	-0.43		0	0	○	5.26871	1.90244	0.927848	1.90244	0.00318254	0.103035	29.6348	28.7069	29.5669	28.649	0.163031	0.188273	0.0265792	0.0354468	0.550135	0.655846	29.8208	29.5669	29.5166	28.9174	28.649	28.5544	7.81115e+08	7.95311e+08	9.48688e+08	4.50938e+08	572047868	3.94217e+08	134	131
A0A1D8PM75	RPL30 | orf19.3788.1 | CAALFM_C404900WA	Large ribosomal subunit protein eL30 (60S ribosomal protein L30)	33	0.942402	34	0.798347	61.32	556	10	10	0	106	11.505	10.23	-0.11		0	0	○	7.06007	1.97447	0.981464	1.97447	0.00109391	0.0472361	28.4058	27.4243	28.3772	27.4586	0.149415	0.127774	0.0223248	0.0163262	0.526001	0.465915	28.3772	28.2727	28.5674	27.2829	27.5314	27.4586	2.8717e+08	3.24292e+08	4.91339e+08	1.45239e+08	2.63625e+08	1.84449e+08	106	91
P40910	RPS1 | PLC1 | RP10 | RPS10 | CAALFM_C103090WA | CaO19.10520 | CaO19.3002	Small ribosomal subunit protein eS1 (40S ribosomal protein S1) (S3aE)	34	0.92189	38	0.669809	69.92	1152	22	22	0	256	28.987	10.79	-0.51		0	0	Up	3.16345	2.14896	1.10364	2.14896	0.0364824	0.259335	29.2963	28.1927	29.2162	28.4193	0.194	0.453638	0.037636	0.205787	0.662199	1.60906	29.2162	29.5175	29.1552	28.4884	28.4193	27.6704	5.13719e+08	7.68536e+08	7.38445e+08	3.34952e+08	4.87824e+08	2.13607e+08	233	240
A0A1D8PHH4	RPL33A | RPL33 | orf19.6882.1 | CAALFM_C205710CA	Large ribosomal subunit protein eL33 (60S ribosomal protein L33-A)	35	0.916604	31	0.93928	69.16	484	13	12	1	107	12.114	11.41	-0.45		0	0	○	1.3904	1.51763	0.601817	1.51763	0.229513	0.578826	28.2904	27.6886	28.2785	27.3927	0.0423596	0.610656	0.00179433	0.3729	0.149731	2.20544	28.2785	28.2553	28.3375	27.2823	28.3909	27.3927	2.68197e+08	3.20402e+08	4.18953e+08	1.4518e+08	4.78316e+08	1.76213e+08	90	87
A0A1D8PK61	RPS19A | orf19.5996.1 | CAALFM_C305200WA	Small ribosomal subunit protein eS19 (40S ribosomal protein S19A)	36	0.903581	25	1.23116	73.79	606	13	13	0	145	16.072	9.9	-0.58		0	0	○	2.29307	1.71147	0.775236	1.71147	0.0528434	0.305842	29.1125	28.3373	29.0869	28.1927	0.286381	0.382857	0.082014	0.146579	0.983704	1.35107	29.4108	28.8398	29.0869	28.1927	28.0478	28.7714	5.87909e+08	4.80446e+08	7.04295e+08	2.72876e+08	3.77078e+08	4.58187e+08	120	93
A0A1D8PTI7	RPS27 | CAALFM_CR07630CA | orf19.6286.2	Small ribosomal subunit protein eS27 (40S ribosomal protein S27)	37	0.847769	39	0.663774	46.34	512	4	4	0	82	8.969	8.89	-0.11		0	0	○	1.70116	1.59099	0.669923	1.59099	0.131515	0.471452	28.0174	27.3475	28.0134	27.1512	0.244771	0.500249	0.0599128	0.250249	0.873639	1.82923	28.2642	28.0134	27.7747	27.9161	26.9751	27.1512	265538355	270931407	2.83625e+08	2.25272e+08	179281447	149048337	84	95
A0A1D8PG16	RPL38 | orf19.2111.2 | CAALFM_C200210WA	Large ribosomal subunit protein eL38 (60S ribosomal protein L38)	38	0.773816	46	0.500814	50	412	7	7	0	78	8.893	11.19	-0.58		0	0	○	9.89903	1.97336	0.980654	1.97336	0.00504822	0.14135	27.5845	26.6039	27.5703	26.6611	0.0273004	0.137414	0.000745315	0.0188827	0.0989702	0.51652	27.5672	27.616	27.5703	26.7035	26.6611	26.4471	1.63807e+08	205704586	2.46169e+08	9.71996e+07	144209817	9.14892e+07	72	69
A0A1D8PHF5	RPL31B | orf19.3572.3 | CAALFM_C205410WA	Large ribosomal subunit protein eL31 (60S ribosomal protein L31-B)	39	0.699632	57	0.302673	68.75	389	10	10	0	112	12.967	10.52	-0.58		0	0	○	2.04977	1.65489	0.726739	1.65489	0.119984	0.465558	26.7936	26.0668	26.746	26.1788	0.0958621	0.492156	0.00918954	0.242217	0.35778	1.88805	26.9039	26.746	26.7308	25.5284	26.1788	26.4934	1.03431e+08	1.12551e+08	1.37565e+08	4.30451e+07	1.03232e+08	9.44715e+07	70	69
A0A1D8PGY0	RPL21A | orf19.840 | CAALFM_C203810CA	Large ribosomal subunit protein eL21 (60S ribosomal protein L21-A)	40	0.666571	37	0.707873	50	728	8	8	0	160	18.013	10.93	-0.59		0	0	○	3.91262	1.93731	0.954055	1.93731	0.0401916	0.269766	29.107	28.1529	29.1036	28.3476	0.0229275	0.344079	0.000525671	0.118391	0.0787698	1.22218	29.0859	29.1314	29.1036	28.3555	28.3476	27.7556	4.69348e+08	5.88061e+08	7.12515e+08	3.05488e+08	464174608	2.26609e+08	135	138
Q5ABS1	QCR7 | CAALFM_C603400CA | orf19.13074	Cytochrome b-c1 complex subunit 7, mitochondrial (Complex III subunit 7)	41	0.644239	58	0.300737	81.89	341	11	11	0	127	14.424	5.78	-0.15		0	0	○	1.44731	1.41261	0.498363	1.41261	0.153236	0.501102	26.5991	26.1008	26.6136	26.1649	0.373635	0.312306	0.139603	0.097535	1.40469	1.19654	26.9653	26.6136	26.2185	26.1649	25.7614	26.376	107929665	1.0268e+08	9.64461e+07	6.69203e+07	7.7296e+07	87090011	62	52
A0A1D8PDZ1	RPL34B | orf19.6220.4 | CAALFM_C106890CA	Large ribosomal subunit protein eL34 (60S ribosomal protein L34-B)	42	0.622006	23	1.43128	40.98	632	9	9	0	122	13.739	11.43	-0.85		0	0	○	6.86894	1.69842	0.76419	1.69842	0.00110249	0.0472361	29.9236	29.1594	29.8982	29.166	0.113716	0.108734	0.0129313	0.0118231	0.380021	0.372896	30.0479	29.8247	29.8982	29.166	29.0475	29.2647	9.14274e+08	9.50918e+08	1.23588e+09	5.35739e+08	7.54041e+08	644994071	110	124
Q5ADM7	TDH3 | CAALFM_C306870WA | orf19.14106	Glyceraldehyde-3-phosphate dehydrogenase (EC 1.2.1.12)	43	0.609604	45	0.510923	71.34	977	27	27	0	335	35.833	7.14	-0.04	Phos[S124(76)]	0	1	○	1.49648	1.48059	0.566172	1.48059	0.143071	0.492426	28.9959	28.4298	28.9781	28.5616	0.34271	0.410885	0.11745	0.168826	1.18192	1.44526	28.6625	28.9781	29.3472	27.9692	28.5616	28.7586	3.49981e+08	5.28777e+08	8.43595e+08	2.33711e+08	5.38416e+08	4.54139e+08	144	163
Q9UVJ4	RPL10A | RPL1 | CAALFM_C602240CA | CaO19.10969 | CaO19.3465	Large ribosomal subunit protein uL1 (60S ribosomal protein L10a)	44	0.607276	50	0.410164	56.22	800	15	15	0	217	24.379	10.44	-0.21		0	0	○	2.52173	1.60069	0.678697	1.60069	0.0495635	0.296463	28.4525	27.7738	28.5547	27.686	0.189575	0.330051	0.0359385	0.108934	0.666285	1.18836	28.2337	28.569	28.5547	27.4965	28.1388	27.686	2.59994e+08	3.98217e+08	4.8703e+08	1.6842e+08	4.01652e+08	2.15928e+08	122	162
Q5AB87	RPL16A | RPL16 | orf19.6085 | CAALFM_C100180WA	Large ribosomal subunit protein uL13 (60S ribosomal protein L16-A)	45	0.593439	47	0.482976	52	779	17	17	0	200	22.636	10.98	-0.48	Ac[N-term(100)]	1	0	○	6.04452	1.79725	0.845788	1.79725	0.00262006	0.0875607	28.7666	27.9209	28.7678	27.8602	0.161181	0.114802	0.0259794	0.0131794	0.560306	0.411169	28.9272	28.7678	28.6049	28.0533	27.8491	27.8602	4.20465e+08	457061126	5.04266e+08	2.4774e+08	3.28567e+08	243646259	148	140
O59931	RPL13 | CAALFM_C103020CA | Ca49C10.02 | CaO19.10511 | CaO19.2994	Large ribosomal subunit protein eL13 (60S ribosomal protein L13)	46	0.591609	43	0.558019	52.97	770	13	13	0	202	23.054	11.3	-0.83		0	0	○	2.98732	2.11251	1.07896	2.11251	0.0587503	0.319595	29.0793	28.0003	29.0643	28.1042	0.107522	0.499338	0.011561	0.249339	0.369754	1.78333	28.98	29.0643	29.1935	28.4395	28.1042	27.4572	4.36143e+08	5.61331e+08	7.58329e+08	3.23797e+08	3.92136e+08	1.84264e+08	133	154
A0A1D8PDL6	RPL7A | orf19.2478.1 | CAALFM_C105720WA	Large ribosomal subunit protein uL30 (60S ribosomal protein L7-A)	47	0.56511	42	0.577047	61	762	18	18	0	241	27.399	10.91	-0.49	Ac[N-term(100)]	1	0	Up	3.80135	2.19647	1.13519	2.19647	0.0298391	0.243412	29.2068	28.0716	29.2618	28.0608	0.129344	0.402029	0.0167299	0.161627	0.442856	1.43215	29.0591	29.2618	29.2996	28.0608	28.479	27.6751	4.60698e+08	6.43675e+08	8.16201e+08	2.4904e+08	5.08433e+08	2.14309e+08	116	161
A0A1D8PQ38	CAALFM_C603130WA | orf19.5597.1	Uncharacterized protein	48	0.507165	53	0.374776	47.62	229	3	3	0	63	6.748	10.55	-0.37		0	0	○	0.0953048	1.03706	0.0525021	1.03706	0.913651	0.957942	26.4644	26.4119	26.3022	26.6296	0.418604	0.657056	0.17523	0.431722	1.58176	2.48772	26.9399	26.3022	26.1512	26.6296	25.6737	26.9325	1.06041e+08	82749473	92051552	9.23518e+07	7.27372e+07	1.28084e+08	38	38
A0A1D8PG09	STF2 | CAALFM_C200250WA | orf19.2107.1	Stf2p	49	0.490922	44	0.526077	62.92	237	7	7	0	89	10.495	9.76	-1.89		0	0	○	0.549066	1.15259	0.204875	1.15259	0.540684	0.747862	27.1264	26.9215	27.033	26.7758	0.420783	0.318434	0.177058	0.101401	1.55119	1.18283	27.586	26.7601	27.033	26.702	26.7758	27.2867	1.65951e+08	1.13658e+08	1.69621e+08	9.71021e+07	1.56144e+08	163727682	43	37
A0A1D8PSK2	RPS30 | CAALFM_CR03770CA | orf19.4375.1	Small ribosomal subunit protein eS30 (40S ribosomal protein S30)	50	0.488282	67	0.204278	33.33	315	5	5	0	63	7.11	12.05	-1.07		0	0	○	2.67537	2.09334	1.06581	2.09334	0.0772092	0.372041	26.6103	25.5445	26.6337	25.2367	0.0832073	0.557214	0.00692345	0.310487	0.312688	2.18134	26.518	26.6337	26.6794	26.1878	25.2091	25.2367	7.91533e+07	1.04118e+08	132750809	6.79867e+07	5.27133e+07	3.95375e+07	73	48
Q5A389	RPS20 | CAALFM_CR08150WA | orf19.6375	Small ribosomal subunit protein uS10 (40S ribosomal protein S20)	51	0.470075	54	0.330999	53.78	355	10	10	0	119	13.345	10.65	-0.46		0	0	○	1.62974	1.57768	0.657806	1.57768	0.180366	0.533882	27.3299	26.6721	27.2994	26.5637	0.0689798	0.56663	0.00475821	0.321069	0.252396	2.12443	27.2814	27.2994	27.4089	26.1675	26.5637	27.2851	1.34369e+08	1.65177e+08	2.20107e+08	6.70393e+07	1.34802e+08	1.63545e+08	55	71
A0A1D8PQU3	CAALFM_C701160CA | orf19.6898.1	Ribosomal protein/NADH dehydrogenase domain-containing protein	52	0.463194	62	0.242035	65.22	223	6	6	0	92	10.42	9.89	-0.39		0	0	○	1.09961	1.38302	0.467818	1.38302	0.265329	0.608144	26.1338	25.666	26.2038	25.6525	0.301686	0.520561	0.0910146	0.270984	1.15439	2.02821	26.3944	26.2038	25.8033	25.6525	25.1523	26.1932	7.26552e+07	77290244	7.23274e+07	4.69124e+07	5.06786e+07	7.67255e+07	33	43
Q59T44	RPS8A | orf19.6873 | CAALFM_C205610CA	Small ribosomal subunit protein eS8 (40S ribosomal protein S8)	53	0.458067	48	0.476949	56.8	567	11	11	0	206	22.753	11.68	-0.76		0	0	○	2.8029	1.86731	0.900962	1.86731	0.0678758	0.342233	28.6914	27.7904	28.6442	27.8293	0.0873965	0.446104	0.00763814	0.199009	0.304609	1.60524	28.7922	28.6377	28.6442	28.2158	27.3262	27.8293	3.82903e+08	4.17647e+08	5.18199e+08	2.77289e+08	2.28669e+08	238475201	109	112
A0A1D8PL99	RPS6A | orf19.4660 | CAALFM_C401270WA	Small ribosomal subunit protein eS6 (40S ribosomal protein S6)	54	0.444225	36	0.725264	42.8	836	17	17	0	236	27.086	10.85	-0.93		0	0	○	4.93228	1.86071	0.895853	1.86071	0.00426907	0.128342	29.8979	29.0021	29.8749	28.9543	0.162934	0.198574	0.0265476	0.0394318	0.544968	0.684691	30.0711	29.8749	29.7477	29.2202	28.8317	28.9543	9.29143e+08	984533173	1.11351e+09	5.56249e+08	6.49275e+08	5.2013e+08	163	175
Q59PV8	ATP7 | CAALFM_C107600WA | orf19.10301	ATP synthase subunit d, mitochondrial	55	0.441203	66	0.21049	66.67	393	11	11	0	174	19.376	6.56	-0.41		0	0	○	1.07754	1.41062	0.496332	1.41062	0.271149	0.610676	26.8343	26.3379	26.8285	26.4807	0.337609	0.557093	0.11398	0.310353	1.25813	2.11517	27.1748	26.8285	26.4996	26.8098	25.7234	26.4807	1.2479e+08	1.19171e+08	1.17195e+08	1.04634e+08	7.52871e+07	9.36426e+07	75	65
A0A1D8PK22	RPS15 | orf19.5927 | CAALFM_C304670CA	Small ribosomal subunit protein uS19 (40S ribosomal protein S15)	56	0.435949	49	0.475173	52.82	400	9	9	0	142	15.939	11	-0.31		0	0	○	8.70648	1.74935	0.80682	1.74935	0.00047598	0.0407379	28.207	27.4002	28.1614	27.4388	0.0983526	0.0866131	0.00967324	0.00750182	0.348682	0.316104	28.1397	28.1614	28.3198	27.3009	27.4607	27.4388	2.43583e+08	3.00216e+08	413863728	147071447	251022211	1.81931e+08	74	80
Q5ALV5	COX4 | CAALFM_C201620WA | orf19.9046	Cytochrome c oxidase subunit 4, mitochondrial (Cytochrome c oxidase polypeptide IV)	57	0.429359	68	0.19922	66.88	344	12	11	1	157	17.289	8.78	-0.43	Phos[T96(48.9), Y101(79.7)]	0	2	○	0.591456	-1.20493	-0.268944	0.829927	0.509869	0.727891	26.2194	26.4883	25.9988	26.6176	0.489272	0.417306	0.239387	0.174144	1.86607	1.57543	26.7801	25.9988	25.8793	26.6176	26.0217	26.8257	9.49263e+07	6.70508e+07	7.62388e+07	9.15827e+07	9.25816e+07	118945368	55	49
A0A1D8PSC5	RPL28 | CAALFM_CR03030CA | orf19.2864.1	Large ribosomal subunit protein uL15 (60S ribosomal protein L28)	58	0.426303	60	0.259089	57.05	380	12	12	0	149	16.663	11.1	-0.72		0	0	○	1.58573	1.50141	0.586317	1.50141	0.168516	0.508988	27.18	26.5937	26.9358	26.5482	0.496501	0.164042	0.246513	0.0269096	1.82671	0.616844	27.7513	26.9358	26.8529	26.5482	26.4572	26.7757	1.86098e+08	1.28373e+08	1.49716e+08	87285370	1.25202e+08	1.14888e+08	77	64
A0A1D8PL68	RPL40B | orf19.4684.2 | CAALFM_C401050CA	Large ribosomal subunit protein eL40 (60S ribosomal protein L40-B)	59	0.424351	55	0.321558	42.31	178	4	4	0	52	6.061	10.99	-1.03		0	0	○	1.05373	1.94005	0.956096	1.94005	0.268032	0.60851	26.589	25.6329	26.7209	25.2912	0.832087	0.976827	0.692369	0.954191	3.12944	3.81083	25.6988	26.7209	27.3473	25.2912	26.7347	24.8729	44863184	1.10612e+08	2.10902e+08	36519716	151761920	30724358	22	37
Q5A109	UBI3 | orf19.3087 | CAALFM_C407180WA	Ubiquitin-ribosomal protein eS31 fusion protein [Cleaved into: Ubiquitin; Small ribosomal subunit protein eS31 (40S ribosomal protein S31)]	60	0.422681	63	0.216833	42.38	514	9	4	5	151	17.268	10.5	-0.78		0	0	○	2.23812	1.54706	0.62953	1.54706	0.0522028	0.303832	27.3928	26.7633	27.4714	26.8434	0.292213	0.269897	0.0853886	0.0728444	1.06675	1.00846	27.4714	27.0693	27.6377	26.4624	26.9841	26.8434	1.53282e+08	1.40826e+08	257931917	8.22438e+07	180396511	1.20411e+08	90	87
A0A1D8PF68	SAM2 | CAALFM_C111450CA | orf19.8272	S-adenosylmethionine synthase (EC 2.5.1.6)	61	0.419447	65	0.212137	70.39	783	28	28	0	385	42.246	6.02	-0.22		0	0	○	2.10832	1.67434	0.743591	1.67434	0.0614569	0.326509	28.0366	27.293	28.1419	27.171	0.340724	0.36427	0.116093	0.132692	1.21528	1.33466	27.6556	28.3123	28.1419	27.171	27.7026	27.0054	1.74159e+08	3.33301e+08	3.65827e+08	1.34402e+08	2.96845e+08	1.3472e+08	126	162
Q5A6A1	RPL24A | RPL24 | orf19.3789 | CAALFM_C404890CA	Large ribosomal subunit protein eL24 (60S ribosomal protein L24-A)	62	0.406957	56	0.311277	43.23	498	11	11	0	155	17.383	11.96	-0.96	Ac[N-term(100)]	1	0	○	0.126584	1.06774	0.094555	1.06774	0.890884	0.952482	27.656	27.5615	27.6743	26.9799	0.0799365	1.05335	0.00638984	1.10954	0.289038	3.82182	27.7252	27.6743	27.5685	26.9271	28.7774	26.9799	1.82766e+08	2.14184e+08	2.4586e+08	1.13496e+08	625272556	1.32364e+08	83	75
A0A1D8PD97	CAALFM_C104360CA | orf19.5201.1	ATPase inhibitor, mitochondrial	63	0.392974	35	0.793566	53.01	210	9	9	0	83	9.597	10.21	-1.02		0	0	○	0.324139	1.17386	0.231256	1.17386	0.713607	0.869305	27.8792	27.6479	27.9331	27.7175	0.819734	0.588258	0.671964	0.346048	2.94031	2.12767	28.6707	27.9331	27.0338	28.1983	27.028	27.7175	3.51959e+08	2.56274e+08	1.6972e+08	2.73948e+08	1.85974e+08	2.207e+08	42	37
A0A1D8PF45	RPL37B | orf19.667.1 | CAALFM_C111360WA	Large ribosomal subunit protein eL37 (60S ribosomal protein L37-B)	64	0.362582	88	0.104068	62.22	179	9	9	0	90	10.076	12.31	-1		0	0	○	0.620335	1.18973	0.250639	1.18973	0.51896	0.734484	24.8438	24.5931	24.7285	24.5441	0.554244	0.138956	0.307186	0.0193087	2.23092	0.565018	25.4466	24.3563	24.7285	24.5441	24.75	24.4853	3.76667e+07	2.14766e+07	3.43353e+07	2.17587e+07	3.83438e+07	2.34868e+07	36	18
Q5ANH5	RPP2B | CAALFM_C304680WA | orf19.13349	Ribosomal protein P2B	65	0.354161	59	0.26388	65.77	204	7	7	0	111	11.177	3.71	-0.19	Phos[S76(33.8)]	0	1	○	0.760124	1.76229	0.817448	1.76229	0.433842	0.705966	26.692	25.8746	26.4353	25.1011	0.492719	1.43884	0.242772	2.07026	1.84594	5.56082	26.4353	26.3807	27.2601	25.1011	27.5347	24.9879	74745440	8.73747e+07	198538814	32011765	2.64239e+08	33275128	31	32
Q5ADQ6	RPS12 | orf19.6785 | CAALFM_C307150CA	Small ribosomal subunit protein eS12 (40S ribosomal protein S12)	66	0.301444	72	0.17667	55.94	263	9	9	0	143	15.698	4.35	-0.1		0	0	○	1.75804	2.14858	1.10338	2.14858	0.124373	0.469558	26.8552	25.7518	26.9183	25.7394	0.383363	0.800533	0.146967	0.640853	1.42752	3.10865	26.4442	26.9183	27.2031	24.9576	26.5585	25.7394	7.52072e+07	1.26828e+08	1.90844e+08	2.89799e+07	1.34311e+08	5.60182e+07	41	54
A0A1D8PDT4	RPL39 | CAALFM_C106470WA	Large ribosomal subunit protein eL39 (60S ribosomal protein L39)	67	0.300206	51	0.400128	25.49	205	3	3	0	51	6.329	12.82	-1.56		0	0	○	1.23843	3.5823	1.84089	3.5823	0.266001	0.608338	28.0499	26.209	28.0484	26.6969	0.220094	2.09063	0.0484414	4.37074	0.784653	7.97678	28.2707	28.0484	27.8305	28.0125	26.6969	23.9175	266735232	277598464	2.94809e+08	2.40834e+08	147837872	15844870	42	40
A0A1D8PI15	RPS10 | orf19.2179.2 | CAALFM_C208040CA	Small ribosomal subunit protein eS10 (40S ribosomal protein S10A)	68	0.298689	69	0.191332	48.31	249	7	7	0	118	13.813	10.33	-0.84		0	0	○	5.01027	1.78838	0.838655	1.78838	0.00917517	0.169689	26.7722	25.9335	26.7676	25.9435	0.106106	0.211609	0.0112586	0.0447784	0.396331	0.815968	26.7676	26.8805	26.6684	25.9435	26.14	25.7171	9.41044e+07	1.23549e+08	1.31745e+08	57397795	1.00491e+08	5.51594e+07	51	44
A0A1D8PCG7	RPS21B | CAALFM_C101370CA	Small ribosomal subunit protein eS21 (40S ribosomal protein S21)	69	0.281044	83	0.135328	63.22	132	6	6	0	87	9.639	8.46	-0.57		0	0	○	1.65849	1.77593	0.828572	1.77593	0.149148	0.501102	25.4398	24.6112	25.2999	24.637	0.257521	0.657931	0.0663169	0.432873	1.01228	2.6733	25.2999	25.2824	25.737	23.9407	25.2558	24.637	3.40252e+07	4.08099e+07	69076160	1.43219e+07	5.44473e+07	2.60904e+07	17	28
Q59LQ4	CKS1 | CAALFM_C504070CA | orf19.8869	Cyclin-dependent kinases regulatory subunit	70	0.280062	113	0.055736	43.14	226	5	5	0	102	12.157	6.8	-0.72		0	0	○	0.0652733	-1.01732	-0.0247804	0.98297	0.940279	0.964484	24.5141	24.5389	24.3352	24.5776	0.417091	0.338065	0.173965	0.114288	1.70143	1.37767	24.9909	24.2164	24.3352	24.856	24.1832	24.5776	2.74638e+07	1.94924e+07	2.61426e+07	2.70096e+07	2.58866e+07	2.5038e+07	46	38
A0A1D8PHW1	RPL11 | RPL11B | orf19.2232 | CAALFM_C206810CA	Large ribosomal subunit protein uL5 (60S ribosomal protein L11)	71	0.275715	97	0.0857572	40.23	407	9	9	0	174	19.824	10.55	-0.6		0	0	○	1.28813	1.38727	0.472251	1.38727	0.244647	0.594963	26.2556	25.7833	26.2315	25.5311	0.110838	0.50649	0.0122851	0.256533	0.42215	1.96441	26.3765	26.2315	26.1588	25.4525	26.3664	25.5311	7.17593e+07	7.87878e+07	9.25359e+07	4.08406e+07	1.17569e+08	4.84859e+07	74	61
Q9UVL1	NHP6 | NHP6A | CAALFM_C401700CA | CaO19.12093.3 | CaO19.4623.3	Non-histone chromosomal protein 6	72	0.270023	64	0.216008	43.48	195	4	4	0	92	10.509	10.35	-1.34		0	0	○	0.82775	1.22494	0.292707	1.22494	0.396744	0.694673	26.4671	26.1744	26.384	25.9565	0.17678	0.467803	0.0312513	0.21884	0.667925	1.78725	26.6701	26.3472	26.384	25.9565	25.8552	26.7114	8.7957e+07	85367077	108170862	5.79191e+07	8.24933e+07	109882684	38	36
Q5A0V9	NOP1 | CAALFM_C406720WA | orf19.10650	rRNA 2'-O-methyltransferase fibrillarin (Histone-glutamine methyltransferase)	73	0.264367	76	0.165415	52.22	546	18	18	0	316	33.167	10.87	-0.32		0	0	○	7.88145	1.74112	0.800019	1.74112	0.000954765	0.0472361	27.8517	27.0517	27.8508	27.0712	0.08535	0.115423	0.00728462	0.0133225	0.306444	0.426676	27.8508	27.9375	27.7668	26.9278	27.1562	27.0712	1.99391e+08	2.57057e+08	2.82084e+08	1.13553e+08	2.03252e+08	1.41003e+08	100	110
Q5A4Q1	ADK1 | ADK11 | ADK12 | CAALFM_C601910WA | CaO19.10894 | CaO19.3391	Adenylate kinase (EC 2.7.4.3) (ATP-AMP transphosphorylase) (ATP:AMP phosphotransferase) (Adenylate kinase cytosolic and mitochondrial) (Adenylate monophosphate kinase)	74	0.242223	112	0.0576931	59.84	344	15	15	0	249	27.58	8.31	-0.46		0	0	○	0.827068	1.18856	0.24921	1.18856	0.401332	0.694673	25.5164	25.2672	25.4443	25.1501	0.132546	0.404989	0.0175684	0.164016	0.519453	1.60282	25.6694	25.4443	25.4355	25.1501	24.9337	25.7179	4.39562e+07	4.56569e+07	5.60524e+07	33116581	4.35521e+07	5.51883e+07	50	62
A0A1D8PJR3	CAALFM_C303340CA | orf19.332.1	NADH dehydrogenase [ubiquinone] iron-sulfur protein 5 (Complex I-15 kDa) (NADH-ubiquinone oxidoreductase 15 kDa subunit)	75	0.241568	101	0.0770865	50	155	4	4	0	94	10.928	7.13	-0.8		0	0	○	1.69047	1.42781	0.513806	1.42781	0.116254	0.456325	24.9206	24.4068	24.9003	24.2666	0.35463	0.242897	0.125763	0.0589991	1.42304	0.995205	25.2849	24.9003	24.5765	24.2666	24.2665	24.6872	3.36726e+07	3.1314e+07	30902760	17951079	2.74252e+07	27014529	31	27
Q5AMQ2	CLC1 | CAALFM_C401980CA | orf19.12063	Clathrin light chain	76	0.239304	80	0.142706	76.89	239	15	15	0	225	25.986	4.17	-1.3	Ac[N-term(100)]	1	0	○	2.99522	1.76851	0.822532	1.76851	0.0535162	0.306314	26.6017	25.7792	26.8127	25.8361	0.373974	0.104737	0.139857	0.0109698	1.40583	0.406283	26.17	26.8226	26.8127	25.8361	25.6583	25.8432	6.2188e+07	1.1869e+08	1.45595e+08	5.32811e+07	7.19689e+07	6.01963e+07	36	36
A0A1D8PF57	RPL29 | orf19.2310.1 | CAALFM_C111040WA	Large ribosomal subunit protein eL29 (60S ribosomal protein L29)	77	0.232523	78	0.147923	39.68	126	3	3	0	63	7.112	11.67	-1.31		0	0	○	1.97901	2.10704	1.07521	2.10704	0.0849041	0.391559	25.8978	24.8226	25.838	24.8902	0.406306	0.652137	0.165085	0.425282	1.56889	2.62719	26.3307	25.838	25.5247	25.4382	24.8902	24.1392	6.95163e+07	5.99791e+07	5.96253e+07	4.04384e+07	4.22586e+07	18477020	26	23
Q59LS1	RPL3 | orf19.1601 | CAALFM_C209430WA	Large ribosomal subunit protein uL3 (60S ribosomal protein L3)	78	0.232468	115	0.0514729	44.73	690	18	18	0	389	43.949	10.94	-0.62		0	0	○	2.76346	1.83957	0.87937	1.83957	0.0391714	0.266984	26.7304	25.851	26.807	25.8157	0.224	0.390313	0.0501761	0.152344	0.837998	1.50985	26.4782	26.9061	26.807	25.8157	26.2578	25.4796	7.69988e+07	1.25757e+08	1.45025e+08	5.25326e+07	1.09044e+08	4.67862e+07	109	126
A0A1D8PP43	ADH1 | CAALFM_C505050WA | orf19.11480	alcohol dehydrogenase (EC 1.1.1.1)	79	0.230769	73	0.174203	57.43	480	19	17	2	350	36.909	6.17	0.01		0	0	○	0.752209	1.26603	0.340312	1.26603	0.438424	0.705966	27.7068	27.3665	27.7429	27.2453	0.2044	0.606286	0.0417795	0.367583	0.737727	2.21543	27.4867	27.7429	27.8907	27.2453	26.8299	28.0242	1.54916e+08	2.24618e+08	3.0738e+08	1.41507e+08	1.62115e+08	2.72974e+08	64	89
Q59Y38	CAALFM_C208650WA | orf19.11094	Zinc finger CHCC-type domain-containing protein	80	0.230637	107	0.0631901	56.69	218	9	9	0	157	17.828	8.8	-0.6		0	0	○	0.927322	1.40766	0.493294	1.40766	0.336783	0.674197	25.1824	24.6891	25	24.7755	0.357394	0.661984	0.12773	0.438223	1.41922	2.68128	25.5942	25	24.953	24.7755	23.9881	25.3036	4.17238e+07	3.35534e+07	4.01188e+07	2.55448e+07	2.26134e+07	4.14143e+07	46	29
A0A1D8PDC4	ATP1 | CAALFM_C104610WA | orf19.14144	ATP synthase subunit alpha	81	0.22805	84	0.124874	46.7	910	25	25	0	546	58.985	9.48	-0.1		0	0	○	2.43062	1.45916	0.54514	1.45916	0.0579791	0.319595	28.2688	27.7237	28.2155	27.8665	0.147878	0.280598	0.0218679	0.0787352	0.523113	1.01212	28.2155	28.436	28.155	27.9041	27.4004	27.8665	2.56736e+08	3.63144e+08	369171544	2.23414e+08	2.40746e+08	2.44711e+08	143	172
A0A1D8PHI5	COX9 | CAALFM_C205930WA | orf19.12680.2	Cytochrome c oxidase subunit 9, mitochondrial (Cytochrome c oxidase polypeptide VIIA)	82	0.226565	85	0.124062	34.43	137	5	5	0	61	6.913	9.51	-0.05		0	0	○	0.169645	1.04399	0.0621123	1.04399	0.845584	0.924077	25.2956	25.2335	25.1786	25.2439	0.356408	0.375604	0.127027	0.141078	1.40897	1.48851	25.6958	25.1786	25.0125	25.2439	24.8528	25.6038	4.47698e+07	37976664	4.18054e+07	3.53429e+07	41177602	5.09939e+07	30	14
A0A1D8PKZ9	ATP2 | CAALFM_C400270WA | orf19.13098	ATP synthase subunit beta (EC 7.1.2.2)	83	0.220317	91	0.100075	49.8	761	18	18	0	504	53.942	4.81	-0.02		0	0	○	2.10736	1.6735	0.742867	1.6735	0.101996	0.420066	27.8401	27.0972	27.8138	27.3123	0.152749	0.474547	0.0233322	0.225195	0.548665	1.75128	27.7022	28.0043	27.8138	27.3123	26.5532	27.4262	1.79874e+08	2.69238e+08	2.91414e+08	1.48229e+08	1.33824e+08	1.80348e+08	131	143
Q59VN4	HHF1 | HHF22 | CAALFM_C104240CA | CAALFM_CR06800CA | orf19.8661 | orf19.9412	Histone H4	84	0.21981	102	0.07486	41.9	188	6	6	0	105	11.621	11.91	-0.49		0	0	○	0.816765	1.23339	0.302627	1.23339	0.421919	0.705031	25.1873	24.8847	25.193	25.1064	0.0303861	0.523112	0.000923317	0.273646	0.120641	2.10214	25.2145	25.1545	25.193	25.2604	24.2872	25.1064	3.20687e+07	3.73475e+07	4.73783e+07	3.57501e+07	2.7823e+07	3.61227e+07	27	30
Q5A786	PFY1 | CAALFM_C108030WA | orf19.12542	Profilin	85	0.215233	52	0.383806	77.78	119	7	7	0	126	13.809	5.12	-0.26		0	0	○	3.23998	1.72161	0.783758	1.72161	0.0189777	0.212878	27.1566	26.3728	27.2611	26.5103	0.206727	0.272576	0.0427359	0.0742977	0.76124	1.03355	26.9185	27.2611	27.2902	26.5493	26.0589	26.5103	1.0448e+08	1.60848e+08	2.02718e+08	8.73485e+07	9.49996e+07	9.5587e+07	17	19
Q59P08	CAALFM_C405390WA | orf19.9362	Glyoxylate reductase	86	0.202242	94	0.0940755	55.22	455	17	16	1	364	40.678	7.43	-0.17		0	0	○	2.99455	1.58671	0.666042	1.58671	0.0317139	0.247035	27.094	26.4279	27.1991	26.4787	0.272951	0.156323	0.0745024	0.024437	1.00742	0.591509	26.7841	27.2987	27.1991	26.2525	26.5525	26.4787	9.51865e+07	1.65091e+08	1.90323e+08	7.1108e+07	1.33757e+08	9.35185e+07	63	84
O94083	ANB1 | TIF51 | CAALFM_C601610WA | CaO19.10930 | CaO19.3426	Eukaryotic translation initiation factor 5A (eIF-5A) (eIF-4D)	87	0.202132	120	0.0455117	50	218	6	6	0	158	17.132	4.66	-0.39	Ac[N-term(100)]	1	0	○	0.325816	-1.07919	-0.109951	0.926619	0.714072	0.869305	24.5976	24.7076	24.4269	24.6748	0.405965	0.250912	0.164808	0.0629566	1.65042	1.01552	25.0611	24.3049	24.4269	24.6748	24.4747	24.9733	2.88338e+07	2.07254e+07	2.78595e+07	2.38224e+07	3.16829e+07	3.29386e+07	52	31
Q5ANP2	EGD2 | CAALFM_C304140CA | CaO19.13280 | CaO19.5858	Nascent polypeptide-associated complex subunit alpha (NAC-alpha) (Alpha-NAC)	88	0.199504	89	0.103516	75.28	161	11	11	0	178	19.51	4.43	-0.66	Ac[N-term(100)]	1	0	○	0.0625992	-1.02902	-0.0412706	0.971799	0.943889	0.965597	25.3991	25.4404	25.3451	25.1691	0.405976	0.839341	0.164817	0.704493	1.59839	3.29924	25.8294	25.0229	25.3451	25.1691	24.7703	26.3818	4.91131e+07	3.4091e+07	5.26462e+07	3.35571e+07	3.8887e+07	8.74428e+07	26	22
A0A1D8PL02	CAALFM_C400330CA | orf19.5660.1	ATP synthase F(0) complex subunit e, mitochondrial	89	0.19837	87	0.107328	51.61	122	6	6	0	93	10.388	9.45	-0.5	Ac[N-term(100)]	1	0	Up	3.57047	2.06808	1.04829	2.06808	0.0292077	0.242073	25.6041	24.5558	25.6811	24.6451	0.153206	0.385914	0.023472	0.14893	0.598363	1.57158	25.7036	25.4277	25.6811	24.6451	24.1331	24.8893	4.50121e+07	4.51339e+07	6.64516e+07	2.33362e+07	2.50041e+07	3.10767e+07	23	28
Q5APK5	COX5 | CAALFM_C109030CA | orf19.12223	Cytochrome c oxidase subunit Va	90	0.195403	75	0.165487	61.82	178	10	10	0	165	18.637	9.85	-0.4		0	0	○	0.05527	1.01884	0.0269312	1.01884	0.950602	0.968624	26.2849	26.2579	26.1692	26.5041	0.283011	0.628301	0.0800955	0.394763	1.07671	2.39281	26.6074	26.078	26.1692	26.5041	25.5438	26.7259	8.42151e+07	70836717	9.32097e+07	8.46548e+07	6.64777e+07	110994202	29	23
A0A1D8PQD5	CAALFM_C604250WA | orf19.1082.1	Cytochrome c oxidase subunit	91	0.194079	104	0.0719498	46.99	117	5	5	0	83	9.707	5.66	-0.67		0	0	○	0.78616	-1.3431	-0.425568	0.744545	0.39584	0.694673	24.2614	24.687	23.9732	24.6582	0.625743	0.441034	0.391555	0.194511	2.57917	1.7865	24.9793	23.9732	23.8317	24.6582	24.2611	25.1417	2.72455e+07	16468002	1.84419e+07	2.35492e+07	27322483	3.70177e+07	22	8
Q5A7P7	ATP5 | CAALFM_C300460WA | orf19.12874	ATP synthase subunit 5, mitochondrial	92	0.193486	70	0.184894	54.15	250	11	11	0	205	22.161	10.22	-0.18		0	0	○	0.800005	1.21445	0.280307	1.21445	0.402991	0.694673	27.0758	26.7955	26.9911	26.856	0.448336	0.211019	0.201005	0.0445291	1.65585	0.787517	27.5605	26.9911	26.6759	26.856	26.5609	26.9697	1.6304e+08	1.33394e+08	1.32427e+08	1.08039e+08	1.34534e+08	1.31428e+08	48	40
A0A1D8PTN4	NOP10 | CAALFM_CR08020CA | orf19.596.1	H/ACA ribonucleoprotein complex subunit NOP10 (Nucleolar protein 10) (Nucleolar protein family A member 3) (snoRNP protein NOP10)	93	0.189968	124	0.0432068	62.71	61	5	5	0	59	6.882	10.4	-0.89		0	0	○	1.70479	1.74884	0.806399	1.74884	0.126188	0.469558	23.2329	22.4265	23.1766	22.1878	0.316091	0.589562	0.0999133	0.347583	1.36053	2.62886	23.5734	22.9488	23.1766	23.098	21.9937	22.1878	1.02817e+07	8.0961e+06	1.17106e+07	7985789	5.67531e+06	4.77753e+06	10	10
P46587	SSA2 | SSA1 | CAALFM_C104300CA | CaO19.1065 | CaO19.8667	Heat shock protein SSA2 (SSA subfamily protein 2)	94	0.187811	98	0.0849035	51.94	796	34	20	14	645	70.071	4.68	-0.43		0	0	○	1.15384	1.2908	0.368266	1.2908	0.236364	0.585821	27.7108	27.3425	27.6046	27.376	0.267882	0.36328	0.0717608	0.131972	0.966707	1.32863	28.0155	27.6046	27.5123	27.376	26.9637	27.6879	2.23494e+08	2.0409e+08	2.36455e+08	1.54922e+08	1.77865e+08	216219854	132	152
P30575	ENO1 | CAALFM_C108500CA | CaO19.395 | CaO19.8025	Enolase 1 (EC 4.2.1.11) (2-phospho-D-glycerate hydro-lyase) (2-phosphoglycerate dehydratase)	95	0.187099	96	0.0901804	45.91	612	23	22	1	440	47.232	5.52	-0.19		0	0	○	0.184849	-1.08572	-0.118657	0.921044	0.840222	0.924077	27.1806	27.2992	27.258	26.8113	0.197916	0.885968	0.0391709	0.784939	0.728154	3.2454	26.9556	27.258	27.3281	26.8113	26.7644	28.3219	1.07206e+08	1.60497e+08	2.08115e+08	1.04747e+08	1.5492e+08	335534294	88	109
Q5A900	RPS21 | RPS2 | orf19.3334 | CAALFM_C101480CA	Small ribosomal subunit protein uS5 (40S ribosomal protein S2)	96	0.18609	71	0.181748	36.95	428	12	12	0	249	26.873	10.89	-0.24		0	0	○	3.15737	1.84088	0.880397	1.84088	0.0551463	0.310498	28.183	27.3026	28.1695	27.1273	0.0688133	0.388287	0.00473527	0.150767	0.244166	1.42216	28.1695	28.2576	28.122	27.0329	27.7476	27.1273	2.48671e+08	3.20909e+08	3.60821e+08	1.22135e+08	3.06259e+08	1.46599e+08	84	80
P78594	FCA1 | CAALFM_C600620WA	Cytosine deaminase (EC 3.5.4.1) (Cytosine aminohydrolase)	97	0.183731	106	0.0652779	55.33	170	7	7	0	150	16.5	4.67	-0.29		0	0	○	12.1777	1.78191	0.833421	1.78191	0.0006428	0.0472361	25.3686	24.5352	25.3773	24.512	0.0446881	0.0858517	0.00199703	0.00737052	0.176155	0.349913	25.4082	25.3773	25.3202	24.6302	24.4633	24.512	3.66782e+07	4.35855e+07	5.17443e+07	2.30973e+07	31433718	2.39245e+07	28	39
A0A1D8PG50	ATP18 | CAALFM_C200610CA | orf19.2066.1	F1F0 ATP synthase subunit i	98	0.172975	90	0.101869	48.44	78	4	4	0	64	7.279	9.63	-0.47		0	0	○	0.638087	1.34005	0.422291	1.34005	0.48831	0.719733	24.7681	24.3458	24.7196	24.703	0.467145	0.811022	0.218225	0.657756	1.88608	3.33126	25.2576	24.7196	24.3271	24.9169	23.4175	24.703	33041931	2.76274e+07	2.5997e+07	28174960	1.5226e+07	27311902	17	14
Q5AEI1	NUO2 | CAALFM_C302940CA | orf19.7919	NADH-ubiquinone oxidoreductase subunit NUO2	99	0.171676	109	0.0608894	50.52	225	10	9	1	194	21.549	10.44	-0.52		0	0	○	1.64743	1.8203	0.864173	1.8203	0.113992	0.452475	25.7859	24.9217	25.6066	24.9544	0.538188	0.510563	0.289646	0.260674	2.08714	2.04867	26.3908	25.6066	25.3602	25.4151	24.3955	24.9544	7.24749e+07	5.10921e+07	5.31996e+07	3.97948e+07	2.99918e+07	3.25113e+07	43	40
A0A1D8PK40	RPL19A | RPL19B | orf19.5904 | CAALFM_C304500CA	Large ribosomal subunit protein eL19 (60S ribosomal protein L19-A)	100	0.169631	79	0.144991	40	275	11	11	0	190	21.885	11.86	-0.93		0	0	○	2.85069	1.41041	0.496114	1.41041	0.0252369	0.231624	27.1603	26.6642	27.1497	26.6605	0.179157	0.168753	0.0320973	0.0284774	0.659628	0.63288	27.1497	27.3446	26.9867	26.6605	26.4973	26.8348	1.2264e+08	1.70425e+08	1.64266e+08	9.43502e+07	1.28737e+08	1.19694e+08	46	52
Q5AAW3	DHH1 | CAALFM_C107070CA | CaO19.13577 | CaO19.6197	ATP-dependent RNA helicase DHH1 (EC 3.6.4.13)	101	0.166501	100	0.0821241	42.62	732	25	25	0	549	62.11	9.03	-0.58		0	0	○	2.29172	1.49829	0.583314	1.49829	0.0963414	0.409056	27.8231	27.2398	27.8343	27.3218	0.077879	0.351436	0.00606514	0.123507	0.279907	1.29016	27.7402	27.8948	27.8343	26.8546	27.543	27.3218	1.84676e+08	2.49556e+08	2.95597e+08	1.07937e+08	2.65755e+08	1.67757e+08	117	131
Q5A222	CAALFM_CR02620CA | orf19.10339	NADH-ubiquinone oxidoreductase	102	0.165954	126	0.0420716	56	177	12	12	0	175	19.93	5.4	-0.67		0	0	○	2.98821	1.87419	0.906268	1.87419	0.0218577	0.217737	24.9763	24.07	25.0947	24.2025	0.29006	0.315951	0.0841346	0.099825	1.16134	1.31263	25.1884	25.0947	24.6458	24.2025	23.7094	24.2981	3.14944e+07	3.58307e+07	3.24224e+07	1.71717e+07	18640235	2.06284e+07	30	41
A0A1D8PU69	TRX1 | CAALFM_CR10350CA | orf19.7611	Thioredoxin	103	0.164727	105	0.0712858	40.78	142	4	4	0	103	11.487	4.72	0.21		0	0	○	0.212188	-1.08164	-0.113217	0.924524	0.818838	0.918094	24.9202	25.0334	24.9557	25.1865	0.0755502	0.750792	0.00570783	0.563688	0.303169	2.99916	24.9714	24.9557	24.8334	24.2178	25.1865	25.6958	2.7096e+07	3.25399e+07	3.6926e+07	1.73547e+07	5.18935e+07	5.43509e+07	19	23
P83782	QCR2 | CAALFM_C503350WA | CaO19.10167 | CaO19.2644	Cytochrome b-c1 complex subunit 2, mitochondrial (Complex III subunit 2) (Core protein II) (Ubiquinol-cytochrome-c reductase complex core protein 2)	104	0.162991	92	0.0984583	53.21	391	16	16	0	374	39.558	5.27	-0.04		0	0	○	1.15884	1.28807	0.365215	1.28807	0.249353	0.596246	27.1018	26.7366	27.047	26.768	0.209875	0.393191	0.0440473	0.154599	0.774392	1.47061	27.3337	27.047	26.9248	26.768	26.3287	27.1132	1.39323e+08	1.38665e+08	157365568	1.01645e+08	1.14536e+08	1.45173e+08	66	68
P22011	CYP1 | CAALFM_C702380CA | CaJ7.0279 | CaO19.13826 | CaO19.6472	Peptidyl-prolyl cis-trans isomerase (PPIase) (EC 5.2.1.8) (Cyclophilin) (CPH) (Cyclosporin A-binding protein) (Rotamase)	105	0.160769	82	0.141601	59.26	150	10	9	1	162	17.575	8.21	-0.23	Ac[N-term(100)]	1	0	○	0.754945	1.17323	0.230489	1.17323	0.441702	0.706408	26.1963	25.9658	26.2468	25.9663	0.113933	0.416465	0.0129807	0.173443	0.434919	1.6039	26.2763	26.0659	26.2468	25.9663	25.5491	26.3821	6.69438e+07	7.02437e+07	98359631	5.8312e+07	6.67222e+07	8.74567e+07	27	22
A0A1D8PUB4	XYL2 | CAALFM_CR10840CA | orf19.7676	L-iditol 2-dehydrogenase	106	0.153305	86	0.117586	54.44	346	16	16	0	360	38.771	5.83	-0.04	Ac[N-term(100)]	1	0	○	2.0298	1.64624	0.719177	1.64624	0.0845722	0.391559	27.4469	26.7278	27.6368	26.6174	0.436306	0.246386	0.190363	0.0607063	1.58964	0.921837	26.9479	27.7562	27.6368	26.5558	27.01	26.6174	1.06631e+08	2.26694e+08	2.57769e+08	8.77469e+07	1.83673e+08	1.02952e+08	42	72
Q5ALV9	COX13 | CAALFM_C201590WA | orf19.9042	Cytochrome c oxidase subunit (Cytochrome c oxidase polypeptide VIa)	107	0.150865	77	0.159943	51.49	134	6	6	0	134	15.892	9.57	-0.72		0	0	○	2.59291	1.59639	0.674813	1.59639	0.0618174	0.326749	26.5232	25.8484	26.6337	25.8636	0.343553	0.132041	0.118029	0.0174348	1.29529	0.510829	26.7979	26.6337	26.138	25.9722	25.7094	25.8636	9.61059e+07	104120815	9.12137e+07	5.85498e+07	7.45618e+07	61056033	27	17
P0CY19	DUT1 | CAALFM_C101330CA | CaO19.10832 | CaO19.3322	Deoxyuridine 5'-triphosphate nucleotidohydrolase (dUTPase) (EC 3.6.1.23) (dUTP pyrophosphatase)	108	0.141033	99	0.0838314	49.06	156	8	8	0	159	16.945	5.73	-0.32		0	0	○	7.6805	1.93975	0.955868	1.93975	0.00111609	0.0472361	26.0483	25.0924	26.0819	25.0451	0.142885	0.102769	0.0204161	0.0105615	0.548538	0.409562	25.8916	26.0819	26.1714	25.0451	25.2103	25.0219	5.12756e+07	7.10285e+07	9.3347e+07	3.07923e+07	5.27567e+07	3.40665e+07	20	28
A0A1D8PFU8	CAALFM_C114090WA | orf19.7215.3	10 kDa heat shock protein, mitochondrial	109	0.140864	132	0.0390983	69.81	73	5	5	0	106	11.496	9.51	-0.17		0	0	○	0.642734	1.42015	0.50604	1.42015	0.511539	0.727959	23.6291	23.1231	23.6944	22.6804	0.135899	1.10512	0.0184687	1.22129	0.575135	4.77929	23.4729	23.7201	23.6944	22.3079	22.6804	24.3809	9.58995e+06	1.38185e+07	1.67671e+07	4.6183e+06	9.13486e+06	2.18469e+07	9	16
A0A1D8PJ23	MRPL33 | CAALFM_C301080WA | orf19.2511.1	Large ribosomal subunit protein uL30m	110	0.140777	118	0.0476063	37.5	123	4	4	0	96	11.226	10.63	-0.76		0	0	○	2.90952	1.82616	0.868812	1.82616	0.0589215	0.319595	24.8482	23.9793	24.8714	23.8475	0.103825	0.409336	0.0107797	0.167556	0.417839	1.70704	24.7347	24.8714	24.9384	23.8475	24.4384	23.6522	2.29958e+07	3.06921e+07	39713940	13425498	3.08953e+07	1.31831e+07	19	20
Q5AG68	YNK1 | CAALFM_C502890WA | orf19.11786	Nucleoside diphosphate kinase (EC 2.7.4.6)	111	0.136244	122	0.0448774	37.75	186	5	5	0	151	16.89	6.53	-0.18		0	0	○	0.220936	1.08831	0.122083	1.08831	0.811861	0.918094	25.0335	24.9114	25.0627	24.585	0.0537347	0.779605	0.00288741	0.607784	0.214651	3.12951	25.0663	25.0627	24.9715	24.585	24.348	25.8011	28938137	3.50446e+07	4.06345e+07	2.23851e+07	2.90199e+07	5.84681e+07	35	33
A0A1D8PSE1	MLC1 | CAALFM_CR03090CA | orf19.2416.1	Mlc1p	112	0.134465	128	0.0417827	64.34	102	9	9	0	143	15.996	4.41	-0.42		0	0	○	4.63777	1.93478	0.952172	1.93478	0.0194542	0.212878	24.4977	23.5455	24.5472	23.6059	0.0869205	0.277034	0.00755518	0.0767476	0.354811	1.17659	24.5472	24.3973	24.5485	23.6059	23.2432	23.7873	2.01939e+07	2.20964e+07	3.03081e+07	1.13557e+07	1.34936e+07	1.44778e+07	16	17
Q9URB4	FBA1 | CAALFM_C401750CA | CaO19.12088 | CaO19.4618	Fructose-bisphosphate aldolase (FBP aldolase) (FBPA) (EC 4.1.2.13) (37 kDa major allergen) (Fructose-1,6-bisphosphate aldolase) (IgE-binding allergen)	113	0.13019	117	0.0479863	57.38	278	18	18	0	359	39.215	5.97	-0.28		0	0	○	0.686652	1.17984	0.238587	1.17984	0.470615	0.71621	25.8337	25.5951	25.9184	25.7538	0.179373	0.457481	0.0321747	0.209289	0.694337	1.78738	25.6277	25.9551	25.9184	25.0794	25.9521	25.7538	4.27041e+07	65051108	7.83355e+07	3.15348e+07	88224078	5.65822e+07	45	43
Q5AHY8	MRPL27 | CAALFM_C103650CA | orf19.10582	Mitochondrial 54S ribosomal protein YmL27	114	0.129377	131	0.0401792	55.36	134	8	8	0	168	19.308	9.85	-0.8		0	0	Up	2.86151	2.13238	1.09246	2.13238	0.0353949	0.256427	24.9607	23.8682	25.0945	23.9954	0.46712	0.270753	0.218201	0.0733074	1.87143	1.13437	24.4412	25.3463	25.0945	24.0519	23.9954	23.5573	1.87634e+07	4.26563e+07	4.42527e+07	1.54695e+07	2.27278e+07	1.23438e+07	17	31
A0A1D8PSW9	CAALFM_CR05150WA | orf19.639.1	Large ribosomal subunit protein mL53 (54S ribosomal protein L44, mitochondrial)	115	0.128109	133	0.037101	56.04	71	5	5	0	91	10.28	10.32	-0.26		0	0	Up	3.47863	2.13602	1.09492	2.13602	0.0131186	0.182874	23.9448	22.8499	24.0866	22.7317	0.306815	0.322503	0.0941356	0.104008	1.28135	1.4114	24.1551	24.0866	23.5927	22.7317	22.6031	23.2148	1.53875e+07	1.78146e+07	15626053	6.19531e+06	8.65789e+06	9.73509e+06	11	15
P53698	CYC1 | CAALFM_C210110WA | CaO19.1770 | CaO19.9339	Cytochrome c	116	0.126104	111	0.058504	38.18	124	6	6	0	110	12.18	10.27	-0.89		0	0	○	1.61408	1.75437	0.810949	1.75437	0.177183	0.525964	25.2871	24.4761	25.2594	24.4457	0.139343	0.696733	0.0194164	0.485436	0.551044	2.84658	25.4382	25.2594	25.1637	25.1876	24.4457	23.7951	3.74474e+07	4.01637e+07	4.64247e+07	33989462	3.10523e+07	1.45561e+07	17	28
A0A1D8PHL7	ATP14 | CAALFM_C206290CA | orf19.5491.1	F1F0 ATP synthase subunit h	117	0.124362	61	0.258708	30.56	150	4	4	0	108	12.002	4.9	-0.39		0	0	○	0.456857	1.18435	0.244095	1.18435	0.625876	0.806477	27.4431	27.199	27.3568	27.1752	0.194569	0.730123	0.0378569	0.533079	0.70899	2.68438	27.6659	27.3065	27.3568	27.1752	26.481	27.9407	1.75395e+08	165992128	2.12301e+08	1.34794e+08	1.27291e+08	257624694	30	24
A0A1D8PR93	HHO1 | CAALFM_C703180CA | orf19.5137.1	Histone H1	118	0.120253	81	0.142337	26.67	277	7	7	0	180	18.553	11.38	-0.73		0	0	Up	8.32049	2.18464	1.1274	2.18464	0.00705841	0.1625	27.9561	26.8287	27.9465	26.7509	0.0396851	0.187466	0.00157491	0.0351436	0.141955	0.698753	27.9997	27.9221	27.9465	27.0425	26.6927	26.7509	2.21062e+08	2.54322e+08	319502630	1.22953e+08	147402853	112934005	58	47
A0A1D8PRF3	CAALFM_C703830CA | orf19.7199	Uncharacterized protein	119	0.119116	108	0.0610259	44.64	153	8	8	0	168	19.129	7.82	-0.19	Ac[N-term(100)]	1	0	○	1.72632	1.52304	0.606954	1.52304	0.102064	0.420066	25.6314	25.0244	25.6129	24.952	0.345958	0.357127	0.119687	0.12754	1.34974	1.42711	25.2951	25.6129	25.9862	24.952	25.4122	24.7091	3.39107e+07	5.1316e+07	8.21051e+07	2.88685e+07	6.06823e+07	27427074	21	30
A0A1D8PMF8	CMD1 | CAALFM_C406030WA | orf19.11891	Calmodulin	120	0.118371	135	0.0364424	43.62	138	8	8	0	149	16.478	4.01	-0.52		0	0	○	0.384546	1.11184	0.152943	1.11184	0.678217	0.842485	24.5208	24.3678	24.6072	24.5809	0.154626	0.540796	0.0239091	0.29246	0.630591	2.2193	24.6072	24.3423	24.6129	24.5809	23.753	24.7696	2.10502e+07	2.12694e+07	3.16933e+07	22321402	1.92119e+07	2.86026e+07	23	19
A0A1D8PH77	CAALFM_C204740CA | orf19.7823	Cell division control protein 14	121	0.115836	371	0.00202529	41.01	268	7	7	0	278	32.4	4.63	-0.47		0	0	Up	31.5715	1318.4	10.3646	1318.4	6.75815e-06	0.00700144	26.446	16.0814	26.369	16.2233	0.376158	0.272125	0.141495	0.0740518	1.42236	1.69217	26.1143	26.369	26.8547	16.2532	16.2233	15.7677	59832675	8.66691e+07	1.49897e+08	0	0	0	73	90
P28870	RBP1 | RBP11 | CaO19.11186 | CaO19.3702; | RBP2 | RBP12 | CAALFM_C702570CA | CaJ7.0299 | CaO19.13810 | CaO19.6452	FK506-binding protein 1 (FKBP) (EC 5.2.1.8) (Peptidyl-prolyl cis-trans isomerase) (PPIase) (Rapamycin-binding protein)	122	0.114065	152	0.0250087	58.87	82	5	5	0	124	13.267	7.35	-0.34		0	0	○	0.413522	1.17649	0.234486	1.17649	0.649744	0.822904	23.3209	23.0864	23.3865	23.3361	0.332545	0.729724	0.110586	0.532497	1.42596	3.16084	23.3865	22.9604	23.6157	22.2646	23.6585	23.3361	9.03265e+06	8.16135e+06	1.58766e+07	4.48157e+06	1.79939e+07	1.0589e+07	17	9
A0A1D8PN49	CAALFM_C501050CA | orf19.9523	Mitochondrial 54S ribosomal protein IMG1	123	0.113633	141	0.0293913	39.44	177	9	9	0	180	20.964	11.29	-0.67		0	0	○	4.02948	1.93673	0.953624	1.93673	0.03072	0.243552	25.0289	24.0753	24.9951	24.2183	0.079283	0.325164	0.0062858	0.105732	0.316766	1.35061	25.1195	24.9951	24.9722	24.3044	24.2183	23.7031	3.00254e+07	3.34406e+07	4.06538e+07	1.84282e+07	26525255	1.36569e+07	34	29
Q59QC1	CAALFM_C108520CA | orf19.8027	Large ribosomal subunit protein mL40	124	0.113352	121	0.0449885	51.7	110	8	8	0	147	17.164	11.01	-0.76		0	0	Up	2.8864	2.03727	1.02664	2.03727	0.0269256	0.233766	24.9969	23.9703	25.047	24.1766	0.305361	0.399718	0.0932454	0.159774	1.2216	1.66756	24.6696	25.2741	25.047	24.1766	23.5095	24.2247	2.19814e+07	4.05761e+07	4.28185e+07	1.68657e+07	1.62291e+07	1.96043e+07	19	21
Q59ZE0	ATP4 | CAALFM_C205500WA | orf19.11063	ATP synthase subunit 4	125	0.11209	74	0.172944	37.77	236	10	10	0	233	25.829	6.3	-0.14		0	0	○	0.0798298	1.03254	0.0462017	1.03254	0.926818	0.962186	27.5668	27.5206	27.3932	27.8365	0.58235	0.575131	0.339132	0.330776	2.11251	2.08982	27.091	28.2162	27.3932	26.8568	27.8686	27.8365	1.17752e+08	3.11836e+08	2.17727e+08	1.08097e+08	3.33034e+08	2.39672e+08	49	35
A0A1D8PS97	PAN6 | CAALFM_CR02580WA | orf19.7797	Pantoate--beta-alanine ligase (EC 6.3.2.1) (Pantoate-activating enzyme) (Pantothenate synthetase)	126	0.109	116	0.0490877	57.91	203	14	14	0	316	35.324	6.51	-0.31		0	0	○	4.91038	1.69624	0.762336	1.69624	0.0106465	0.169689	25.931	25.1687	25.8946	25.216	0.198521	0.0937783	0.0394107	0.00879437	0.765575	0.372599	26.1452	25.7532	25.8946	25.2294	25.0607	25.216	6.1131e+07	5.65576e+07	7.70536e+07	3.4988e+07	4.75586e+07	3.89743e+07	30	39
A0A1D8PUC5	CAALFM_CR10830CA | orf19.7675	Mitochondrial 54S ribosomal protein YmL25	127	0.104755	167	0.021141	47.47	119	9	9	0	158	18.506	10.93	-0.96	Ac[N-term(100)]	1	0	Up	8.82139	2.43127	1.28171	2.43127	0.00113987	0.0472361	24.2622	22.9805	24.3504	22.9453	0.176286	0.105569	0.0310769	0.0111449	0.726589	0.459387	24.3504	24.3769	24.0592	22.897	22.9453	23.0992	1.76185e+07	2.17867e+07	2.15912e+07	6.94724e+06	1.09755e+07	8.98539e+06	22	25
Q59TU0	EGD1 | CAALFM_C111650WA | CaO19.1154 | CaO19.8746	Nascent polypeptide-associated complex subunit beta (NAC-beta) (Beta-NAC)	128	0.102232	145	0.0281094	54.78	100	7	7	0	157	17.031	5.36	-0.58		0	0	○	0.452752	-1.22354	-0.291064	0.817299	0.625452	0.806477	23.671	23.9621	23.5113	23.8478	0.29588	0.859675	0.087545	0.739041	1.24997	3.58765	24.0124	23.5113	23.4893	23.1653	23.8478	24.8732	1.39389e+07	1.19568e+07	1.45451e+07	8.36683e+06	2.05173e+07	30730638	16	16
Q5A0Z9	PDA1 | CAALFM_C407110CA | orf19.10608	Pyruvate dehydrogenase E1 component subunit alpha (EC 1.2.4.1)	129	0.0990645	156	0.0242279	32.67	415	17	16	1	401	44.175	8.34	-0.3		0	0	○	1.66025	1.54769	0.630112	1.54769	0.112738	0.449451	26.0157	25.3856	26.0414	25.2441	0.356684	0.401075	0.127223	0.160861	1.37103	1.57993	25.6469	26.0414	26.3589	25.2441	25.8383	25.0745	4.32769e+07	6.90629e+07	1.06305e+08	3.5348e+07	8.15284e+07	3.53321e+07	64	89
A0A1D8PUD2	ATP16 | CAALFM_CR10850CA | orf19.7678	ATP synthase subunit delta, mitochondrial (F-ATPase delta subunit)	130	0.0981901	95	0.0919197	45.34	119	6	6	0	161	17.582	4.95	-0.14	Phos[T20(65.5), Y21(65.5)]	0	2	○	0.438822	1.26092	0.334479	1.26092	0.634748	0.81386	26.0023	25.6678	25.9232	25.735	0.36794	1.0132	0.13538	1.02658	1.41503	3.94737	26.4033	25.6803	25.9232	25.735	24.6226	26.6457	7.31065e+07	5.37699e+07	7.85946e+07	4.96751e+07	3.5105e+07	1.04992e+08	17	15
Q5A6R1	RPL15A | RPL15 | RPL15B | CAALFM_CR04100CA | orf19.493	Large ribosomal subunit protein eL15 (60S ribosomal protein L15-A)	131	0.0966188	139	0.0325871	36.76	183	8	8	0	204	24.329	11.87	-1.14		0	0	Up	3.32963	2.24144	1.16442	2.24144	0.048283	0.295984	25.5653	24.4009	25.5761	24.5846	0.0979736	0.484772	0.00959882	0.235003	0.383228	1.9867	25.5761	25.6575	25.4624	24.5846	24.767	23.8511	4.12043e+07	5.29254e+07	5.71059e+07	2.23775e+07	3.87997e+07	1.51324e+07	29	46
A0A1D8PQJ1	CAALFM_C700250CA | orf19.7097	RRM domain-containing protein	132	0.0945592	110	0.0601433	60.96	99	9	9	0	187	20.516	10.15	-0.89	Ac[N-term(100)]	1	0	○	1.61838	1.51443	0.598772	1.51443	0.129457	0.469558	25.3113	24.7126	25.4128	24.6328	0.287879	0.436921	0.0828744	0.1909	1.13735	1.76801	25.4128	24.9865	25.5347	24.321	24.6328	25.1839	3.67953e+07	3.32411e+07	6.00417e+07	1.86416e+07	3.53532e+07	3.81157e+07	17	14
A0A1D8PSQ3	YDJ1 | CAALFM_CR04200WA | orf19.8136	Type I HSP40 co-chaperone	133	0.0925193	142	0.0293454	38.42	323	16	16	0	393	42.732	6.51	-0.55		0	0	○	4.73807	1.91674	0.938652	1.91674	0.0117902	0.177182	26.1835	25.2449	26.2205	25.1158	0.119241	0.253526	0.0142184	0.0642756	0.455405	1.00427	26.0502	26.2205	26.2799	25.1158	25.0818	25.537	5.72333e+07	7.81885e+07	1.00641e+08	3.23393e+07	4.82614e+07	4.86842e+07	54	57
Q59US8	CAALFM_C400170WA | orf19.13087	Damage-regulated import facilitator 1	134	0.092333	164	0.0226892	66.42	65	7	7	0	137	15.682	5.23	-0.9		0	0	○	1.25428	-4.03312	-2.0119	0.247947	0.248288	0.595625	22.027	24.0389	21.259	23.9018	2.1874	0.600915	4.78471	0.361099	9.93053	2.49976	24.4948	20.3272	21.259	23.5184	23.9018	24.6965	1.94735e+07	1.31552e+06	3.09968e+06	1.06872e+07	2.12993e+07	2.71889e+07	14	4
A0A1D8PEV4	RPL44 | RPL42 | orf19.4909.1 | CAALFM_C110390CA	Large ribosomal subunit protein eL42 (60S ribosomal protein L44)	135	0.0921701	245	0.00829002	29.25	114	6	6	0	106	12.226	11.08	-1.06		0	0	○	1.35825	2.3799	1.2509	2.3799	0.217181	0.563908	23.0189	21.768	23.036	21.3977	0.392574	1.24187	0.154114	1.54224	1.70544	5.70502	22.6181	23.036	23.4026	21.3977	23.1529	20.7534	5.30246e+06	8.60067e+06	1.36971e+07	2.45739e+06	1.26746e+07	1.76766e+06	12	25
A0A1D8PL78	CRD2 | CAALFM_C401160WA | orf19.12144.1	Crd2p	136	0.0916144	93	0.0982064	56.58	42	3	3	0	76	7.747	7.98	-0.3		0	0	○	0.163629	1.08444	0.116947	1.08444	0.850947	0.925059	24.5864	24.4695	24.4987	24.1455	0.706094	0.72322	0.498569	0.523047	2.87188	2.9556	23.9283	24.4987	25.3323	23.9649	24.1455	25.2981	13149344	23705768	5.21815e+07	14564304	2.52192e+07	4.12552e+07	6	6
Q5A397	SSB1 | CAALFM_CR08090WA | orf19.13724	Hsp70 chaperone Ssb	137	0.0911602	127	0.0419361	47.8	399	22	22	0	613	66.449	5.01	-0.26		0	0	○	1.45781	1.41509	0.500891	1.41509	0.202323	0.54871	26.8059	26.305	26.8661	26.0734	0.116263	0.471798	0.013517	0.222593	0.433721	1.79357	26.6719	26.8797	26.8661	25.9937	26.0734	26.8478	8.80642e+07	1.23479e+08	1.51091e+08	5.94312e+07	9.59629e+07	120782846	57	65
Q5A516	PET9 | CAALFM_C500590WA | orf19.8545	ADP/ATP translocase (ADP,ATP carrier protein)	138	0.0907847	136	0.0359446	40.2	232	16	16	0	301	32.755	10.08	0.1		0	0	○	3.4439	1.7353	0.795182	1.7353	0.0270772	0.233766	25.9543	25.1591	25.9307	25.0048	0.138909	0.295516	0.0192957	0.0873299	0.535206	1.17459	25.9307	26.1035	25.8287	24.9728	25.0048	25.4999	5.26856e+07	7.21004e+07	7.36121e+07	2.92869e+07	4.5751e+07	4.74486e+07	45	49
A0A1D8PPZ0	CAALFM_C602740WA | orf19.12993	NADH dehydrogenase [ubiquinone] 1 beta subcomplex subunit 9 (Complex I-B22) (NADH-ubiquinone oxidoreductase B22 subunit)	139	0.0902933	160	0.0231114	52.34	63	6	6	0	107	12.433	10.27	-0.79	Ac[N-term(100)]	1	0	○	0.52805	1.11806	0.160994	1.11806	0.582446	0.776594	23.1272	22.9662	23.1341	23.0967	0.0520951	0.428013	0.0027139	0.183195	0.225255	1.86367	23.072	23.1341	23.1755	22.4881	23.0967	23.3138	7.26301e+06	9.20593e+06	1.17014e+07	5.23265e+06	1.21901e+07	1.04266e+07	12	12
A0A1D8PQR2	CAALFM_C701020CA | orf19.7012	Mitochondrial 37S ribosomal protein MRPS16	140	0.0897515	162	0.022956	51.45	103	7	7	0	173	20.151	10.7	-0.24		0	0	Up	3.83002	2.52532	1.33647	2.52532	0.0206598	0.213154	24.4231	23.0866	24.5007	23.1149	0.446686	0.209757	0.199528	0.0439981	1.82895	0.908567	23.9427	24.5007	24.8258	23.2808	23.1149	22.8641	1.32808e+07	2.37389e+07	3.67331e+07	9064276	1.23454e+07	7.63465e+06	19	24
Q5A7M9	RHR2 | CAALFM_C300320WA | orf19.12892	Glycerol-1-phosphatase	141	0.0889282	129	0.0411053	43.31	178	9	9	0	254	28.134	5.61	-0.37		0	0	○	3.72329	1.81013	0.85609	1.81013	0.01052	0.169689	25.8259	24.9698	25.7496	24.9281	0.239669	0.219757	0.057441	0.0482933	0.928017	0.880093	25.6336	26.0944	25.7496	24.7738	25.2074	24.9281	4.28797e+07	71646537	6.96855e+07	2.5515e+07	5.26497e+07	3.19235e+07	25	40
A0A1D8PFR4	ACT1 | CAALFM_C113700WA | orf19.12474	Actin	142	0.0888444	153	0.02489	40.43	282	13	13	0	376	41.739	5.44	-0.22		0	0	○	1.55607	1.52858	0.612196	1.52858	0.130533	0.469558	25.6453	25.0332	25.8398	25.1694	0.367439	0.417795	0.135012	0.174552	1.43277	1.66897	25.2215	25.8398	25.8747	24.5643	25.3658	25.1694	3.22261e+07	6.00546e+07	7.59983e+07	2.20649e+07	5.87619e+07	3.77338e+07	44	61
Q59U72	HEM15 | CAALFM_C207490WA | orf19.9436	Ferrochelatase (EC 4.98.1.1)	143	0.0877319	204	0.0142156	43.78	264	18	18	0	386	44.067	7.99	-0.51		0	0	Up	14.0877	79.7336	6.31712	79.7336	0.00037133	0.0388057	27.6127	21.2956	27.7357	21.5155	0.300493	0.558436	0.0902962	0.311851	1.08824	2.6223	27.8322	27.2703	27.7357	21.5155	21.7107	20.6607	1.96835e+08	1.61871e+08	2.76071e+08	2.66643e+06	4.66421e+06	1.65767e+06	63	79
A0A1D8PH08	COX6 | CAALFM_C203470CA | orf19.873.1	Cytochrome c oxidase subunit 6, mitochondrial (Cytochrome c oxidase polypeptide VI)	144	0.0875426	151	0.0255623	55.33	81	9	9	0	150	17.435	5.36	-0.49		0	0	○	0.41196	1.1375	0.185869	1.1375	0.644272	0.819982	23.6922	23.5064	23.6603	23.536	0.53276	0.351139	0.283833	0.123299	2.24867	1.49381	24.2403	23.6603	23.1762	23.536	23.1414	23.8418	1.63233e+07	1.32572e+07	1.17073e+07	1.08183e+07	1.25735e+07	15034348	16	16
Q5ALV6	RPS26A | orf19.1470 | CAALFM_C201610CA	Small ribosomal subunit protein eS26 (40S ribosomal protein S26)	145	0.08567	197	0.0152426	34.45	101	4	4	0	119	13.571	11.51	-0.79		0	0	○	1.0478	1.78602	0.836746	1.78602	0.272773	0.613	23.6213	22.7846	23.3117	23.106	0.690335	0.893794	0.476563	0.798867	2.92251	3.9228	24.4123	23.14	23.3117	21.7745	23.4732	23.106	1.83903e+07	9243384	1.28605e+07	3.19084e+06	1.5825e+07	9028357	17	24
A0A1D8PGJ9	CAALFM_C202310WA | orf19.9123	Uncharacterized protein	146	0.0853112	158	0.0232403	48.79	148	14	14	0	248	29.272	9.17	-0.69		0	0	○	1.48225	1.75995	0.815535	1.75995	0.157736	0.503607	24.7765	23.961	24.7728	24.0995	0.661584	0.409574	0.437693	0.167751	2.6702	1.70934	25.44	24.7728	24.1168	24.2834	23.5001	24.0995	3.74941e+07	2.8665e+07	2.2471e+07	1.81612e+07	1.61234e+07	1.79752e+07	31	30
A0A1D8PDC7	CAALFM_C104600CA | orf19.14143	Uncharacterized protein	147	0.0847742	146	0.028058	35.65	280	12	12	0	345	39.273	11.27	-1.04		0	0	○	7.02462	1.92513	0.944954	1.92513	0.00978521	0.169689	26.042	25.097	26.0525	25.155	0.0418672	0.185576	0.00175286	0.0344386	0.160768	0.739437	25.9958	26.0775	26.0525	24.8894	25.155	25.2467	5.51174e+07	7.08145e+07	8.5965e+07	2.76419e+07	5.07718e+07	3.9811e+07	54	45
A0A1D8PQS0	RPP0 | CAALFM_C700990WA | orf19.7015	60S acidic ribosomal protein P0	148	0.0834642	119	0.047326	37.82	235	13	13	0	312	33.273	4.46	0.05		0	0	○	2.34085	1.71771	0.780484	1.71771	0.0490341	0.296463	26.4837	25.7032	26.6245	25.6363	0.372917	0.288564	0.139067	0.0832695	1.4081	1.12268	26.0608	26.7656	26.6245	25.6363	25.4539	26.0193	5.76575e+07	1.14093e+08	1.27792e+08	4.63888e+07	6.24608e+07	6.80127e+07	40	39
Q59M32	CAALFM_C112610WA | orf19.11239	Mitochondrial 54S ribosomal protein YmL15	149	0.0833611	159	0.0231967	40.91	153	9	9	0	220	24.641	10.02	-0.36		0	0	Up	4.48083	2.11745	1.08233	2.11745	0.00664128	0.160009	24.9885	23.9062	25.007	23.8626	0.272955	0.205389	0.0745042	0.0421846	1.09232	0.859145	24.7068	25.2517	25.007	23.8626	23.7261	24.1299	2.25553e+07	3.99516e+07	4.16478e+07	1.35669e+07	1.88573e+07	1.83576e+07	23	30
P83781	POR1 | CAALFM_C104100CA | CaO19.1042 | CaO19.8644	Mitochondrial outer membrane protein porin (Cytoplasmic antigenic protein 4)	150	0.0831843	148	0.0275134	48.23	166	11	11	0	282	29.767	9.04	0.04		0	0	○	0.12412	1.04667	0.0658131	1.04667	0.887549	0.949897	24.8472	24.7814	24.9029	24.7116	0.41671	0.623421	0.173648	0.388653	1.67709	2.51568	25.2333	24.9029	24.4054	24.1958	24.7116	25.4367	3.24887e+07	3.13696e+07	2.74474e+07	1.70915e+07	3.73371e+07	4.54176e+07	29	29
Q5A995	MCI4 | CAALFM_CR01740WA | orf19.10102	NADH dehydrogenase [ubiquinone] 1 alpha subcomplex subunit MCI4	151	0.0816081	169	0.0207873	33.09	117	5	5	0	139	15.589	4.57	-0.22		0	0	○	1.91794	1.38407	0.468919	1.38407	0.126902	0.469558	24.1672	23.6983	24.1317	23.7502	0.33357	0.0910077	0.111269	0.0082824	1.38026	0.384026	24.5171	24.1317	23.8529	23.5932	23.7502	23.7516	1.97771e+07	1.83807e+07	1.87136e+07	1.12562e+07	1.91745e+07	1.41231e+07	21	18
P46273	PGK1 | CAALFM_C600750CA | CaO19.11135 | CaO19.3651	Phosphoglycerate kinase (EC 2.7.2.3)	152	0.081443	182	0.0176588	42.93	270	17	17	0	417	45.18	6.43	-0.21		0	0	○	0.18054	-1.09943	-0.136754	0.909564	0.843628	0.924077	24.8385	24.9752	24.8613	24.3977	0.249974	1.04165	0.0624872	1.08503	1.0064	4.17073	24.5778	24.8613	25.0762	24.3977	24.3503	26.1777	2.06269e+07	3.04786e+07	4.36948e+07	1.96585e+07	2.90655e+07	7.59048e+07	38	33
A0A1D8PK11	CAALFM_C304590WA | orf19.5917.5	RNA-binding protein	153	0.0780558	154	0.0248213	34.36	176	7	7	0	227	24.023	10.88	-0.59		0	0	Up	7.04049	2.03421	1.02447	2.03421	0.00174311	0.0622712	25.3542	24.3297	25.4171	24.2687	0.115278	0.170463	0.0132889	0.0290578	0.454669	0.70064	25.2211	25.4243	25.4171	24.2687	24.5223	24.1981	3.22162e+07	4.5026e+07	5.53403e+07	1.79772e+07	3.27453e+07	1.92469e+07	34	32
A0A1D8PRR4	CAALFM_CR00570WA | orf19.7478	Trans-hexaprenyltranstransferase	154	0.0779283	172	0.0199351	40.98	331	19	19	0	510	56.142	8.79	-0.31		0	0	○	0.639767	-1.32315	-0.403972	0.755775	0.514976	0.729843	25.2373	25.6413	25.0274	25.6639	0.891774	0.0464981	0.795262	0.00216208	3.53356	0.181341	26.2153	24.4692	25.0274	25.6721	25.6639	25.5878	6.41733e+07	2.32254e+07	4.22394e+07	47555051	7.22459e+07	5.04297e+07	57	34
A0A1D8PDU3	RPS23A | orf19.6253 | CAALFM_C106580WA	Small ribosomal subunit protein uS12 (40S ribosomal protein S23B)	155	0.0778442	137	0.0341387	39.31	98	9	9	0	145	15.966	11.52	-0.54		0	0	○	2.15704	1.77951	0.831482	1.77951	0.0919769	0.40037	24.8767	24.0452	24.9335	24.2791	0.191061	0.510564	0.0365045	0.260675	0.768034	2.12335	24.9335	24.6637	25.0329	24.2791	24.3969	23.4596	26392947	2.65769e+07	42402566	1.81081e+07	3.00198e+07	1.15356e+07	15	19
Q5AGX8	LAT1 | CAALFM_C701640WA | orf19.13914	Acetyltransferase component of pyruvate dehydrogenase complex (EC 2.3.1.12)	156	0.0777658	125	0.0431021	31.03	408	13	13	0	477	50.062	5.62	-0.05		0	0	○	2.82752	1.97351	0.980762	1.97351	0.0680503	0.342233	27.3468	26.3661	27.332	26.5381	0.0854126	0.483045	0.00729531	0.233333	0.312331	1.83207	27.332	27.4387	27.2698	26.7396	26.5381	25.8206	1.39159e+08	1.81918e+08	1.99882e+08	9.96633e+07	1.32429e+08	5.92606e+07	49	98
Q5A785	NUO4 | CAALFM_C108050WA | orf19.12543	Uncharacterized protein	157	0.0759208	175	0.0191733	42.17	102	5	5	0	166	18.899	10.29	-0.85		0	0	○	1.21254	1.72444	0.786126	1.72444	0.260055	0.601378	24.1155	23.3294	24.1047	23.5779	0.242889	0.884119	0.0589953	0.781666	1.00719	3.78972	24.3636	24.1047	23.8782	24.0626	22.3476	23.5779	1.77807e+07	1.80396e+07	1.90455e+07	1.55847e+07	7.25287e+06	1.25215e+07	19	20
Q59KV8	LSP1 | CAALFM_C206730WA | orf19.10659	Lipid-binding protein	158	0.0758198	184	0.0172027	41.64	197	11	9	2	317	35.591	4.62	-0.58		0	0	○	1.10309	1.40786	0.493507	1.40786	0.300617	0.640822	24.7643	24.2708	24.7338	23.9684	0.12545	0.620136	0.0157377	0.384569	0.506576	2.55507	24.7338	24.9021	24.6568	23.9684	23.8598	24.9841	2.29824e+07	3.1354e+07	3.26727e+07	1.45997e+07	2.06883e+07	3.31865e+07	32	38
A0A1D8PHA2	QCR8 | CAALFM_C204590CA | orf19.4490.2	Cytochrome b-c1 complex subunit 8, mitochondrial (Complex III subunit 8)	159	0.0732789	138	0.0328881	38.95	61	4	4	0	95	11.112	10.03	-0.46		0	0	Up	3.82859	2.00049	1.00035	2.00049	0.0102731	0.169689	24.3105	23.3101	24.2494	23.2384	0.234344	0.285697	0.054917	0.0816229	0.963961	1.22564	24.5693	24.2494	24.1127	23.2384	23.0671	23.6249	2.05055e+07	1.99437e+07	2.24073e+07	8.80203e+06	1.19431e+07	1.29358e+07	13	8
A0A1D8PN90	STI1 | CAALFM_C501820WA | orf19.10702	Hsp90 cochaperone	160	0.0726959	143	0.0292399	39.39	371	23	23	0	589	65.95	4.97	-0.82		0	0	○	0.379762	-1.13052	-0.176988	0.884548	0.666922	0.835466	26.1683	26.3453	25.9675	26.5447	0.509664	0.417905	0.259757	0.174645	1.94764	1.58626	26.7477	25.7895	25.9675	26.5447	25.865	26.626	9.28184e+07	5.79989e+07	8.1048e+07	8.70738e+07	8.3052e+07	1.0357e+08	69	54
A0A1D8PCJ1	MRP20 | CAALFM_C101600WA | orf19.10858	Large ribosomal subunit protein uL23m	161	0.0726204	161	0.023028	32.42	224	10	10	0	293	34.388	10.56	-0.77		0	0	Up	10.4482	2.25069	1.17037	2.25069	0.00039264	0.0388057	25.771	24.6006	25.8184	24.5701	0.0915487	0.129283	0.00838117	0.0167142	0.35524	0.525529	25.6654	25.8184	25.829	24.5701	24.7424	24.4893	4.38361e+07	5.91732e+07	7.36289e+07	2.21542e+07	3.81438e+07	2.35514e+07	42	32
Q59ZI7	MRPL10 | CAALFM_C205000CA | orf19.11016	Mitochondrial 54S ribosomal protein YmL10/YmL18	162	0.0717969	189	0.016276	44.17	157	14	14	0	283	31.87	10.59	-0.64		0	0	Up	4.75392	2.61772	1.38831	2.61772	0.00433588	0.128342	24.883	23.4947	25.0216	23.4832	0.290087	0.293971	0.0841505	0.0864189	1.1658	1.25122	24.5496	25.0216	25.0779	23.7942	23.4832	23.2066	2.02275e+07	3.40598e+07	4.37441e+07	1.29391e+07	1.59358e+07	9.6804e+06	25	27
O42817	RPS0 | YST1 | CAALFM_C305370CA | CaO19.6975	Small ribosomal subunit protein uS2 (40S ribosomal protein S0)	163	0.0707303	123	0.0447096	44.06	143	9	9	0	261	28.73	4.53	-0.22		0	0	○	1.48481	1.39941	0.484819	1.39941	0.207562	0.55172	25.776	25.2911	25.7583	25.0348	0.0509551	0.458947	0.00259642	0.210632	0.197685	1.81466	25.7362	25.8334	25.7583	25.0348	25.0176	25.821	4.60396e+07	59789669	7.01045e+07	3.05739e+07	4.61599e+07	5.92777e+07	25	20
Q5A940	MBF1 | CAALFM_C101060WA | CaO19.10804 | CaO19.3294	Multiprotein-bridging factor 1	164	0.0706689	174	0.0193008	36.42	100	6	6	0	151	16.292	10.81	-0.67		0	0	○	0.283999	-1.11578	-0.158054	0.896233	0.752084	0.888436	23.7278	23.8859	23.8077	23.548	0.335641	0.711893	0.112655	0.506792	1.41454	2.98039	23.8077	23.3595	24.0164	23.4058	23.548	24.7038	1.20944e+07	10762221	2.09594e+07	9.88497e+06	1.66679e+07	2.73265e+07	11	16
Q59QN7	SDH2 | CAALFM_CR05180CA | orf19.8251	Succinate dehydrogenase [ubiquinone] iron-sulfur subunit, mitochondrial (EC 1.3.5.1)	165	0.0667749	173	0.0193731	42.21	142	13	13	0	263	30.114	8.63	-0.44		0	0	○	0.624226	1.24182	0.31246	1.24182	0.490314	0.719733	24.5561	24.2437	24.3907	23.9588	0.424378	0.566581	0.180096	0.321014	1.72819	2.33703	25.0383	24.3907	24.2394	24.8962	23.9588	23.8761	2.83827e+07	2.19948e+07	2.44642e+07	2.77727e+07	2.21575e+07	1.53966e+07	21	21
Q5AK02	CAALFM_C505250CA | orf19.11501	Small ribosomal subunit protein uS7m	166	0.0662563	191	0.0158274	41.43	137	10	10	0	251	28.479	10.58	-0.59		0	0	○	8.89426	1.8547	0.891188	1.8547	0.00041203	0.0388057	24.5134	23.6222	24.5514	23.5893	0.0969474	0.103347	0.0093988	0.0106805	0.395487	0.437497	24.4032	24.5856	24.5514	23.5393	23.738	23.5893	1.82753e+07	2.51766e+07	3.03705e+07	1.08436e+07	1.90138e+07	1.26208e+07	23	21
Q5A015	CAALFM_CR03740CA | orf19.11851	Riboflavin kinase (EC 2.7.1.26) (Flavin mononucleotide kinase 1)	167	0.0650085	157	0.023288	49.43	79	7	7	0	176	20.09	5.06	-0.47		0	0	○	1.6686	1.51851	0.602657	1.51851	0.118357	0.460969	24.1595	23.5568	24.1674	23.6805	0.417423	0.294366	0.174242	0.0866515	1.72778	1.2496	23.7382	24.1674	24.5729	23.2208	23.6805	23.7691	1.15257e+07	1.8841e+07	3.08259e+07	8.6952e+06	1.82712e+07	1.42964e+07	9	17
A0A1D8PDD1	PIL1 | CAALFM_C104680WA | orf19.8400	Lipid-binding protein	168	0.0642873	130	0.0405827	39.29	172	10	10	0	308	34.561	4.6	-0.74		0	0	Up	5.21031	3.02683	1.59781	3.02683	0.00939653	0.169689	26.5969	24.9991	26.5623	25.0518	0.181901	0.393695	0.0330881	0.154996	0.683918	1.57484	26.4348	26.5623	26.7937	24.5817	25.0518	25.3638	7.47211e+07	9.90919e+07	1.4369e+08	2.23335e+07	47267729	4.3178e+07	27	26
Q5AEE1	HTZ1 | CAALFM_C303280CA | CaO19.327 | CaO19.7959	Histone H2A.Z	169	0.0642781	147	0.0276869	30.08	97	4	3	1	133	14.424	11.05	-0.36		0	0	Up	4.19973	2.08227	1.05816	2.08227	0.00936434	0.169689	24.9493	23.8911	24.8759	23.9844	0.293858	0.201529	0.0863523	0.0406139	1.17782	0.843531	24.6991	24.8759	25.2729	23.9844	23.6599	24.0291	2.24349e+07	3.0789e+07	50075642	1.47621e+07	1.80111e+07	1.71192e+07	15	20
A0A1D8PGA3	COX17 | CAALFM_C201180WA | orf19.2006.1	Copper metallochaperone	170	0.063937	178	0.0188853	47.54	28	3	3	0	61	7.013	7.73	-0.92		0	0	○	0.746691	-1.32278	-0.403573	0.755984	0.423459	0.705031	21.8816	22.2852	21.7429	22.3662	0.659183	0.386935	0.434522	0.149718	3.0125	1.73629	22.5991	21.3028	21.7429	21.8641	22.6252	22.3662	5.23318e+06	2.58686e+06	4335237	3.39538e+06	8.79174e+06	5.40618e+06	5	6
Q5A3J1	MRPL51 | CAALFM_C111880WA | CaO19.12744 | CaO19.5279	Large ribosomal subunit protein mL43 (54S ribosomal protein L51, mitochondrial)	171	0.0637736	193	0.0154318	56.43	54	7	7	0	140	16.072	10.63	-0.54		0	0	Up	3.61655	3.09287	1.62894	3.09287	0.0307967	0.243552	23.5577	21.9288	23.5512	21.6962	0.21541	0.599452	0.0464013	0.359343	0.914391	2.73363	23.5512	23.3457	23.7763	22.6097	21.6962	21.4804	1.01245e+07	1.06597e+07	17746900	5692578	4.61777e+06	2.92586e+06	8	12
A0A1D8PG37	CAALFM_C200400CA | orf19.9638	Uncharacterized protein	172	0.0632177	199	0.0150021	37.45	140	12	12	0	243	27.331	8.02	-0.38		0	0	○	1.33727	1.72289	0.784829	1.72289	0.176998	0.525964	24.482	23.6971	24.6247	23.8144	0.571307	0.602068	0.326392	0.362485	2.33358	2.54068	24.9683	24.6247	23.8528	24.2319	23.045	23.8144	2.70381e+07	2.58695e+07	1.87128e+07	1.75249e+07	1.17615e+07	1.47522e+07	34	29
Q5AJZ7	MRP2 | CAALFM_C505290CA | orf19.11506	37S ribosomal protein MRP2, mitochondrial	173	0.0630693	198	0.0150992	33.91	73	5	5	0	115	13.253	11.55	-0.46		0	0	○	1.29548	1.35096	0.433988	1.35096	0.247817	0.595625	23.3798	22.9458	23.4143	22.8132	0.0729983	0.468108	0.00532876	0.219125	0.312229	2.04006	23.4291	23.4143	23.2959	22.8132	23.4659	22.5583	9.30316e+06	1.11789e+07	1.27204e+07	6.55494e+06	1.57453e+07	6.1762e+06	8	12
A0A1D8PPU9	CAALFM_C602160WA | orf19.10960	non-specific serine/threonine protein kinase (EC 2.7.11.1)	174	0.0626972	388	0.00164736	37.77	315	21	21	0	556	64.132	6.21	-0.59	Phos[S381(25), S382(29.1)]	0	2	Up	39.3684	5754.22	12.4904	5754.22	0.000199908	0.0388057	28.3297	15.8393	28.2762	15.5968	0.106999	0.435743	0.0114488	0.189872	0.377692	2.75103	28.2599	28.2762	28.4528	15.5968	16.3423	15.5786	2.64755e+08	3.25079e+08	4.53831e+08	0	0	0	95	99
Q59YD8	NOP16 | CAALFM_C209660WA | CaO19.1388 | CaO19.8966	Nucleolar protein 16	175	0.0625909	181	0.0176689	43.12	108	10	10	0	218	25.654	10.28	-1.34	Phos[S138(90.1)]	0	1	Up	3.92853	2.76395	1.46673	2.76395	0.0349169	0.254746	24.6989	23.2322	24.6404	23.3892	0.102478	0.517962	0.0105017	0.268284	0.414909	2.2295	24.6404	24.8173	24.6391	23.6535	23.3892	22.6539	21541264	2.95623e+07	3.22731e+07	1.17366e+07	1.49297e+07	6.59942e+06	20	29
A0A1D8PRM5	ATP17 | CAALFM_CR00250WA | orf19.7509.1	F1F0 ATP synthase subunit f	176	0.0616713	168	0.0208006	29.41	73	4	4	0	102	11.272	10.69	-0.36		0	0	○	0.10034	-1.07054	-0.0983451	0.934104	0.908758	0.957942	23.6081	23.7064	23.4643	23.4805	0.797875	1.13342	0.636605	1.28465	3.37967	4.78108	24.4681	23.4643	22.8919	24.9358	22.703	23.4805	1.91158e+07	1.15735e+07	9.61339e+06	2.85462e+07	9.27879e+06	1.17043e+07	16	17
A0A1D8PSU2	PDX3 | CAALFM_CR04590CA | orf19.8185	pyridoxal 5'-phosphate synthase (EC 1.4.3.5) (PNP/PMP oxidase)	177	0.061245	202	0.0143256	46.47	121	9	9	0	269	31.275	8.39	-0.82		0	0	○	1.93433	2.16313	1.11312	2.16313	0.103317	0.420066	24.4148	23.3017	24.3365	23.6562	0.34661	0.736317	0.120138	0.542162	1.41967	3.15992	24.1141	24.7939	24.3365	23.7938	23.6562	22.4552	1.4957e+07	2.90882e+07	2.61662e+07	1.29349e+07	17965382	5.75035e+06	23	31
Q59YH5	MRPL36 | CAALFM_C501700WA | orf19.10717	Mitochondrial 54S ribosomal protein YmL36	178	0.0597968	150	0.02587	47.62	90	8	8	0	210	23.763	9.86	-1		0	0	Up	4.58964	2.30585	1.2053	2.30585	0.0246043	0.231624	24.9211	23.7158	24.894	23.8788	0.0787011	0.362955	0.00619387	0.131736	0.315801	1.53043	24.894	24.8596	25.0098	23.8788	23.3	23.9687	2.56807e+07	3.04424e+07	4.17288e+07	1.37206e+07	1.40346e+07	1.64172e+07	15	17
A0A1D8PRY3	ATP3 | CAALFM_CR01310WA | orf19.10734	ATP synthase subunit gamma	179	0.0573892	206	0.013997	34.69	166	8	8	0	294	32.119	5.58	-0.27		0	0	○	4.3768	1.66615	0.736521	1.66615	0.0143231	0.186122	24.7431	24.0065	24.8509	24.0447	0.214893	0.102257	0.0461788	0.0104564	0.868496	0.425953	24.4956	24.8827	24.8509	24.0842	23.8907	24.0447	19483871	3.09332e+07	3.73773e+07	1.58196e+07	2.11362e+07	1.73053e+07	29	31
A0A1D8PSZ0	IFE2 | CAALFM_CR05340CA | orf19.5288	Ife2p	180	0.0573687	170	0.0203139	36.09	236	15	15	0	435	48.503	7.27	-0.29		0	0	○	1.99602	1.79217	0.841708	1.79217	0.0726799	0.358554	25.8411	24.9994	25.6706	25.0059	0.384239	0.45608	0.147639	0.208009	1.48693	1.82436	25.5716	25.6706	26.2811	24.5401	25.4522	25.0059	4.10769e+07	5.34094e+07	1.00724e+08	2.16986e+07	6.2386e+07	3.36925e+07	41	41
A0A1D8PQN3	ACB1 | CAALFM_C700750WA | orf19.7043.1	Long-chain fatty acid transporter	181	0.0570461	171	0.0202013	41.86	40	3	2	1	86	9.901	4.54	-1.05		0	0	○	0.842345	-1.3431	-0.425568	0.744545	0.406934	0.699144	22.6469	23.0724	22.6078	22.6894	0.102051	0.707161	0.0104145	0.500077	0.45062	3.06496	22.7627	22.6078	22.5702	22.6894	22.6394	23.8885	5.86168e+06	6391672	7.69189e+06	6016196	8.8789e+06	15529383	5	5
Q59M30	ATP20 | CAALFM_C112590WA | orf19.11241	F1F0 ATP synthase subunit g	182	0.0568178	224	0.0110079	35.09	63	5	5	0	114	12.632	10.07	-0.17	Ac[N-term(100)]	1	0	○	1.0757	1.46749	0.553347	1.46749	0.278369	0.614224	22.9216	22.3682	22.7625	22.4303	0.339408	0.643451	0.115197	0.41403	1.48073	2.87663	23.3113	22.6909	22.7625	22.4303	21.696	22.9784	8.57367e+06	6.77099e+06	8.78865e+06	5.02726e+06	4.6169e+06	8.26374e+06	12	7
Q5AHH7	ACP12 | CAALFM_C204030CA | orf19.8439	Acyl carrier protein	183	0.0566552	213	0.0122248	35.45	60	4	3	1	110	12.322	4.41	-0.11		0	0	○	0.284125	1.16339	0.218338	1.16339	0.754768	0.889394	22.8391	22.6207	22.8806	22.4307	0.373872	1.02043	0.13978	1.04127	1.63698	4.51103	22.8806	23.1905	22.4462	22.4307	21.7087	23.7228	6.36062e+06	9.57262e+06	7.05851e+06	5.02849e+06	4.65782e+06	1.38447e+07	9	14
P82612	GPM1 | CAALFM_C203270WA | CaO19.8522 | CaO19.903	Phosphoglycerate mutase (PGAM) (EC 5.4.2.11) (BPG-dependent PGAM) (MPGM) (Phosphoglyceromutase)	184	0.0565945	272	0.00661397	36.29	132	8	8	0	248	27.454	6.05	-0.38		0	0	○	0.0776996	1.01397	0.020019	1.01397	0.932466	0.962186	22.9927	22.9727	23.0247	22.8185	0.0590696	0.359547	0.00348921	0.129274	0.256905	1.5651	23.0247	23.0289	22.9246	22.716	22.8185	23.3837	7.02898e+06	8.55862e+06	9.83377e+06	6.12824e+06	1.00521e+07	1.09442e+07	17	16
Q5A4Z9	MRP17 | CAALFM_C500420CA | orf19.8562	Small ribosomal subunit protein bS6m	185	0.0560437	232	0.00970013	36.13	63	4	4	0	119	13.51	10.77	-0.35		0	0	○	1.39229	1.78356	0.834764	1.78356	0.181417	0.535465	22.8996	22.0648	23.128	21.7146	0.421176	0.735909	0.177389	0.541562	1.83923	3.33521	22.4136	23.128	23.1572	21.7146	22.9104	21.5694	4.60171e+06	9.16694e+06	1.15546e+07	3.06111e+06	1.07139e+07	3.11205e+06	6	13
Q59WE2	SKP1 | CAALFM_C107410CA | orf19.11905	E3 ubiquitin ligase complex SCF subunit	186	0.0553567	180	0.0177887	40.24	77	6	6	0	164	19.06	4.35	-0.59		0	0	○	3.05223	1.96884	0.977344	1.96884	0.0472302	0.294762	24.1531	23.1757	24.2354	23.0811	0.143077	0.429644	0.0204711	0.184594	0.592376	1.85385	24.236	23.9879	24.2354	22.8013	23.0811	23.6448	1.62751e+07	1.66367e+07	2.43954e+07	6501276	1.20591e+07	1.31158e+07	15	12
A0A1D8PKF3	CAALFM_C306240CA | orf19.7409.1	Large ribosomal subunit protein bL33m	187	0.0550092	165	0.0222929	28.57	46	2	2	0	70	8.357	11.49	-0.84		0	0	Up	8.43337	2.14844	1.10329	2.14844	0.0010855	0.0472361	23.8075	22.7042	23.8951	22.7583	0.155675	0.0999765	0.0242347	0.00999529	0.653889	0.440343	23.6278	23.8951	23.8997	22.7583	22.5889	22.7656	10676797	1.56006e+07	1.93315e+07	6.31022e+06	8.57324e+06	7.1306e+06	8	8
Q5A5V6	PDB1 | CAALFM_C404150CA | orf19.12753	Pyruvate dehydrogenase E1 component subunit beta (EC 1.2.4.1)	188	0.0538918	179	0.0178524	29.29	238	11	11	0	379	41.294	5.18	-0.11	Phos[T254(100), T257(100), S262(100)]	0	3	○	2.27185	2.64056	1.40084	2.64056	0.0544664	0.308942	26.0367	24.6359	26.3041	24.4949	0.700597	0.519209	0.490836	0.269578	2.6908	2.10753	25.2418	26.3041	26.5642	24.2017	25.211	24.4949	3.26814e+07	8.2857e+07	1.22563e+08	1.71616e+07	5.27814e+07	2.3643e+07	28	41
Q59WC0	CCS1 | CAALFM_C107180WA | orf19.11929	Superoxide dismutase 1 copper chaperone	189	0.0538514	190	0.0162197	47.98	95	8	7	1	248	26.559	5.12	-0.05		0	0	○	2.44645	1.76325	0.818234	1.76325	0.0420265	0.276582	24.2831	23.4649	24.3896	23.3978	0.300226	0.365497	0.0901354	0.133588	1.23635	1.55763	23.9442	24.3896	24.5156	23.3978	23.8593	23.1376	1.32949e+07	2.19794e+07	2.96255e+07	9.83042e+06	2.06814e+07	9.22812e+06	16	16
A0A1D8PTW6	ERG13 | CAALFM_CR09160CA | orf19.7312	Hydroxymethylglutaryl-CoA synthase (HMG-CoA synthase) (EC 2.3.3.10) (3-hydroxy-3-methylglutaryl coenzyme A synthase)	190	0.0531483	192	0.0156733	26.39	310	15	15	0	451	49.755	5.75	-0.24		0	0	○	1.48334	1.59807	0.676335	1.59807	0.210728	0.554098	25.888	25.2117	25.9749	25.2069	0.644593	0.0170069	0.4155	0.000289235	2.48993	0.0674566	25.2043	26.4847	25.9749	25.1975	25.2305	25.2069	3.18442e+07	9.39062e+07	8.14623e+07	3.42239e+07	5.35005e+07	3.87295e+07	39	91
P83784	SSC1 | CAALFM_C207380WA | CaO19.1896 | CaO19.9452	Heat shock protein SSC1, mitochondrial (Cytoplasmic antigenic protein 6) (mtHSP70)	191	0.0530847	155	0.0247107	41.05	286	24	24	0	648	69.748	5.25	-0.33		0	0	○	0.448116	1.31077	0.390411	1.31077	0.612362	0.799001	26.2873	25.8969	25.949	26.3975	0.854011	0.88811	0.729335	0.788739	3.24876	3.4294	25.6544	25.949	27.2587	24.8715	26.4217	26.3975	4.3501e+07	6.47758e+07	1.98342e+08	2.73022e+07	1.22166e+08	8.83979e+07	37	55
Q5ANL6	SNU13 | CAALFM_C304380CA | CaO19.13306 | CaO19.5885	13 kDa ribonucleoprotein-associated protein	192	0.0523755	210	0.0123802	26.19	86	3	3	0	126	13.601	8.21	0.05		0	0	○	0.810313	1.38469	0.469562	1.38469	0.400154	0.694673	23.6156	23.146	23.6207	23.0324	0.330403	0.749955	0.109166	0.562433	1.39909	3.2401	23.2827	23.6207	23.9434	22.4594	23.0324	23.9463	8.40515e+06	1.28989e+07	1.99259e+07	5.12948e+06	1.16591e+07	1.61645e+07	14	15
Q5ABD5	CAALFM_C100700WA | orf19.13456	Complex 1 LYR protein domain-containing protein	193	0.0519464	187	0.0167597	36.36	59	5	5	0	121	14.674	9.38	-0.71		0	0	○	1.32288	1.53809	0.621137	1.53809	0.215178	0.563908	23.5966	22.9755	23.7175	23.0316	0.614222	0.252296	0.377269	0.0636534	2.60301	1.09811	24.1414	23.7175	22.9309	23.0316	22.6998	23.195	15242076	1.37936e+07	9.87703e+06	7.6265e+06	9.25852e+06	9.60235e+06	13	8
Q5A937	CAALFM_C101090CA | orf19.10807	Small ribosomal subunit protein mS33	194	0.0512494	200	0.0145406	34.31	52	4	4	0	102	12.039	11.41	-0.91		0	0	○	3.75135	1.98454	0.988808	1.98454	0.0348695	0.254746	23.4128	22.424	23.4417	22.2445	0.0926578	0.361069	0.00858547	0.130371	0.395757	1.61019	23.4876	23.3091	23.4417	22.2445	22.8396	22.1879	9.68774e+06	1.03932e+07	1.40735e+07	4.41954e+06	1.02008e+07	4.77773e+06	10	13
Q59QT4	CAALFM_C503410CA | orf19.10162	Mitochondrial 54S ribosomal protein YmL20	195	0.050855	212	0.0122637	30.64	98	6	6	0	173	20.611	10.72	-0.83		0	0	○	3.94226	1.64939	0.72193	1.64939	0.0140315	0.186122	23.9591	23.2372	24.0629	23.17	0.222751	0.132106	0.0496181	0.0174521	0.929715	0.568513	23.7034	24.111	24.0629	23.3893	23.17	23.1521	1.1251e+07	18118373	2.16471e+07	9.77282e+06	1.28261e+07	9.32117e+06	11	16
Q5AAS9	MRPL19 | CAALFM_C106790CA | orf19.13611	Large ribosomal subunit protein uL11m	196	0.0506359	140	0.0311087	39.86	62	4	4	0	143	15.124	10.64	0.09		0	0	Up	5.0401	2.18456	1.12734	2.18456	0.0143724	0.186122	24.8504	23.7231	24.8519	23.7593	0.105637	0.298164	0.0111593	0.0889016	0.425093	1.25685	24.9554	24.8519	24.7441	23.7593	23.4085	24.0015	2.67965e+07	30279850	3.47097e+07	1.26292e+07	15131280	16795036	12	11
A0A1D8PRG0	MRP7 | CAALFM_C703790WA | orf19.7203	Large ribosomal subunit protein bL27m (54S ribosomal protein L2, mitochondrial)	197	0.0504798	249	0.00791864	51.16	131	18	18	0	389	44.568	9.96	-0.7		0	0	Up	3.79718	3.27019	1.70938	3.27019	0.0104826	0.169689	24.2511	22.5418	24.47	22.5793	0.490448	0.405913	0.240539	0.164765	2.02237	1.80071	23.6894	24.5941	24.47	22.1184	22.9276	22.5793	1.11424e+07	2.53254e+07	2.87032e+07	4.04973e+06	1.08422e+07	6.26675e+06	23	35
A0A1D8PH91	CAALFM_C204790CA | orf19.7816	Mitochondrial 37S ribosomal protein MRP51	198	0.0498615	201	0.0144936	37.5	167	12	12	0	368	40.989	10.61	-0.67		0	0	○	2.52626	1.71675	0.779681	1.71675	0.049792	0.296463	25.0265	24.2468	24.9447	24.1883	0.379547	0.215522	0.144056	0.0464497	1.51658	0.888869	25.4402	24.9447	24.6945	24.4855	24.1883	24.0665	3.75005e+07	3.22919e+07	3.35358e+07	2.08926e+07	2.59788e+07	1.75689e+07	34	35
A0A1D8PFD4	ATP19 | CAALFM_C112320CA | orf19.5231.2	F1F0 ATP synthase subunit k	199	0.0488162	194	0.0153219	25.37	44	2	2	0	67	7.406	7.79	-0.3		0	0	Up	3.85579	2.12215	1.08553	2.12215	0.00979592	0.169689	23.3658	22.2803	23.2696	22.1562	0.304238	0.256825	0.0925608	0.0659589	1.30206	1.1527	23.7066	23.2696	23.1214	22.1092	22.1562	22.5756	11276064	1.01119e+07	1.12712e+07	4.02392e+06	6.35159e+06	6250911	8	5
Q59MI8	TIM8 | CAALFM_C307890WA | CaO19.6183	Mitochondrial import inner membrane translocase subunit TIM8	200	0.0481669	215	0.0117068	76.14	19	5	5	0	88	9.876	7.13	-0.52	Ac[N-term(100)]	1	0	○	0.180063	-1.14444	-0.194643	0.873789	0.84198	0.924077	21.1453	21.34	21.0102	20.5668	0.530204	1.43384	0.281116	2.05589	2.50743	6.71902	21.0102	20.6958	21.73	20.5668	20.4586	22.9944	1739644	1.69844e+06	4.29658e+06	1.38152e+06	1.9583e+06	8.35637e+06	2	1
Q59T30	CAALFM_C205760CA | orf19.14176	NADH dehydrogenase [ubiquinone] 1 alpha subcomplex subunit 1	201	0.0477449	231	0.0098649	26.36	68	4	4	0	110	13.127	5.2	-0.57		0	0	○	2.63964	1.50645	0.591155	1.50645	0.0490337	0.296463	23.1435	22.5523	23.0164	22.5691	0.282642	0.142909	0.0798866	0.020423	1.22126	0.633677	23.4674	23.0164	22.9467	22.5691	22.4018	22.6861	9.55313e+06	8.48446e+06	9.98573e+06	5.53491e+06	7.53038e+06	6.74832e+06	12	9
A0A1D8PM35	EFB1 | CAALFM_C404480CA | orf19.11319	Translation elongation factor 1 subunit beta	202	0.0475334	205	0.0141762	18.78	184	4	4	0	213	23.479	4.01	-0.41	Ac[N-term(100)]	1	0	○	1.46727	1.63469	0.709018	1.63469	0.203956	0.551693	25.168	24.459	25.0941	24.2738	0.139732	0.668942	0.0195252	0.447483	0.555199	2.73495	25.0941	25.0808	25.3292	24.2738	23.9022	25.201	2.95007e+07	35487117	52068700	1.80406e+07	21305499	38571613	25	39
A0A1D8PMU5	CAALFM_C500130CA | orf19.5684	Large ribosomal subunit protein uL14m	203	0.0473485	229	0.0100962	33.33	64	5	5	0	132	14.672	10.64	-0.22		0	0	○	1.62679	1.95214	0.965056	1.95214	0.162191	0.504593	23.2884	22.3234	23.1445	22.513	0.25842	0.798157	0.0667807	0.637055	1.10965	3.57543	23.1341	23.1445	23.5868	21.4475	23.0097	22.513	7.58247e+06	9.27214e+06	1.55618e+07	2.54367e+06	1.14765e+07	5.98529e+06	10	15
Q5A6S0	MRPL40 | CAALFM_CR04010CA | orf19.8114	Mitochondrial 54S ribosomal protein YmL40	204	0.0472403	242	0.00838329	36.09	151	12	12	0	338	38.914	8.96	-0.81		0	0	Up	3.24277	2.08612	1.06082	2.08612	0.0457982	0.294587	24.3098	23.249	24.2595	23.0047	0.12265	0.446084	0.015043	0.198991	0.504529	1.91872	24.2203	24.4496	24.2595	22.9784	23.7639	23.0047	1.60995e+07	2.29122e+07	2.48061e+07	7.35044e+06	1.93574e+07	8.41591e+06	26	34
O74261	HSP60 | CAALFM_CR06490CA | CaO19.717 | CaO19.8336	Heat shock protein 60, mitochondrial (60 kDa chaperonin) (Protein Cpn60)	205	0.0467632	220	0.0111966	43.64	207	21	21	0	566	60.126	4.95	-0.17		0	0	○	2.80546	1.65505	0.726876	1.65505	0.0377561	0.262519	25.03	24.3031	25.0165	24.3771	0.181966	0.318037	0.0331116	0.101148	0.72699	1.30862	24.8552	25.0165	25.2184	24.3771	23.9547	24.5777	2.49994e+07	3.39397e+07	4.82197e+07	1.93799e+07	2.20946e+07	2.50398e+07	33	33
A0A1D8PGP5	SDH8 | CAALFM_C202620WA | orf19.9161	Succinate dehydrogenase assembly factor 4, mitochondrial	206	0.0460334	254	0.00766056	31.65	69	4	4	0	139	15.586	4.99	-0.73		0	0	○	0.201256	1.09433	0.13005	1.09433	0.817439	0.918094	22.6218	22.4918	22.6661	22.436	0.649499	0.642865	0.421849	0.413275	2.87112	2.85822	23.248	22.6661	21.9513	21.8786	22.436	23.1607	8.20575e+06	6.65539e+06	5.00878e+06	3.42959e+06	7.71098e+06	9.37704e+06	11	11
A0A1D8PGS5	IDH2 | CAALFM_C203080WA | orf19.13213	Isocitrate dehydrogenase [NAD] subunit 2, mitochondrial (EC 1.1.1.41) (Isocitric dehydrogenase) (NAD(+)-specific ICDH)	207	0.0451884	196	0.0152669	37.94	150	11	11	0	369	39.85	7.21	-0.08		0	0	○	1.33147	1.55289	0.634956	1.55289	0.220491	0.568232	25.0162	24.3812	24.9498	24.6449	0.219917	0.63755	0.0483634	0.40647	0.879099	2.61492	24.837	24.9498	25.2616	23.6541	24.6449	24.8446	2.46866e+07	3.24077e+07	4.96862e+07	1.17415e+07	3.56502e+07	3.01284e+07	23	24
Q59R24	TIM9 | CAALFM_C703630CA | CaJ7.0415 | CaO19.13988 | CaO19.6696	Mitochondrial import inner membrane translocase subunit TIM9	208	0.0442919	176	0.019125	29.89	44	2	2	0	87	10.202	5.84	-0.81		0	0	○	0.0764935	-1.06004	-0.084112	0.943365	0.9312	0.962186	23.2412	23.3253	22.8303	22.608	0.726517	1.37492	0.527827	1.8904	3.12599	5.89453	24.0801	22.8303	22.8133	22.608	22.4574	24.9106	1.46078e+07	7457535	9.1037e+06	5.68593e+06	7826602	31537244	9	4
O93827	MPG1 | SRB1 | VIG9 | CAALFM_C307950CA | CaO19.6190	Mannose-1-phosphate guanyltransferase (EC 2.7.7.13) (ATP-mannose-1-phosphate guanylyltransferase) (CASRB1) (GDP-mannose pyrophosphorylase)	209	0.0428739	209	0.0127999	35.08	151	11	11	0	362	39.975	6.25	-0.06		0	0	○	2.22803	2.41856	1.27415	2.41856	0.0614515	0.326509	25.1669	23.8928	25.5459	23.9384	0.674996	0.445484	0.455619	0.198456	2.68208	1.86451	24.3876	25.5459	25.5673	23.4262	23.9384	24.3137	1.80787e+07	4.89856e+07	6.14134e+07	1.00259e+07	2.1847e+07	2.08521e+07	18	35
A0A1D8PNC7	HSP12 | CAALFM_C502080CA | CAALFM_C502110WA | orf19.10669 | orf19.11692	Hsp12p (Lipid-binding protein)	210	0.0425046	226	0.0104275	47.24	39	4	4	0	127	13.325	4.68	-0.86		0	0	○	0.19164	-1.21398	-0.279744	0.823737	0.834859	0.923787	22.1537	22.4335	22.3441	22.2035	0.400702	2.02512	0.160562	4.1011	1.80873	9.02721	22.3441	21.6933	22.4238	22.2035	20.5331	24.5637	4.38532e+06	3391097	6949585	4.29592e+06	2062049	2.47981e+07	5	3
Q5AP79	MIR1 | CAALFM_C110160WA | orf19.12349	Mitochondrial thiamine pyrophosphate carrier 1	211	0.0424846	217	0.0115931	33.22	134	10	10	0	307	32.521	9.57	0.27		0	0	Up	4.82438	2.01356	1.00975	2.01356	0.0202738	0.213154	24.7327	23.723	24.7407	23.678	0.0744372	0.286483	0.0055409	0.0820725	0.300967	1.20762	24.8028	24.6546	24.7407	23.4616	23.678	24.0293	2.41078e+07	2.64102e+07	3.46279e+07	1.02748e+07	1.82392e+07	1.71209e+07	25	22
Q5ANP6	SBP1 | CAALFM_C304090WA | orf19.13276	Sbp1p	212	0.0415482	208	0.012958	22.34	179	8	8	0	282	31.962	9.4	-0.95		0	0	○	0.670346	1.99061	0.993212	1.99061	0.461457	0.710638	25.3349	24.3417	24.5397	23.7151	1.68522	1.24521	2.83998	1.55055	6.65179	5.11554	24.1944	27.2706	24.5397	25.7757	23.5342	23.7151	1.58125e+07	1.61906e+08	3.01249e+07	5.10965e+07	1.65087e+07	1.3771e+07	28	37
A0A1D8PHE0	CAALFM_C205300CA | orf19.11043	Mitochondrial 37S ribosomal protein MRPS35	213	0.0415261	195	0.0152934	43.63	102	15	15	0	314	36.217	10	-0.78		0	0	○	2.39812	3.67668	1.8784	3.67668	0.0882929	0.394273	25.2059	23.3275	25.2887	23.1455	0.24376	1.08057	0.059419	1.16764	0.967074	4.63218	24.9316	25.3975	25.2887	22.3495	24.4876	23.1455	2.6358e+07	4.41988e+07	5.06297e+07	4.75338e+06	3.19671e+07	9.27887e+06	13	32
Q5AMP4	MDH1-1 | CAALFM_C401900CA | orf19.12072	Malate dehydrogenase (EC 1.1.1.37)	214	0.0403533	223	0.0110514	34.64	132	9	9	0	332	34.728	5.97	0		0	0	○	0.369279	1.21126	0.27651	1.21126	0.694026	0.852919	24.3496	24.0731	24.3819	23.7612	0.140991	1.04951	0.0198783	1.10147	0.579026	4.35969	24.4716	24.1953	24.3819	23.7612	23.2149	25.2432	1.91629e+07	1.92088e+07	2.70038e+07	1.26461e+07	1.3231e+07	3.97156e+07	16	19
Q5A8Y6	CAALFM_C101580WA | orf19.10856	Large ribosomal subunit protein uL13m	215	0.039902	290	0.00479191	32.39	74	5	5	0	176	20.269	10.41	-0.78		0	0	○	0.32084	1.25959	0.332951	1.25959	0.719236	0.870457	22.3536	22.0206	22.205	22.1789	1.2744	0.727837	1.62409	0.529747	5.7011	3.30526	21.1599	22.205	23.6957	22.1789	21.2267	22.6563	1929917	4.83479e+06	1.67824e+07	4.22307e+06	3.33483e+06	6.6103e+06	10	13
P46614	CDC19 | PYK1 | CAALFM_C205460WA | CaO19.11059 | CaO19.3575	Pyruvate kinase (PK) (EC 2.7.1.40)	216	0.0396856	134	0.0367951	30.75	222	11	11	0	504	55.445	7	-0.17		0	0	○	0.555982	1.14284	0.192628	1.14284	0.534451	0.746423	26.817	26.6244	26.7129	26.6441	0.376658	0.313375	0.141871	0.0982037	1.40455	1.17702	26.5034	27.2348	26.7129	26.9275	26.6441	26.3017	7.83578e+07	1.57941e+08	1.35871e+08	1.13528e+08	1.42526e+08	82715530	30	34
A0A1D8PRA1	CAALFM_C703000CA | orf19.12628	Large ribosomal subunit protein bL21m	217	0.0396507	246	0.00818348	28.12	77	6	6	0	160	18.037	10.52	-0.25		0	0	○	1.38278	1.64219	0.715623	1.64219	0.166876	0.508988	23.3835	22.6678	23.5771	22.9727	0.481708	0.551017	0.232043	0.30362	2.06004	2.43083	23.7382	23.5771	22.8351	22.0318	22.999	22.9727	1.15259e+07	1.25145e+07	9.24209e+06	3.81366e+06	1.13924e+07	8.23134e+06	16	18
A0A1D8PES3	NTF2 | CAALFM_C110100CA	Nuclear transport factor 2 (NTF-2)	218	0.0390312	273	0.00655629	25.81	64	3	3	0	124	14.193	4.23	-0.29		0	0	○	0.927298	1.43237	0.518402	1.43237	0.357138	0.67733	22.7209	22.2025	22.8215	22.5271	0.236163	0.754514	0.0557731	0.569291	1.03941	3.39832	22.8901	22.4511	22.8215	21.3401	22.5271	22.7405	6.40301e+06	5.73409e+06	9.15598e+06	2.36115e+06	8.21362e+06	7007645	15	11
A0A1D8PCU5	CAALFM_C102650WA | orf19.10471	Uncharacterized protein	219	0.0390274	185	0.016937	36	74	6	6	0	200	22.607	9.49	-0.22		0	0	○	0.412155	-1.35255	-0.435684	0.739343	0.658083	0.827395	23.8227	24.2584	23.7459	24.37	0.392209	1.44258	0.153828	2.08104	1.64637	5.94673	23.4746	24.2477	23.7459	22.7633	24.37	25.6419	9.60126e+06	19919261	1.73763e+07	6.33207e+06	2.94663e+07	5.23588e+07	10	16
A0A1D8PQ55	CAALFM_C603380WA | orf19.13072	K Homology domain-containing protein	220	0.0390064	166	0.0220154	32.88	149	9	9	0	368	40.627	6.63	-0.66		0	0	○	5.10076	1.56348	0.644765	1.56348	0.024135	0.229393	25.7518	25.107	25.7478	25.205	0.0120724	0.178357	0.000145742	0.0318111	0.0468797	0.710386	25.7653	25.7422	25.7478	25.2149	25.205	24.9011	4.69789e+07	56127243	6.95964e+07	3.46393e+07	5.2561e+07	3.1332e+07	23	25
Q5AG43	RPS5 | orf19.4336 | CAALFM_C503070WA	Small ribosomal subunit protein uS7 (40S ribosomal protein S5)	221	0.0387065	255	0.00764037	39.11	76	10	10	0	225	25.284	9.09	-0.36		0	0	Up	4.75794	2.55869	1.35541	2.55869	0.025691	0.231624	23.6202	22.2648	23.5915	22.3441	0.057039	0.398812	0.00325345	0.159051	0.241484	1.79123	23.6859	23.5915	23.5832	21.8323	22.3441	22.618	1.11154e+07	1.26398e+07	1.55234e+07	3.32115e+06	7.23546e+06	6.43699e+06	15	19
Q5ALN2	CAALFM_C202270CA | orf19.9119	Small ribosomal subunit protein uS8m	222	0.0384206	240	0.00897491	40.65	50	6	6	0	155	17.335	10.4	-0.23		0	0	Up	4.8905	2.28894	1.19468	2.28894	0.0161814	0.201975	23.1787	21.984	23.2431	22.0128	0.327334	0.110467	0.107148	0.012203	1.41222	0.502488	23.2431	22.824	23.4691	22.0773	21.862	22.0128	8.17776e+06	7.42497e+06	1.43424e+07	3935870	5.18009e+06	4.23167e+06	11	9
A0A1D8PGT5	ALD5 | CAALFM_C202970CA | orf19.13228	Aldehyde dehydrogenase (NAD(P)(+))	223	0.0382967	216	0.0116514	41.28	158	15	14	1	499	54.011	5.37	-0.08		0	0	○	1.68347	1.62097	0.696858	1.62097	0.125707	0.469558	24.9709	24.274	25.1302	24.2442	0.29206	0.507341	0.0852989	0.257395	1.1696	2.09006	24.6338	25.1302	25.1487	23.7823	24.2442	24.7956	2.14431e+07	3.67227e+07	4.59462e+07	1.28322e+07	2.70054e+07	2.91227e+07	21	29
A0A1D8PFM9	CAALFM_C113260WA | orf19.4952.1	peptidylprolyl isomerase (EC 5.2.1.8)	224	0.0380316	163	0.0227607	24.5	80	3	3	0	151	16.52	4.71	-0.15		0	0	○	2.87261	1.5017	0.586597	1.5017	0.0311419	0.244417	24.91	24.3234	24.9251	24.4037	0.241512	0.158334	0.0583282	0.0250697	0.96954	0.650954	25.1436	24.9251	24.6613	24.4037	24.141	24.4255	30531303	31856204	3.27734e+07	1.9741e+07	25140767	22532175	17	16
Q59VP2	HTA2 | CAALFM_C104170CA | CaO19.1051 | CaO19.8653	Histone H2A.2	225	0.0377483	103	0.0727502	25.19	67	2	1	1	131	13.824	10.91	-0.28		0	0	○	2.84339	1.67053	0.740304	1.67053	0.0301177	0.243552	26.4182	25.6779	26.4921	25.7625	0.211742	0.301231	0.0448346	0.0907398	0.8015	1.17311	26.1794	26.4921	26.5831	25.7625	25.3434	25.9278	6.25972e+07	94385835	124178703	50630928	5.78546e+07	63831224	7	16
Q59KY7	CAALFM_C104370CA | orf19.12668	Small ribosomal subunit protein bS18m	226	0.0374305	214	0.0119423	35	73	8	8	0	200	22.464	10.34	-0.6		0	0	Up	2.41026	2.03617	1.02586	2.03617	0.0439877	0.286612	24.09	23.0642	24.2469	22.8046	0.380623	0.466296	0.144874	0.217432	1.58	2.02173	24.3672	24.2469	23.656	23.6025	22.8046	22.7854	1.78242e+07	1.99088e+07	1.63273e+07	1.13288e+07	9.95604e+06	7.22929e+06	13	7
A0A1D8PJS2	YAH1 | CAALFM_C303390CA | orf19.7969	Adrenodoxin	227	0.0368096	306	0.00406317	13.61	156	2	2	0	169	18.868	5.81	-0.39		0	0	○	0.657088	-1.18251	-0.241854	0.845658	0.475221	0.716636	23.0205	23.2623	23.0334	23.3926	0.446119	0.268193	0.199022	0.0719273	1.93792	1.1529	23.46	23.0334	22.568	22.9539	23.4406	23.3926	9.50445e+06	8.58524e+06	7680505	7226638	1.54712e+07	11011916	40	19
Q5ADT9	RSM10 | CAALFM_C307390CA | CaO19.14044 | CaO19.6752	Small ribosomal subunit protein uS10m (37S ribosomal protein S10, mitochondrial) (Mitochondrial ribosomal small subunit protein 10)	228	0.0364762	228	0.0102011	41.03	71	8	8	0	234	27.401	9.97	-0.64		0	0	○	4.26868	1.77961	0.831563	1.77961	0.0066236	0.160009	23.7627	22.9312	23.7476	22.8483	0.183357	0.205618	0.0336197	0.0422789	0.771615	0.896677	23.9532	23.7476	23.5874	22.7799	23.1653	22.8483	1.33778e+07	1.40845e+07	1.55684e+07	6.40562e+06	1.27838e+07	7.55122e+06	12	16
A0A1D8PP59	COR1 | CAALFM_C505230CA | orf19.11499	Cytochrome b-c1 complex reductase subunit, mitochondrial (Complex III reductase subunit)	229	0.036248	244	0.00830198	36.45	149	12	12	0	439	47.945	7.19	-0.25		0	0	○	1.91444	1.82286	0.866208	1.82286	0.0819077	0.391559	24.5613	23.6951	24.3741	23.7145	0.498121	0.401641	0.248124	0.161316	2.02807	1.69504	25.1259	24.3741	24.1839	24.0867	23.2841	23.7145	3.01593e+07	2.17434e+07	2.3541e+07	1.58469e+07	1.38814e+07	1.37648e+07	21	28
Q59RQ6	LPD1 | CAALFM_CR07400CA | orf19.13546	Dihydrolipoyl dehydrogenase (EC 1.8.1.4)	230	0.0361709	233	0.00961628	31.57	192	15	15	0	491	52.857	6.85	-0.13		0	0	○	1.89848	1.98338	0.987959	1.98338	0.142102	0.490724	25.2031	24.2151	25.5305	24.1903	0.730729	0.0875212	0.533965	0.00765996	2.89936	0.361432	24.3659	25.5305	25.7129	24.1903	24.3124	24.1427	1.78087e+07	4.84657e+07	6.79327e+07	1.70265e+07	2.83118e+07	1.85215e+07	22	41
A0A1D8PEB8	CAALFM_C108350CA | orf19.5114.1	Uncharacterized protein	231	0.0360295	221	0.0111875	12.7	61	1	1	0	63	7.235	10.25	0.06		0	0	○	0.130242	-1.05458	-0.0766712	0.948243	0.883944	0.949806	23.2405	23.3172	23.2471	23.0318	0.352767	0.75409	0.124445	0.568652	1.5179	3.23405	23.5899	23.2471	22.8845	22.7475	24.1723	23.0318	10400261	9956073	9564314	6.26311e+06	25692738	8575636	9	12
A0A1D8PPB2	NUO3 | CAALFM_C600200CA | orf19.1179	Uncharacterized protein	232	0.0356925	256	0.00760567	20	67	4	4	0	110	12.339	10.34	-0.16		0	0	○	2.01009	1.8727	0.905116	1.8727	0.100603	0.420066	23.3236	22.4185	23.1996	22.2361	0.247133	0.586892	0.0610745	0.344442	1.05958	2.61789	23.6082	23.1996	23.163	23.0749	21.9444	22.2361	1.05325e+07	9.63304e+06	1.16011e+07	7.85884e+06	5.48448e+06	4.94017e+06	12	12
A0A1D8PCC8	RRS1 | CAALFM_C100900WA | orf19.13435	Ribosome biogenesis regulatory protein	233	0.035665	203	0.0142529	45.37	55	6	6	0	205	23.45	9.82	-0.96		0	0	○	1.73141	3.65503	1.86988	3.65503	0.154781	0.501102	24.4285	22.5586	24.2652	23.023	0.356407	1.48515	0.127026	2.20568	1.45898	6.58355	24.8372	24.1829	24.2652	20.8967	23.023	23.756	2.46901e+07	1.90449e+07	2.49055e+07	1736440	1.15832e+07	1.41669e+07	11	11
A0A1D8PRG4	MAM33 | CAALFM_C703930CA | orf19.7187	Mam33p	234	0.0351642	230	0.00987658	17.8	178	7	7	0	264	29.883	4.27	-0.33		0	0	○	0.570403	1.11495	0.156978	1.11495	0.523348	0.737671	24.7576	24.6006	24.8398	24.6533	0.269565	0.280733	0.0726653	0.0788108	1.08882	1.14116	24.4565	24.9765	24.8398	24.2973	24.8513	24.6533	1.89632e+07	3.30126e+07	3.70902e+07	1.83376e+07	4.11346e+07	2.63861e+07	22	32
Q5AI15	PAB1 | CAALFM_C103370WA | CaO19.10555 | CaO19.3037	Polyadenylate-binding protein, cytoplasmic and nuclear (PABP) (Poly(A)-binding protein) (Polyadenylate tail-binding protein)	235	0.0348561	252	0.00780032	28.78	260	19	19	0	629	70.418	4.95	-0.72		0	0	○	2.14454	1.58125	0.661062	1.58125	0.0584081	0.319595	25.2285	24.5674	25.3106	24.6811	0.306358	0.310138	0.093855	0.0961855	1.21433	1.26239	24.8895	25.4854	25.3106	24.2165	24.8047	24.6811	2.55999e+07	4.69762e+07	5.14039e+07	1.73389e+07	3.98273e+07	2.68999e+07	33	51
A0A1D8PPM9	OYE23 | CAALFM_C601510WA | orf19.10937	Probable NADPH dehydrogenase (Estrogen-binding protein)	236	0.0343009	251	0.00781488	35.47	134	13	9	4	406	46.011	6.3	-0.49		0	0	○	0.516042	1.13013	0.176488	1.13013	0.576304	0.775391	24.0558	23.8793	24.1329	24.0215	0.19282	0.443566	0.0371796	0.196751	0.801554	1.85753	23.8363	24.1329	24.1981	23.3821	24.0215	24.2343	1.23373e+07	18396670	2.37733e+07	9.72368e+06	2.31428e+07	1.97359e+07	22	19
Q59Z25	CAALFM_C207190CA | orf19.9815	Mitochondrial nucleoid protein	237	0.0342417	270	0.00682221	35.06	58	4	4	0	174	18.707	8.92	-0.09		0	0	○	2.78839	1.69285	0.759451	1.69285	0.0567643	0.316171	22.9457	22.1862	23.0399	22.1387	0.364821	0.123562	0.133094	0.0152675	1.58993	0.55693	22.543	23.0399	23.2542	22.1387	22.0935	22.3265	5.03368e+06	8.62355e+06	1.23577e+07	4.10709e+06	6.0816e+06	5.25951e+06	10	8
A0A1D8PT02	PST3 | CAALFM_CR05390WA | orf19.5285	NAD(P)H quinone oxidoreductase PST3 (EC 1.6.5.2) (Flavodoxin-like protein PST3) (FLP PST3)	238	0.0339657	237	0.00918653	27.14	85	4	4	0	199	21.174	6.23	-0.02		0	0	○	1.33429	1.24624	0.317582	1.24624	0.189443	0.539183	23.7171	23.3995	23.7715	23.2592	0.18266	0.282733	0.0333646	0.079938	0.770161	1.20829	23.7715	23.5134	23.8664	23.725	23.2144	23.2592	1.17953e+07	1.19742e+07	1.88898e+07	1.23325e+07	1.32265e+07	1.00396e+07	18	13
A0A1D8PR99	PDI1 | CAALFM_C703250CA | orf19.12595	protein disulfide-isomerase (EC 5.3.4.1)	239	0.0336712	235	0.00926472	22	292	13	13	0	559	62.907	4.38	-0.47		0	0	○	0.757555	1.11102	0.151888	1.11102	0.412176	0.701576	25.4395	25.2876	25.4897	25.3659	0.160868	0.233495	0.0258784	0.0545201	0.632354	0.923359	25.5692	25.2595	25.4897	25.025	25.3659	25.4719	4.10086e+07	4.01667e+07	5.81976e+07	3.03672e+07	58764008	46537168	52	44
Q59RQ4	MRPL8 | CAALFM_CR07390CA | orf19.13548	Mitochondrial 54S ribosomal protein YmL8	240	0.0336266	236	0.0091979	32.16	91	10	10	0	255	29.389	9.67	-0.64		0	0	Up	4.37166	2.05843	1.04154	2.05843	0.00963536	0.169689	24.1938	23.1522	24.199	23.1825	0.177533	0.28637	0.031518	0.0820076	0.733797	1.2369	24.0137	24.199	24.3686	22.8519	23.4222	23.1825	1.39508e+07	1.92585e+07	2.67558e+07	6.73332e+06	1.52758e+07	9.51995e+06	14	19
P83774	ASC1 | CAALFM_C701250WA | CaJ7.0140 | CaO19.6906	Small ribosomal subunit protein RACK1 (40S ribosomal protein ASC1) (Absence of growth suppressor of Cyp1 protein 1) (Cytoplasmic antigenic protein 1) (Guanine nucleotide-binding protein subunit beta-like protein)	241	0.0327302	207	0.0130693	34.38	103	8	8	0	317	34.555	6.51	-0.16	Ac[N-term(100)]	1	0	○	0.221755	1.13207	0.178958	1.13207	0.810305	0.918094	24.487	24.308	24.5876	23.7368	0.17965	1.12705	0.032274	1.27025	0.733654	4.63655	24.2795	24.5876	24.5937	23.7368	23.5809	25.6063	1.6774e+07	2.52118e+07	3.12741e+07	1.24342e+07	1.70518e+07	5.10813e+07	16	15
O42766	BMH1 | BMH | CAALFM_C103220CA | CaO19.10532 | CaO19.3014	14-3-3 protein homolog	242	0.0326194	267	0.00704215	30.3	97	7	7	0	264	29.48	4.44	-0.44		0	0	○	0.711593	1.4395	0.525569	1.4395	0.432701	0.705966	23.6865	23.1609	23.3805	23.1173	0.726901	0.75008	0.528386	0.56262	3.06885	3.23856	23.1625	23.3805	24.5163	23.1173	22.4336	23.9318	7.73361e+06	1.09206e+07	2.96405e+07	8.09318e+06	7698328	1.6003e+07	16	16
A0A1D8PDX5	MMD1 | CAALFM_C106900CA | orf19.6220.3	Isoleucine biosynthesis protein	243	0.0326107	281	0.0059914	27.56	63	4	4	0	156	17.013	8.96	-0.11		0	0	○	0.296102	-1.17398	-0.231402	0.851807	0.742409	0.884064	22.4526	22.684	22.4485	22.9644	0.461891	1.00405	0.213343	1.00812	2.05718	4.42626	22.9166	21.9928	22.4485	22.9644	21.5696	23.518	6521331	4.17343e+06	7.06968e+06	7279586	4.22961e+06	1.20126e+07	10	9
Q5A357	CAALFM_CR08400CA | orf19.13764	Small ribosomal subunit protein uS13m	244	0.0323413	247	0.00805907	43.44	31	5	5	0	122	13.809	11.46	-0.41		0	0	○	2.07352	3.80173	1.92666	3.80173	0.0825892	0.391559	22.9483	21.0216	22.6084	20.9981	0.625271	1.15575	0.390964	1.33576	2.7247	5.49793	22.5665	23.6698	22.6084	19.8778	22.1889	20.9981	5.11639e+06	13345463	7.89836e+06	856893	6.49742e+06	2.09441e+06	4	7
A0A1D8PEM5	IDH1 | CAALFM_C109630WA | orf19.12289	Isocitrate dehydrogenase [NAD] subunit 1, mitochondrial (EC 1.1.1.41) (Isocitric dehydrogenase) (NAD(+)-specific ICDH)	245	0.0320287	234	0.00959634	39.01	102	12	12	0	364	39.174	8.78	-0.1		0	0	○	2.449	1.65403	0.725987	1.65403	0.0870231	0.393649	24.332	23.606	24.4788	23.6524	0.411118	0.0820826	0.169018	0.00673755	1.68962	0.347719	23.8677	24.6496	24.4788	23.5113	23.6524	23.6545	1.2608e+07	2.63185e+07	2.88802e+07	1.06346e+07	1.79179e+07	1.3204e+07	16	24
A0A1D8PCD7	CAALFM_C100980WA | orf19.6008.4	50S ribosomal protein L35	246	0.0316191	285	0.00569179	16.85	57	2	2	0	89	9.884	12.75	-0.38		0	0	○	1.66008	1.60873	0.685925	1.60873	0.114606	0.453176	22.7374	22.0515	22.5267	22.0945	0.452594	0.369605	0.204841	0.136608	1.99052	1.6761	22.5267	22.4287	23.257	21.6623	22.0945	22.3977	4.97698e+06	5.64542e+06	1.23816e+07	2.952e+06	6.08596e+06	5.52563e+06	12	14
A0A1D8PG94	CAALFM_C201030WA | orf19.9569	Mitochondrial 54S ribosomal protein YmL47	247	0.0312317	238	0.00909484	36.62	62	7	7	0	213	24.272	10.82	-0.63		0	0	Up	3.76784	3.92155	1.97143	3.92155	0.0115183	0.177182	24.1954	22.224	24.355	21.9642	0.451373	0.586335	0.203737	0.343788	1.86553	2.63829	24.5454	23.686	24.355	22.8954	21.9642	21.8125	2.01678e+07	1.34953e+07	2.6504e+07	6.93926e+06	5.56033e+06	3.68302e+06	10	14
A0A1D8PGE0	CAALFM_C201440CA | orf19.1448.1	Dynein light chain	248	0.0312111	310	0.00391931	23.08	42	3	3	0	91	10.338	4.75	0.07	Ac[N-term(100)]	1	0	○	1.0489	1.32857	0.409875	1.32857	0.268426	0.60851	21.6393	21.2294	21.6431	21.0557	0.380932	0.400357	0.145109	0.160286	1.76037	1.88586	22.0183	21.2564	21.6431	20.9452	21.0557	21.6873	3.49885e+06	2.5051e+06	4.04546e+06	1.79582e+06	2.96224e+06	3.37692e+06	6	8
A0A1D8PPV6	CAALFM_C602330WA | orf19.10979	Uncharacterized protein	249	0.0309554	183	0.0176095	45.7	43	5	5	0	186	19.653	4.46	-0.89		0	0	○	0.1081	-1.06662	-0.0930439	0.937543	0.906399	0.957942	23.6013	23.6944	23.5824	23.1518	0.165488	1.20594	0.0273864	1.45429	0.701183	5.08955	23.7754	23.5824	23.4461	23.1518	22.855	25.0763	1.18274e+07	1.25606e+07	1.4116e+07	8.28908e+06	1.031e+07	3.53762e+07	6	7
A0A1D8PTL2	CAALFM_CR07760WA | orf19.3704.1	Small ribosomal subunit protein uS19m	250	0.0300726	330	0.00334519	37.36	25	3	3	0	91	10.375	10.71	-0.36		0	0	○	1.59112	8.91423	3.15611	8.91423	0.190229	0.539316	22.089	18.9329	22.1184	19.2941	0.116102	2.8028	0.0134796	7.85568	0.525608	14.8038	21.9611	22.1184	22.1877	15.9671	21.5377	19.2941	3.36288e+06	4552903	5.90049e+06	0	4.13707e+06	642827	3	3
Q5AF44	AHP1 | CAALFM_C402410CA | orf19.10278	Thioredoxin peroxidase	251	0.0300082	149	0.0264132	29.55	61	4	4	0	176	19.258	4.98	-0.11		0	0	○	0.988561	2.35115	1.23337	2.35115	0.341556	0.676211	25.3987	24.1654	25.1989	24.9425	0.351427	1.72908	0.123501	2.9897	1.38364	7.15518	25.1928	25.1989	25.8045	22.1841	24.9425	25.3695	31590573	38514143	7.2388e+07	4.23836e+06	4.38197e+07	4.33486e+07	11	9
A0A1D8PE69	CAALFM_C108080CA | orf19.5079.1	NADH dehydrogenase [ubiquinone] 1 alpha subcomplex subunit 13	252	0.0299914	262	0.00712365	30.47	43	6	6	0	128	15.443	9.52	-0.89		0	0	○	1.81427	2.19992	1.13745	2.19992	0.128292	0.469558	22.9565	21.8191	22.7854	21.8382	0.311963	0.829946	0.097321	0.688811	1.35893	3.80376	23.3166	22.7854	22.7676	21.8382	22.6393	20.9798	8.60535e+06	7.2294e+06	8.81976e+06	3.3348e+06	8.87838e+06	2.06795e+06	12	8
Q59ZW9	PAM16 | TIM16 | CAALFM_C114150CA | CaO19.7222	Mitochondrial import inner membrane translocase subunit TIM16 (Presequence translocated-associated motor subunit PAM16)	253	0.029141	269	0.00694207	42.98	28	5	4	1	121	13.306	7.5	-0.36		0	0	○	0.977003	2.4895	1.31586	2.4895	0.353276	0.67733	22.4311	21.1152	22.3834	21.7717	0.118285	1.90103	0.0139914	3.6139	0.527327	9.0031	22.3834	22.3441	22.5658	18.973	21.7717	22.601	4.50663e+06	5.32391e+06	7.66841e+06	457672	4.86589e+06	6.36172e+06	6	5
A0A1D8PF56	GAR1 | CAALFM_C111550WA | orf19.8757	H/ACA ribonucleoprotein complex subunit	254	0.029136	177	0.0190812	23.12	80	6	6	0	186	19.45	11.44	-0.68		0	0	Up	4.85693	2.07588	1.05372	2.07588	0.0233516	0.227769	25.2735	24.2198	25.2508	24.0983	0.0543412	0.301967	0.00295297	0.0911838	0.215012	1.24677	25.3356	25.2508	25.2343	24.5636	24.0983	23.9976	3.48764e+07	3.99251e+07	4.87541e+07	2.20553e+07	2.44072e+07	1.67491e+07	14	15
A0A1D8PHF8	WH11 | CAALFM_C205180WA | orf19.3548.1	Wh11p	255	0.029124	321	0.00351552	46.15	14	3	3	0	65	6.996	4.71	-1.02		0	0	○	2.02695	-5.44778	-2.44567	0.183561	0.0734525	0.360648	18.5695	21.0152	18.2271	21.5083	1.01376	1.37257	1.0277	1.88394	5.45924	6.53131	19.7102	17.7714	18.2271	21.5083	19.4642	22.0731	706509	223724	378993	2.65314e+06	982940	4.41239e+06	1	1
Q59V92	SIS1 | CAALFM_CR06080WA | orf19.11342	Type II HSP40 co-chaperone	256	0.028926	299	0.00439764	38.48	88	8	8	0	343	36.81	9.3	-0.65		0	0	○	1.81148	2.081	1.05728	2.081	0.122158	0.468727	23.3059	22.2486	23.4754	22.2793	0.328092	0.757404	0.107644	0.57366	1.40776	3.40427	22.9277	23.5146	23.4754	21.4764	22.2793	22.9903	6.57212e+06	1.19843e+07	1.44053e+07	2.59515e+06	6.91734e+06	8.33223e+06	13	19
Q9HFQ7	RPP1A | CAALFM_C103010WA | Ca49C10.02c | CaO19.10509 | CaO19.2992	Large ribosomal subunit protein P1A (60S acidic ribosomal protein P1-A) (CaRP1A)	257	0.0288244	114	0.0538536	6.6	158	1	1	0	106	10.996	3.67	0.01		0	0	○	1.69622	1.45999	0.545956	1.45999	0.166829	0.508988	27.5139	26.968	27.4845	26.747	0.0736275	0.449194	0.00542101	0.201775	0.267601	1.66566	27.4596	27.5977	27.4845	26.747	26.6721	27.4849	152028400	203114928	231944272	100175640	145316768	187829760	29	29
A0A1D8PST9	CAALFM_CR04650WA | orf19.1738.1	Tubulin-specific chaperone A	258	0.0286997	305	0.00408509	35.79	26	3	3	0	95	11.059	5	-0.92		0	0	○	0.394315	1.32937	0.410743	1.32937	0.675564	0.840691	21.1286	20.7179	21.0968	20.8047	0.182296	1.46181	0.0332318	2.13689	0.862791	7.05578	20.9643	21.3247	21.0968	19.2146	20.8047	22.1344	1.68524e+06	2.62656e+06	2.77017e+06	541132	2489091	4.60376e+06	1	4
Q5AEN2	RPL9B | RPL9 | orf19.236 | CAALFM_C302470CA	Large ribosomal subunit protein uL6 (60S ribosomal protein L9-B)	259	0.0278333	284	0.00581508	28.8	63	7	7	0	191	21.718	10.08	-0.31		0	0	○	0.142393	1.06729	0.0939532	1.06729	0.870066	0.937878	22.8007	22.7068	22.6627	22.4874	0.636025	0.682777	0.404528	0.466184	2.7895	3.00693	22.245	22.6627	23.4944	22.1606	23.4723	22.4874	4.09437e+06	6.63992e+06	1.45969e+07	4.16999e+06	1.5815e+07	5.88026e+06	7	9
A0A1D8PM86	IMG2 | CAALFM_C405020WA | orf19.11258	Large ribosomal subunit protein mL49	260	0.0275218	324	0.00348916	39.84	29	6	6	0	123	14.26	10.16	-0.52		0	0	○	1.76644	2.48053	1.31065	2.48053	0.157073	0.503607	21.5691	20.2584	21.6074	20.543	0.161289	1.03684	0.026014	1.07503	0.747777	5.11804	21.7078	21.3921	21.6074	19.1091	21.1233	20.543	2.82142e+06	2.75213e+06	3.94637e+06	502948	3.10432e+06	1.52774e+06	2	6
Q5A017	TAL1 | CAALFM_CR03720WA | orf19.11849	Transaldolase (EC 2.2.1.2)	261	0.0273822	357	0.0023874	46.44	65	13	13	0	323	35.672	4.63	-0.25	Ac[N-term(100)]	1	0	○	0.199089	-1.30106	-0.379684	0.768606	0.825722	0.920826	21.3482	21.7279	21.869	21.0827	0.934234	2.53009	0.872793	6.40135	4.37617	11.6444	20.2697	21.869	21.906	19.5829	21.0827	24.5181	1.04122e+06	3.83017e+06	4.85398e+06	698498	3.01808e+06	2.40265e+07	2	10
A0A1D8PFX2	RPC10 | CAALFM_C114390WA | orf19.7255	DNA-directed RNA polymerase core subunit	262	0.0267239	280	0.00605763	36.99	18	2	2	0	73	8.038	10.39	-0.36		0	0	○	1.5263	1.49388	0.579067	1.49388	0.135376	0.480357	21.3536	20.7745	21.5066	20.9018	0.394017	0.364179	0.155249	0.132626	1.8452	1.75301	21.5066	21.6481	20.906	21.058	20.9018	20.3638	2454151	3.28646e+06	2.42697e+06	1.94179e+06	2.66243e+06	1.34929e+06	2	2
A0A1D8PLJ3	SOD1 | CAALFM_C402320CA	Superoxide dismutase [Cu-Zn] (EC 1.15.1.1)	263	0.0267102	315	0.00359927	29.87	47	4	4	0	154	16.146	6.07	-0.51		0	0	○	0.0166302	-1.01084	-0.0155581	0.989274	0.985574	0.990354	21.6906	21.7062	21.6856	21.5178	0.115815	1.31797	0.0134131	1.73703	0.533941	6.07185	21.8089	21.6856	21.5774	20.4925	21.5178	23.1082	3.02613e+06	3.37291e+06	3.86525e+06	1.31215e+06	4.08061e+06	9.04175e+06	6	7
A0A1D8PEV9	CAALFM_C110470WA | orf19.8604	Small ribosomal subunit protein uS5m	264	0.0264703	296	0.00453096	29.76	102	9	9	0	336	37.696	10.17	-0.54		0	0	○	4.61529	1.84566	0.88414	1.84566	0.00691131	0.1625	23.6034	22.7193	23.6451	22.7247	0.223442	0.153199	0.0499262	0.0234699	0.94665	0.674312	23.6451	23.3621	23.8031	22.5634	22.7247	22.8697	1.08055e+07	1.07817e+07	1.80793e+07	5.51311e+06	9.41966e+06	7.66415e+06	24	19
Q5A362	CYS3 | CAALFM_CR08340WA | orf19.13760	cystathionine gamma-lyase (EC 4.4.1.1) (Gamma-cystathionase)	265	0.0264543	250	0.00785047	28.82	125	10	10	0	399	42.892	6.68	-0.11		0	0	○	2.78984	1.69599	0.762128	1.69599	0.0348977	0.254746	24.6296	23.8675	24.7283	23.978	0.32641	0.206666	0.106544	0.0427108	1.32528	0.865889	24.2653	24.8953	24.7283	23.6291	23.978	23.9954	1.66087e+07	3.12059e+07	3.43309e+07	1.15393e+07	2.24554e+07	1.67234e+07	11	25
A0A1D8PU05	CAALFM_CR09640CA | orf19.6599.1	Translation machinery-associated protein 7	266	0.0263259	300	0.00436337	35.94	16	3	3	0	64	6.655	10.99	-1.19		0	0	○	0.0495321	1.03562	0.0504918	1.03562	0.954881	0.971156	20.4677	20.4172	20.8203	20.0677	0.819312	1.18616	0.671273	1.40698	4.00295	5.80962	19.5311	20.8203	21.0516	19.4451	20.0677	21.7389	624042	1.85159e+06	2.68478e+06	634862	1.49341e+06	3.49984e+06	1	3
A0A1D8PJ73	ALI1 | CAALFM_C301410CA | orf19.9277	NADH dehydrogenase [ubiquinone] iron-sulfur protein 3, mitochondrial (EC 7.1.1.2)	267	0.0259704	294	0.00455527	26.88	92	6	6	0	279	32.616	6.69	-0.59		0	0	○	0.954699	1.2707	0.345627	1.2707	0.310892	0.649363	23.2205	22.8749	23.0921	23.0367	0.404375	0.314019	0.163519	0.098608	1.74145	1.37277	22.8959	23.6735	23.0921	23.0367	22.513	23.075	6.42883e+06	1.33795e+07	1.10448e+07	7.65368e+06	8.13387e+06	8.83628e+06	11	17
A0A1D8PH52	ERG10 | POT14 | orf19.1591 | CAALFM_C204310WA	Acetyl-CoA acetyltransferase (EC 2.3.1.9) (Acetoacetyl-CoA thiolase) (Ergosterol biosynthesis protein 10)	268	0.0259425	239	0.00897666	36.32	98	12	12	0	402	41.935	6.9	0.1		0	0	Up	3.58312	6.06221	2.59984	6.06221	0.0460647	0.294587	25.419	22.8191	25.697	22.8582	1.0197	0.114643	1.03979	0.0131429	4.01158	0.502397	25.697	26.2709	24.2891	22.8582	22.6901	22.9092	4.48042e+07	8.09697e+07	2.53214e+07	6.7628e+06	9.19616e+06	7.87666e+06	16	26
A0A1D8PG96	KAR2 | CAALFM_C201120WA | orf19.9564	Endoplasmic reticulum chaperone BIP (EC 3.6.4.10) (Endoplasmic reticulum chaperone BiP) (Immunoglobulin heavy chain-binding protein homolog)	269	0.025892	298	0.00440175	23.44	259	15	15	0	687	74.562	4.56	-0.37		0	0	○	3.86919	1.80675	0.853396	1.80675	0.00934267	0.169689	24.9226	24.0692	24.9033	24.0894	0.232929	0.207458	0.0542561	0.043039	0.934612	0.861926	24.6999	24.9033	25.1645	24.0894	23.8524	24.2658	2.24472e+07	3.13795e+07	4.64524e+07	1.58761e+07	2.0582e+07	2.01712e+07	35	49
A0A1D8PMP0	OYE32 | CAALFM_C406780CA | orf19.10643	Oye32p	270	0.0256882	309	0.00396046	37.5	101	11	11	0	432	47.517	6.3	-0.32		0	0	○	0.84099	1.64538	0.718422	1.64538	0.361522	0.67733	23.3555	22.637	23.1862	22.8731	0.885873	0.821428	0.784771	0.674743	3.793	3.62869	22.5664	23.1862	24.3138	21.7234	23.3146	22.8731	5.1161e+06	9.54434e+06	2.57576e+07	3.07988e+06	1.41781e+07	7.68203e+06	14	21
A0A1D8PTB5	LSC2 | CAALFM_CR06760CA | orf19.9416	Succinate--CoA ligase [ADP-forming] subunit beta, mitochondrial (EC 6.2.1.5) (Succinyl-CoA synthetase beta chain) (SCS-beta)	271	0.0256813	279	0.00608266	32.77	111	13	13	0	415	44.521	4.79	-0.14		0	0	○	1.26909	1.29347	0.371246	1.29347	0.243884	0.594504	23.9375	23.5663	23.9029	23.5645	0.110957	0.39854	0.0123114	0.158834	0.463526	1.69115	23.9029	23.848	24.0617	23.1686	23.5645	23.9657	1.29196e+07	1.50996e+07	21627885	8.38644e+06	1.68587e+07	1.63831e+07	15	17
A0A1D8PTD8	CAALFM_CR07020WA | orf19.9899	Thiosulfate sulfurtransferase	272	0.0256739	222	0.0111252	18.23	87	3	3	0	181	20.316	8.43	-0.49		0	0	○	0.927417	1.33405	0.415817	1.33405	0.342512	0.676211	24.4798	24.064	24.1914	24.011	0.57352	0.270425	0.328925	0.0731296	2.34283	1.12377	25.1403	24.1077	24.1914	24.011	23.824	24.357	3.04608e+07	1.80773e+07	2.36637e+07	1.50364e+07	20181254	2.14873e+07	14	13
A0A1D8PFV7	MDG1 | CAALFM_C114290CA | orf19.7239	Mdg1p	273	0.0255708	225	0.0104443	40	144	18	18	0	660	70.581	4.49	-0.72	Ac[N-term(100)]	1	0	○	0.899224	1.27839	0.354323	1.27839	0.372249	0.683777	25.0907	24.7364	25.1432	24.4566	0.149445	0.536833	0.0223338	0.288189	0.595618	2.17021	25.2069	24.9221	25.1432	24.4566	24.3973	25.3553	3.19001e+07	3.17913e+07	4.57703e+07	2.04784e+07	3.00278e+07	4.29256e+07	24	23
A0A1D8PTB8	ATX1 | CAALFM_CR06950CA | orf19.2369.1	Copper metallochaperone	274	0.0254711	325	0.00348364	45.95	14	3	3	0	74	8.107	8.21	-0.31		0	0	○	0.6258	3.6636	1.87326	3.6636	0.486278	0.719733	20.9092	19.0359	19.4572	19.8996	3.07915	2.9051	9.48116	8.43958	14.7263	15.2611	18.8245	19.4572	24.4459	15.797	19.8996	21.4113	382392	719798	2.8228e+07	0	1.3292e+06	2.78894e+06	1	2
Q59WG3	CDC48 | CAALFM_C110790WA | orf19.9876	AAA family ATPase	275	0.0253898	271	0.00676146	26.51	270	19	19	0	826	90.991	4.65	-0.36		0	0	○	2.43143	1.71807	0.780788	1.71807	0.0908992	0.399032	25.5938	24.813	25.7365	24.8107	0.448254	0.0728634	0.200931	0.00530907	1.75142	0.29365	25.0915	25.9533	25.7365	24.7413	24.887	24.8107	2.94492e+07	6.4971e+07	6.90553e+07	2.49458e+07	4.21638e+07	2.94286e+07	39	53
Q5A3N5	CAALFM_C112280CA | orf19.12699	Large ribosomal subunit protein mL50	276	0.025305	302	0.00431782	35.78	56	7	7	0	232	27.739	9.13	-0.85		0	0	Up	10.3608	4.1869	2.06588	4.1869	0.000271224	0.0388057	23.3247	21.2588	23.2272	21.1465	0.179869	0.217169	0.032353	0.0471625	0.771156	1.02155	23.2146	23.2272	23.5322	21.5091	21.1465	21.1208	8.01764e+06	9.81938e+06	1.49845e+07	2.65468e+06	3.15453e+06	2.28028e+06	11	13
A0A1D8PDA6	PHO85 | CAALFM_C104520CA | orf19.14136	Negative regulator of the PHO system (EC 2.7.11.22) (Serine/threonine-protein kinase PHO85)	277	0.0249682	227	0.010426	23.19	122	7	7	0	332	38.14	6.86	-0.43		0	0	○	2.0459	2.27361	1.18499	2.27361	0.0848962	0.391559	25.2987	24.1138	24.9505	24.2624	0.719669	0.391181	0.517923	0.153023	2.84468	1.62223	24.9505	24.8194	26.1263	23.67	24.4089	24.2624	2.67065e+07	2.96069e+07	9.04755e+07	1.18719e+07	3.027e+07	2.01232e+07	20	22
A0A1D8PLH1	TIM10 | CAALFM_C402140CA | orf19.4577.3	Mitochondrial import inner membrane translocase subunit	278	0.0249451	319	0.00352536	51.65	15	4	4	0	91	10.07	7.13	-0.42		0	0	○	0.207049	-1.25436	-0.32695	0.79722	0.814821	0.918094	19.9559	20.2829	19.5366	19.4678	1.15858	1.90913	1.3423	3.64479	5.80569	9.41254	21.2658	19.5366	19.0653	19.4678	18.9166	22.4643	2.07681e+06	760529	677600	644920	672468	5.78648e+06	4	1
Q59LZ9	TOM22 | CAALFM_C702680WA | orf19.11180	Tom22p	279	0.0246119	211	0.0123348	36	35	5	5	0	150	16.656	3.81	-0.54		0	0	○	0.170398	1.15144	0.203435	1.15144	0.850602	0.925059	23.2698	23.0664	22.9798	23.7027	0.557433	1.59373	0.310732	2.53998	2.39552	6.90934	23.9124	22.9172	22.9798	24.2437	21.2528	23.7027	1.30056e+07	7920559	1.02172e+07	1.76681e+07	3.39576e+06	13652395	9	1
A0A1D8PDI1	CAALFM_C105190CA | orf19.446.1	Uncharacterized protein	280	0.0243975	278	0.00618974	48.68	13	2	2	0	76	9.1	7.02	-1.09		0	0	○	1.4878	8.64214	3.11139	8.64214	0.206784	0.55172	22.3128	19.2014	22.4441	20.5792	0.335916	2.93836	0.11284	8.63397	1.50549	15.3029	21.931	22.5631	22.4441	21.1977	20.5792	15.8273	3293516	6.19702e+06	7048452	2.13922e+06	2.12895e+06	0	2	2
Q59U85	VMA10 | CAALFM_C207590WA | orf19.9422	V-type proton ATPase subunit G	281	0.0242281	332	0.0032578	29.2	32	5	5	0	113	12.818	7.68	-0.98	Ac[N-term(100)]	1	0	○	1.18693	-1.89936	-0.925512	0.526494	0.221694	0.569914	20.6779	21.6035	20.2921	21.3122	0.843638	0.71014	0.711725	0.504298	4.07989	3.28716	21.6455	20.2921	20.0963	21.3122	21.0852	22.4129	2.70218e+06	1.28386e+06	1.38457e+06	2.31604e+06	3.02343e+06	5.58419e+06	7	5
A0A1D8PRP9	MRPL6 | CAALFM_CR00480WA | orf19.7486	Mitochondrial 54S ribosomal protein YmL16	282	0.0241421	276	0.00628441	27.04	71	7	7	0	233	26.272	10.59	-0.35		0	0	Up	3.69702	2.72968	1.44873	2.72968	0.0114031	0.177182	23.9678	22.5191	24.0228	22.4916	0.354869	0.425658	0.125932	0.181184	1.48061	1.89021	23.5887	24.292	24.0228	22.9578	22.1078	22.4916	1.03912e+07	2.05409e+07	2.10534e+07	7.24629e+06	6.14235e+06	5.89736e+06	12	13
A0A1D8PSP7	SNP3 | CAALFM_CR04260WA | orf19.8145	LSM complex subunit LSm2	283	0.024035	376	0.00184925	37.5	21	3	3	0	96	10.992	8.73	-0.2		0	0	○	1.86026	6.22445	2.63795	6.22445	0.143545	0.492426	21.0466	18.4086	21.1207	18.6889	0.333342	1.97753	0.111117	3.91061	1.58383	10.7424	20.6824	21.3366	21.1207	16.3059	18.6889	20.2311	1.38609e+06	2.64825e+06	2.81648e+06	0	574294	1.23072e+06	5	3
A0A1D8PKV4	FUM12 | CAALFM_C307640CA | orf19.14016	fumarate hydratase (EC 4.2.1.2)	284	0.0240116	268	0.00696659	28.24	148	11	11	0	510	55.274	7.62	-0.13		0	0	○	1.262	1.77454	0.827447	1.77454	0.25567	0.598636	24.8734	24.0459	25.3076	23.9873	0.914291	0.154469	0.835928	0.0238608	3.67578	0.642393	23.8229	25.3076	25.4897	23.9873	24.2211	23.9294	1.22229e+07	4.15279e+07	5.81956e+07	1.47913e+07	2.6577e+07	1.59761e+07	12	40
Q8NJN3	ACS2 | CAALFM_C104290CA | CaO19.1064 | CaO19.8666	Acetyl-coenzyme A synthetase 2 (EC 6.2.1.1) (Acetate--CoA ligase 2) (Acyl-activating enzyme 2)	285	0.0240074	282	0.0058681	21.31	258	16	14	2	671	73.89	6.05	-0.27		0	0	○	0.80392	1.33076	0.41225	1.33076	0.428467	0.705966	25.2203	24.808	25.4882	24.8127	0.724887	0.0215869	0.525461	0.000465996	2.87423	0.0870161	24.3995	25.773	25.4882	24.8268	24.8127	24.7844	1.82287e+07	5.73381e+07	5.81375e+07	2.64696e+07	4.00486e+07	28897545	35	56
A0A1D8PDX1	CAALFM_C106640CA | orf19.6247.1	Uncharacterized protein	286	0.0238731	264	0.00709023	25.53	15	2	2	0	47	5.355	9	-0.18		0	0	○	0.329198	1.13724	0.185538	1.13724	0.721196	0.870457	21.2836	21.0981	21.3678	20.7748	0.212608	0.768179	0.0452022	0.590099	0.998929	3.64099	21.3678	21.0418	21.4412	20.7748	20.5443	21.975	2229051	2.15876e+06	3.517e+06	1.59579e+06	2.07807e+06	4.12232e+06	2	3
Q59S78	SAR1 | CAALFM_C602220WA | CaO19.10966 | CaO19.3462	Small COPII coat GTPase SAR1 (EC 3.6.5.-)	287	0.0236317	333	0.00325049	29.47	52	5	5	0	190	21.482	5.3	-0.06		0	0	Up	4.15051	2.8462	1.50904	2.8462	0.0266858	0.233766	22.6284	21.1193	22.5695	21.2285	0.140188	0.494698	0.0196527	0.244726	0.619523	2.34239	22.7884	22.5272	22.5695	20.5792	21.5504	21.2285	5.96705e+06	6.04474e+06	7.68822e+06	1.39341e+06	4.1737e+06	2.457e+06	8	10
Q5ALM0	HOM2 | CAALFM_C202370CA | orf19.9132	Aspartate-semialdehyde dehydrogenase (EC 1.2.1.11) (CaASADH)	288	0.0233572	241	0.00839747	32.33	90	10	10	0	365	39.225	5.71	-0.12		0	0	Up	3.30133	2.31701	1.21227	2.31701	0.0288581	0.242073	24.6576	23.4453	24.8476	23.4078	0.466303	0.228562	0.217439	0.0522407	1.89112	0.974875	24.1263	24.8476	24.9989	23.6903	23.4078	23.2378	15083130	3.01899e+07	4.14136e+07	1.20396e+07	1.5124e+07	9.89175e+06	14	16
Q5AG96	CAALFM_C502660CA | orf19.11759	JAB1/MPN/MOV34 metalloenzyme domain-containing protein	289	0.0230517	304	0.00410296	24.18	109	8	8	0	335	37.253	5.2	-0.38		0	0	○	2.55884	1.91596	0.938065	1.91596	0.0764019	0.369871	23.7825	22.8444	23.8151	22.8158	0.503348	0.124211	0.253359	0.0154283	2.11647	0.543724	23.2636	23.8151	24.2687	22.737	22.9805	22.8158	8.29496e+06	1.47594e+07	2.49661e+07	6.21806e+06	1.12466e+07	7.3831e+06	12	26
Q5AI30	CAALFM_C103280WA | orf19.10540	Small ribosomal subunit protein mS35 (37S ribosomal protein S24, mitochondrial)	290	0.0230247	274	0.00642847	26.77	91	7	7	0	310	35.822	10.1	-0.82		0	0	Up	7.17482	2.38631	1.25478	2.38631	0.00165849	0.0613642	24.33	23.0752	24.2733	23.0258	0.137985	0.205258	0.0190399	0.0421308	0.567141	0.889518	24.2293	24.2733	24.4873	22.8991	23.0258	23.3006	1.62004e+07	2.02763e+07	2.90493e+07	6.95747e+06	1.16055e+07	10332145	18	19
A0A1D8PCD3	CAALFM_C101010WA | orf19.10800	NADH dehydrogenase [ubiquinone] iron-sulfur protein 4, mitochondrial	291	0.0228764	289	0.00529247	24.36	50	4	4	0	156	17.816	10.06	-0.79		0	0	Up	3.30086	2.88195	1.52704	2.88195	0.0157517	0.19901	23.3309	21.8039	23.455	22.0236	0.444569	0.479993	0.197641	0.230393	1.90549	2.20141	23.7003	23.455	22.8375	22.0236	21.2534	22.1347	11227309	1.14987e+07	9.25798e+06	3.79216e+06	3.39718e+06	4.60487e+06	13	14
A0A1D8PHY2	CAALFM_C207680WA | orf19.9759	Large ribosomal subunit protein uL5m	292	0.0227081	291	0.00477871	26.48	84	8	8	0	287	32.807	10.37	-0.48		0	0	○	2.00318	1.92283	0.943235	1.92283	0.117897	0.46091	23.6508	22.7076	23.8906	22.6994	0.643148	0.172616	0.413639	0.0297963	2.71935	0.760169	22.9223	23.8906	24.1397	22.5393	22.6994	22.8842	6.54714e+06	1.55516e+07	2.283e+07	5.42146e+06	9.25551e+06	7.74156e+06	15	16
A0A1D8PTM0	CAALFM_CR08000CA | orf19.8229	Aminotransferase class I/classII large domain-containing protein	293	0.0221978	323	0.00351395	23.57	180	13	13	0	560	63.509	6.59	-0.44		0	0	○	2.35575	2.62066	1.38993	2.62066	0.0943801	0.40662	24.563	23.1731	25.0175	23.228	0.82014	0.153645	0.672629	0.0236066	3.33893	0.663031	23.6162	25.0553	25.0175	23.228	23.2917	22.9995	1.05914e+07	3.48647e+07	4.19509e+07	8.73888e+06	1.39541e+07	8.38562e+06	18	46
Q5A799	COI1 | CAALFM_C107900WA | orf19.12529	Coi1p	294	0.0221715	342	0.0029908	15.71	92	5	5	0	191	21.294	6.62	-0.37		0	0	○	1.00722	-1.24091	-0.311398	0.805861	0.314376	0.652692	22.5132	22.8246	22.6057	22.9218	0.169298	0.403117	0.028662	0.162503	0.751997	1.76615	22.6057	22.616	22.3178	22.3817	23.1702	22.9218	5.25725e+06	6.42849e+06	6.45735e+06	4.86065e+06	1.28271e+07	7.94621e+06	13	9
P83773	ACH1 | CAALFM_C502000CA | CaO19.10681 | CaO19.3171	Acetyl-CoA hydrolase (EC 3.1.2.1) (Acetyl-CoA deacylase) (Acetyl-CoA acylase)	295	0.0219655	337	0.00311348	31.68	124	15	15	0	524	58.005	6.91	-0.34		0	0	○	2.15058	2.95874	1.56498	2.95874	0.0660858	0.338935	23.9535	22.3885	24.1646	22.1468	0.851446	0.57805	0.724961	0.334142	3.55458	2.58191	23.0163	24.6795	24.1646	22.1468	23.0481	21.9705	6.98821e+06	2.68695e+07	2.32278e+07	4.1303e+06	1.17869e+07	4.10937e+06	9	53
Q5A6K5	CAALFM_CR04580WA | orf19.8184	Large ribosomal subunit protein bL32m	296	0.0218539	312	0.00389268	32.85	47	5	5	0	207	23.688	10.75	-0.67		0	0	○	1.44026	3.13524	1.64858	3.13524	0.159563	0.503718	22.9252	21.2767	22.7028	21.1077	0.947679	1.31236	0.898096	1.7223	4.13378	6.16809	23.9643	22.7028	22.1085	22.6653	21.1077	20.057	1.34819e+07	6.8271e+06	5.58557e+06	5.91652e+06	3.07093e+06	1.0908e+06	16	5
A0A1D8PQV7	CAALFM_C701610WA | orf19.6563.1	Cytochrome c oxidase assembly factor 3	297	0.0217911	311	0.00390054	18.18	36	2	2	0	88	10.135	9.4	-0.45		0	0	Up	3.48042	3.12818	1.64533	3.12818	0.0174152	0.205025	22.546	20.9007	22.4766	20.6026	0.371139	0.556073	0.137744	0.309218	1.64614	2.66055	22.4766	22.947	22.2145	21.5422	20.6026	20.5572	4.8071e+06	8085863	6011267	2.71636e+06	2.16382e+06	1.54287e+06	6	9
Q5AC33	CAALFM_C602480WA | orf19.12963	NADP-dependent alcohol dehydrogenase	298	0.0217348	392	0.00158514	24.66	111	9	9	0	369	40.254	6.97	-0.22		0	0	○	0.363534	1.55109	0.633279	1.55109	0.696443	0.853863	22.3691	21.7359	23.6341	21.8566	2.40892	0.516022	5.80291	0.266279	10.769	2.37406	19.5912	23.6341	23.8821	22.1808	21.8566	21.1702	650606	1.30191e+07	1.90964e+07	4.22885e+06	5.16056e+06	2.35973e+06	6	27
Q9P940	TPI1 | CAALFM_C307440WA | CaO19.14037 | CaO19.6745	Triosephosphate isomerase (TIM) (EC 5.3.1.1) (Triose-phosphate isomerase)	299	0.0215614	261	0.00712548	25	73	6	6	0	248	26.611	5.81	-0.09		0	0	○	0.118954	-1.04322	-0.0610375	0.958575	0.894714	0.954607	23.5973	23.6584	23.7201	23.4152	0.264564	0.675711	0.069994	0.456585	1.12116	2.85612	23.2937	23.7782	23.7201	23.4152	23.1379	24.422	8.46961e+06	1.43863e+07	1.70687e+07	9.94947e+06	1.25434e+07	2.2478e+07	6	14
Q5AJG7	CAALFM_C302190CA | orf19.9193	NADH dehydrogenase [ubiquinone] 1 alpha subcomplex subunit	300	0.0215253	186	0.0167861	28.57	36	4	4	0	140	16.265	9.48	-0.89		0	0	○	4.51078	1.69806	0.763886	1.69806	0.0155833	0.19901	24.2285	23.4646	24.3185	23.4177	0.22084	0.0926629	0.0487702	0.00858641	0.911487	0.394905	23.9769	24.3902	24.3185	23.4177	23.4049	23.5714	1.35997e+07	2.19871e+07	2.58424e+07	9966462	1.50932e+07	1.24649e+07	6	6
Q5AGV3	CAALFM_C701440WA | orf19.13938	Bola-like protein	301	0.0214187	350	0.00281944	27.87	32	4	4	0	122	14.367	10.15	-0.65		0	0	Up	3.47118	4.78862	2.25961	4.78862	0.0131989	0.182874	22.2398	19.9802	22.569	19.9761	0.636453	0.665155	0.405073	0.442431	2.86177	3.32907	22.569	22.6443	21.5062	19.3172	20.6474	19.9761	5.12535e+06	6.5554e+06	3.67914e+06	580988	2.2321e+06	1.03132e+06	7	8
Q59W54	SMT3 | CAALFM_C111330CA | orf19.8287	SUMO family protein	302	0.0213731	293	0.00456352	32.35	23	2	2	0	102	11.149	5.18	-0.84		0	0	○	0.4142	-1.35313	-0.436301	0.739027	0.655136	0.827268	21.1132	21.5496	21.0513	21.0877	0.44015	1.42317	0.193732	2.0254	2.08471	6.60416	21.5811	21.0513	20.7073	21.0877	20.4147	23.1463	2.58415e+06	2.17311e+06	2114774	1.98223e+06	1899515	9.28378e+06	2	4
A0A1D8PNE5	SRG1 | CAALFM_C502380WA | orf19.11721	Phosphatidyl synthase	303	0.021042	313	0.00385724	26.63	161	12	12	0	597	66.318	5.27	-0.58		0	0	○	1.29053	1.41385	0.499631	1.41385	0.192677	0.539316	24.1685	23.6689	24.181	23.5911	0.340929	0.428415	0.116233	0.18354	1.41063	1.81004	23.8215	24.503	24.181	23.2847	24.1309	23.5911	1.22111e+07	2.37763e+07	2.34932e+07	9.08897e+06	2.49648e+07	1.26365e+07	20	32
Q5AH35	CAALFM_C702120CA | orf19.13856	Mitochondrial 54S ribosomal protein MRP49	304	0.0209511	287	0.00549129	40.52	27	6	6	0	153	17.855	10.16	-0.65		0	0	○	0.819435	1.56202	0.643412	1.56202	0.375412	0.685939	22.1802	21.5368	22.5299	21.6223	0.684052	0.874711	0.467927	0.765119	3.08407	4.06147	22.5299	21.392	22.6187	20.6225	22.3656	21.6223	4988178	2.75189e+06	7.95505e+06	1.43584e+06	7.34406e+06	3.22815e+06	6	1
Q5A784	OFR1 | CAALFM_C108060WA | orf19.12544	Ofr1p	305	0.0209014	366	0.00214067	37.04	26	4	4	0	135	15.401	9.98	-0.43		0	0	○	0.912584	-1.5203	-0.604353	0.657766	0.366354	0.677755	20.1462	20.7506	20.408	20.6132	0.901966	0.252173	0.813543	0.0635912	4.4771	1.21526	20.8884	19.1423	20.408	21.0416	20.5969	20.6132	1.59877e+06	578647	1.71848e+06	1.91989e+06	2.15524e+06	1.60397e+06	5	1
A0A1D8PKZ7	PRO3 | CAALFM_C400240CA | orf19.13095	Pyrroline-5-carboxylate reductase (EC 1.5.1.2)	306	0.0208034	258	0.0074593	29.93	65	6	6	0	274	29.015	5.18	0.2		0	0	○	1.51249	2.09477	1.06679	2.09477	0.173571	0.520765	24.1115	23.0447	23.9814	22.9222	0.924757	0.373891	0.855175	0.139794	3.83534	1.62246	23.2586	23.9814	25.0944	22.9222	22.7474	23.4644	8266216	1.65627e+07	4.42477e+07	7.06979e+06	9.56863e+06	1.15744e+07	7	19
Q5ACU9	NDT80 | CAALFM_C200140WA | orf19.9667	Transcription factor NDT80	307	0.0203285	275	0.00631194	24.8	141	10	10	0	504	58.214	9.43	-1.06		0	0	○	0.307061	-1.16928	-0.225615	0.85523	0.730509	0.876879	24.3748	24.6004	23.9907	24.3258	0.901308	0.517082	0.812357	0.267374	3.6977	2.10192	25.4045	23.9907	23.7292	24.3258	24.2786	25.1969	3.65844e+07	1.6669e+07	1.71767e+07	1.87027e+07	2.76576e+07	3.84607e+07	32	20
Q59YJ9	GIS2 | CAALFM_C501910WA | orf19.10692	mRNA-binding translational activator	308	0.0198904	404	0.00135986	44	27	5	5	0	175	18.668	7.99	-0.8	Ac[N-term(100)]	1	0	○	1.9142	29.0965	4.86278	29.0965	0.121418	0.468727	22.3512	17.4884	22.9464	15.6095	1.11813	3.41419	1.25022	11.6567	5.00256	19.5226	21.0613	22.9464	23.0458	15.4264	21.4293	15.6095	1.80242e+06	8.08242e+06	1.06956e+07	0	3.83782e+06	0	2	13
A0A1D8PRX9	CAALFM_CR01300WA | orf19.3223.1	Uncharacterized protein	309	0.0192207	307	0.00401583	45.92	14	2	2	0	98	11.808	8.65	-0.98		0	0	○	0.631372	1.30409	0.383044	1.30409	0.507072	0.727593	20.7754	20.3924	20.4413	20.3553	0.813111	0.273831	0.661149	0.0749833	3.91382	1.34281	20.4413	21.7023	20.1826	20.3553	20.1389	20.6828	1.17275e+06	3.41238e+06	1.46993e+06	1.19313e+06	1.56905e+06	1.68326e+06	1	2
Q59MV9	YHB1 | CAALFM_CR07790CA | CaO19.11192 | CaO19.3707	Flavohemoprotein (EC 1.14.12.17) (Flavohemoglobin) (Hemoglobin-like protein) (Nitric oxide dioxygenase) (NO oxygenase) (NOD)	310	0.0191904	188	0.0166454	33.42	78	12	12	0	398	45.819	5.57	-0.32		0	0	○	1.99769	2.03197	1.02288	2.03197	0.0747844	0.365411	25.627	24.6041	25.6716	24.4514	0.44228	0.573354	0.195612	0.328735	1.72584	2.33032	25.6716	26.0453	25.1641	25.2384	24.4514	24.1226	44024783	6.92481e+07	4.64389e+07	3.52073e+07	3.11759e+07	1.82652e+07	8	21
Q5A4E2	DED1 | CAALFM_C306100CA | CaO19.7392	ATP-dependent RNA helicase DED1 (EC 3.6.4.13)	311	0.0191715	303	0.00419658	22.32	197	16	14	2	672	72.839	8.48	-0.63		0	0	○	2.80708	1.5775	0.657644	1.5775	0.0333853	0.250632	24.7946	24.137	24.6999	24.2067	0.181019	0.2775	0.0327679	0.0770065	0.730075	1.14969	25.0033	24.6999	24.6806	23.8312	24.2067	24.3729	2.77025e+07	2.72534e+07	3.32143e+07	1.32753e+07	2.63125e+07	2.17263e+07	39	28
Q5AFB3	TYS1 | CAALFM_C402980WA | orf19.10209	Tyrosine--tRNA ligase (EC 6.1.1.1) (Tyrosyl-tRNA synthetase)	312	0.0187486	336	0.00312073	24.69	106	9	9	0	409	44.986	7.05	-0.36		0	0	○	1.32894	2.29708	1.1998	2.29708	0.23311	0.582214	23.7764	22.5766	23.8006	22.9777	0.287996	1.24388	0.0829418	1.54724	1.21127	5.5096	23.8006	24.0516	23.4771	21.1817	22.9777	23.5705	1.2035e+07	1.73877e+07	1.44226e+07	2.11565e+06	1.12248e+07	12457331	14	20
A0A1D8PJA6	CAALFM_C301610WA | orf19.9251	NAD-dependent epimerase/dehydratase domain-containing protein	313	0.0180517	347	0.00293717	22.02	108	8	8	0	386	43.293	9.75	-0.27		0	0	Up	3.39235	2.12973	1.09067	2.12973	0.0214154	0.215402	23.716	22.6253	23.5593	22.7288	0.39022	0.233375	0.152272	0.0544639	1.64539	1.03148	23.4285	24.1602	23.5593	22.789	22.3581	22.7288	9.29938e+06	1.87479e+07	1.52678e+07	6.44628e+06	7.3059e+06	6.95127e+06	15	21
A0A1D8PMT8	CAALFM_C500030WA | orf19.5698	Mitochondrial 54S ribosomal protein MRPL1	314	0.0170424	317	0.00357588	25.65	61	6	6	0	269	30.216	10.3	-0.42		0	0	Up	2.64536	2.32976	1.22018	2.32976	0.0365472	0.259335	23.3235	22.1033	23.4781	22.1012	0.379572	0.530505	0.144075	0.281435	1.62743	2.40011	22.891	23.4781	23.6013	21.5739	22.6349	22.1012	6.40687e+06	11684573	1.57198e+07	2.77655e+06	8.85093e+06	4.49903e+06	10	12
A0A1D8PJ01	PMA1 | CAALFM_C300720WA | orf19.12838	Plasma membrane ATPase (EC 7.1.2.1)	315	0.0170037	335	0.0031422	18.55	280	15	15	0	895	97.538	4.59	0.17		0	0	○	2.89793	2.26022	1.17646	2.26022	0.0676872	0.342233	25.3169	24.1405	25.3384	23.9348	0.0736078	0.569385	0.00541811	0.3242	0.290745	2.35864	25.3774	25.3384	25.235	23.7025	23.9348	24.7841	3.59024e+07	4.24249e+07	4.87769e+07	1.21415e+07	2.1793e+07	2.88906e+07	56	57
A0A1D8PFY0	CAALFM_C114500CA | orf19.7269	Polyamine acetyltransferase	316	0.0167389	391	0.00159378	35.91	35	6	6	0	220	24.789	4.5	-0.44		0	0	○	2.17533	14.0283	3.81027	14.0283	0.103349	0.420066	22.6772	18.8669	22.908	19.185	0.598232	2.40378	0.357882	5.77817	2.63804	12.7407	21.9979	22.908	23.1256	16.3199	19.185	21.0958	3.44978e+06	7.87035e+06	1.13038e+07	0	809954	2.24115e+06	3	9
A0A1D8PFV4	NPL3 | CAALFM_C114280CA | orf19.7238	mRNA-binding protein	317	0.0166965	260	0.007171	20.63	79	6	6	0	286	32.179	9.44	-1.03		0	0	○	6.16707	1.88312	0.913128	1.88312	0.00221898	0.0766289	24.5765	23.6633	24.4871	23.7205	0.167596	0.125531	0.0280884	0.0157581	0.681937	0.530488	24.7698	24.4871	24.4725	23.7501	23.7205	23.5194	2.35623e+07	23515883	28752521	1.2549e+07	1.87848e+07	1.20238e+07	12	14
A0A1D8PPR6	CAALFM_C601980CA | orf19.8306	Small ribosomal subunit protein uS11m	318	0.0164606	362	0.00234091	22.79	53	5	4	1	215	24.44	10.61	-0.49		0	0	Up	2.48136	2.49762	1.32055	2.49762	0.0387078	0.265572	22.6097	21.2892	22.8522	21.4333	0.551332	0.512335	0.303966	0.262487	2.43847	2.40655	21.9787	22.8522	22.9983	20.7202	21.714	21.4333	3.40423e+06	7.57182e+06	1.03491e+07	1.53648e+06	4.67493e+06	2.83191e+06	7	10
Q5AJF1	LOC1 | CAALFM_C302040CA | CaO19.1642 | CaO19.9209	60S ribosomal subunit assembly/export protein LOC1	319	0.0163297	308	0.00399267	26.7	43	7	7	0	206	23.806	10.96	-1.43		0	0	Up	4.22797	3.25213	1.70139	3.25213	0.0118428	0.177182	23.2803	21.5789	23.504	21.6559	0.492499	0.285159	0.242555	0.0813154	2.11552	1.32147	22.7157	23.504	23.6212	21.8177	21.6559	21.2632	5.67361e+06	1.18963e+07	1.59381e+07	3.28781e+06	4.49036e+06	2.51683e+06	4	13
Q5AKV6	PDX1 | CAALFM_C113830CA | orf19.12488	Dihydrolipoamide dehydrogenase-binding protein of pyruvate dehydrogenase complex	320	0.0162514	295	0.00453447	21.82	106	8	8	0	417	46.059	5.09	-0.49		0	0	○	2.12472	2.75372	1.46138	2.75372	0.0826604	0.391559	24.6525	23.1911	24.8537	23.4458	0.429181	0.872892	0.184196	0.76194	1.74092	3.76391	24.1597	24.9441	24.8537	23.4458	23.9083	22.2192	15436373	3.22786e+07	3.74489e+07	1.01629e+07	2.13956e+07	4.88245e+06	16	21
A0A1D8PK71	STM1 | orf19.5943.1 | CAALFM_C304810CA	Ribosome-associated protein STM1 (Ribosome clamping factor STM1) (Ribosome-associated protein CAALFM_C304810CA)	321	0.0160567	263	0.00710589	23.6	62	4	4	0	267	29.072	9.89	-1.27		0	0	○	1.02625	1.91625	0.938288	1.91625	0.278158	0.614224	24.2827	23.3444	24.0557	23.2882	0.855614	0.969421	0.732075	0.939777	3.52356	4.1527	25.2289	23.5634	24.0557	24.3406	22.4042	23.2882	3.23903e+07	1.23964e+07	2.15386e+07	1.88968e+07	7.54333e+06	1.02437e+07	17	7
A0A1D8PRA6	CAALFM_C703270WA | orf19.12591	Uncharacterized protein	322	0.0158012	344	0.00297141	21.41	100	8	8	0	397	43.109	9.55	-1.23		0	0	○	0.0735137	1.02881	0.0409708	1.02881	0.93493	0.96281	23.2889	23.248	23.3236	23.0925	0.268719	0.740949	0.0722098	0.549005	1.15385	3.18716	23.5386	23.3236	23.0046	22.5971	24.0543	23.0925	1.00369e+07	1.0498e+07	1.03944e+07	5.64329e+06	2.36749e+07	8.94385e+06	13	16
Q5AND9	ARF2 | CAALFM_C304950WA | orf19.13385	ADP-ribosylation factor	323	0.0157695	396	0.00147423	23.76	41	4	2	2	181	20.574	4.85	-0.2		0	0	○	0.320168	1.13295	0.180088	1.13295	0.718268	0.870457	21.0639	20.8838	20.8553	20.8111	0.428552	0.670155	0.183657	0.449108	2.03453	3.20897	20.7796	20.8553	21.5568	20.253	20.8111	21.5874	1.4827e+06	1.89701e+06	3.81054e+06	1.11144e+06	2500207	3151014	3	9
Q5ACM9	HCR1 | CAALFM_CR10370WA | CaO19.7613	Eukaryotic translation initiation factor 3 subunit J (eIF3j) (Eukaryotic translation initiation factor 3 30 kDa subunit) (eIF-3 30 kDa)	324	0.0155813	243	0.00837154	25.26	60	7	7	0	285	32.047	4.57	-1.08	Phos[T153(80.2)]	0	1	○	1.13918	1.30917	0.38865	1.30917	0.247841	0.595625	24.2404	23.8517	24.3653	23.7308	0.257016	0.408327	0.0660571	0.166731	1.06028	1.71194	23.9448	24.4111	24.3653	23.5175	23.7308	24.3068	1.33003e+07	2.23079e+07	2.66944e+07	1.06805e+07	1.89196e+07	2.07534e+07	9	12
Q5A1Z1	MRP21 | CAALFM_CR02950CA | orf19.10371	Mitochondrial 37S ribosomal protein MRP21	325	0.0153405	297	0.00449257	25.91	39	5	5	0	193	22.567	11.34	-0.9		0	0	○	0.802431	1.28591	0.362786	1.28591	0.428296	0.705966	22.7305	22.3677	22.9506	22.3422	0.637488	0.0491139	0.406391	0.00241217	2.80455	0.219575	22.0121	23.2287	22.9506	22.3365	22.4243	22.3422	3483901	9829724	1.00129e+07	4710723	7.64897e+06	5.31723e+06	3	7
Q59W63	KRR1 | CAALFM_C111420WA | orf19.8277	KRR1 small subunit processome component (KRR-R motif-containing protein 1)	326	0.0152889	361	0.00234425	24.58	76	9	9	0	358	41.988	10.29	-1.02		0	0	○	1.80206	3.46484	1.79279	3.46484	0.0993744	0.418504	23.4744	21.6817	24.1271	21.6818	1.14807	0.813278	1.31806	0.661421	4.89072	3.751	22.1488	24.1271	24.1475	22.4949	21.6818	20.8683	3.83023e+06	1.83217e+07	2.29532e+07	5.25714e+06	4.57183e+06	1.91418e+06	8	23
Q5AA46	CAALFM_C106070WA | orf19.9974	Mitochondrial 37S ribosomal protein MRPS12	327	0.0152095	257	0.00747443	16.11	58	4	4	0	180	20.141	11.6	-0.53		0	0	○	1.15016	1.53234	0.615735	1.53234	0.248357	0.595625	24.1763	23.5606	23.82	23.6422	0.655834	0.378258	0.430118	0.143079	2.71271	1.60547	24.9332	23.7757	23.82	23.1482	23.6422	23.8914	26387657	1.43619e+07	1.82928e+07	8.26843e+06	17791895	15560480	12	8
Q5A6M9	NHP2 | CAALFM_CR04360CA | orf19.8159	H/ACA ribonucleoprotein complex subunit 2 (Nucleolar protein family A member 2)	328	0.0150922	356	0.00242708	19.5	42	3	3	0	159	17.166	10.2	-0.55		0	0	Up	3.7753	4.97244	2.31395	4.97244	0.0256599	0.231624	22.9482	20.6342	22.8356	20.4209	0.318896	0.806006	0.101695	0.649645	1.38964	3.90615	22.7009	22.8356	23.3081	19.9563	20.4209	21.5255	5615912	7.48499e+06	12828653	904864	1907799	3.01861e+06	8	11
Q59T95	CYS4 | CAALFM_C101870CA | orf19.12011	Cystathionine beta-synthase (EC 4.2.1.22)	329	0.0150209	253	0.00779185	19.56	130	10	10	0	496	53.887	6.22	-0.2		0	0	○	0.744729	3.99316	1.99753	3.99316	0.413767	0.701576	26.1096	24.1121	27.0549	22.5146	2.54862	2.80948	6.49548	7.8932	9.76124	11.6518	23.2234	28.0505	27.0549	27.3561	22.4656	22.5146	8.06691e+06	2.78005e+08	1.72216e+08	1.528e+08	7.87082e+06	5.99209e+06	15	27
Q5A5A0	PRX1 | CAALFM_C702810WA | orf19.12647	Thioredoxin peroxidase	330	0.0149663	454	0.000700809	23.87	52	8	8	0	243	27.442	7.24	-0.36	Phos[T169(49.1)]	0	1	○	0.277414	-1.57814	-0.658222	0.633659	0.762048	0.889394	19.9902	20.6484	21.3146	20.3137	3.2165	0.955811	10.3459	0.913575	16.0904	4.62898	16.3229	22.333	21.3146	19.905	20.3137	21.7266	0	5.28338e+06	3.2216e+06	873225	1.77107e+06	3.47017e+06	2	11
A0A1D8PS14	IFU5 | CAALFM_CR01730WA | orf19.10100	Ifu5p	331	0.014679	348	0.00287562	19.07	62	4	4	0	236	26.045	4.27	-1.44		0	0	○	0.245677	1.12458	0.169383	1.12458	0.77952	0.899313	22.7225	22.5531	22.8441	22.8032	0.589234	0.776852	0.347196	0.603499	2.59317	3.44454	23.2414	22.0819	22.8441	21.682	22.8032	23.1742	8.16832e+06	4.43943e+06	9.30032e+06	2.99272e+06	9.946e+06	9464873	12	7
A0A1D8PH42	BAT21 | CAALFM_C204230WA | orf19.8417	Branched-chain-amino-acid aminotransferase (EC 2.6.1.42)	332	0.0146747	341	0.00302109	21.63	91	9	9	0	393	43.863	7.6	-0.31		0	0	Up	2.91327	2.31858	1.21324	2.31858	0.0357839	0.257445	23.8696	22.6564	23.8484	22.5244	0.517026	0.282052	0.267316	0.0795532	2.16604	1.24491	23.3635	24.3969	23.8484	22.9802	22.5244	22.4646	8.88976e+06	2.20907e+07	1.86565e+07	7.35981e+06	8.19831e+06	5.78773e+06	17	23
Q5AJY2	ILV3 | CAALFM_C505410CA | orf19.11523	dihydroxy-acid dehydratase (EC 4.2.1.9)	333	0.0141583	532	0.000334049	14.09	202	7	7	0	589	62.865	6.6	-0.14		0	0	○	0.617336	1.47459	0.560311	1.47459	0.491801	0.719733	21.5683	21.008	21.6405	20.8025	0.93181	0.882782	0.86827	0.779305	4.32027	4.20212	20.6025	21.6405	22.4619	20.2461	20.8025	21.9754	1.31143e+06	3.26926e+06	7.13597e+06	1.10616e+06	2.48535e+06	4.12351e+06	30	16
A0A1D8PIF1	CAALFM_C209040WA | orf19.7830	SAP domain-containing protein	334	0.0141421	493	0.000485394	30.05	31	5	5	0	193	22.021	9.87	-1.42		0	0	○	2.11562	13.0888	3.71027	13.0888	0.104623	0.42175	20.98	17.2698	21.2898	16.323	0.690046	2.38225	0.476163	5.67509	3.28906	13.7943	21.4609	20.1894	21.2898	16.323	19.9799	15.5065	2.37766e+06	1.19568e+06	3.16669e+06	0	1.40525e+06	0	6	6
A0A1D8PM81	CAALFM_C404970CA | orf19.3782.2	MICOS complex subunit MIC10	335	0.0139306	265	0.00706712	11.49	36	1	1	0	87	9.394	10.68	0.12		0	0	○	1.19103	1.41873	0.504599	1.41873	0.238363	0.587962	23.4786	22.974	23.4608	23.1386	0.285746	0.526626	0.0816508	0.277335	1.21705	2.29227	23.7728	23.4608	23.2021	23.1386	22.3847	23.3986	11805669	11545369	11919894	8.2139e+06	7441845	11058133	7	5
A0A1D8PLS2	CAALFM_C403300CA | orf19.1440.2	Chromo domain-containing protein	336	0.0138388	349	0.00287118	16.67	17	1	1	0	60	7.005	9.77	-0.92		0	0	○	2.26866	1.31294	0.392802	1.31294	0.0990569	0.418504	21.0503	20.6575	21.0249	20.7795	0.0505178	0.239593	0.00255205	0.0574046	0.239986	1.15983	21.0249	21.0175	21.1085	20.7795	20.3814	20.8115	1.75744e+06	2.12276e+06	2792621	1.60093e+06	1.85626e+06	1.8403e+06	4	2
A0A1D8PRG5	RPP1B | CAALFM_C703920CA | orf19.7188	Ribosomal protein P1B	337	0.0138157	144	0.02828	20.37	25	2	2	0	108	10.78	3.58	0.13		0	0	○	0.0491299	1.02554	0.0363846	1.02554	0.957455	0.971522	24.7309	24.6946	24.6994	24.2738	0.0635005	1.04541	0.00403232	1.09288	0.256765	4.23336	24.6994	24.804	24.6894	23.9251	25.8848	24.2738	22439544	29292737	33418735	1.41678e+07	8.42001e+07	20282876	4	4
Q5ALU1	CAALFM_C201740CA | orf19.9060	Large ribosomal subunit protein mL60	338	0.0136306	384	0.00166883	19.47	27	2	2	0	113	13.714	10.67	-1.06		0	0	Up	3.11291	3.09158	1.62834	3.09158	0.0197932	0.213154	21.5745	19.9462	21.8022	19.7795	0.479559	0.563273	0.229977	0.317277	2.2228	2.82397	21.0235	21.8022	21.8979	19.7795	20.574	19.4851	1.75583e+06	3.65686e+06	4.82667e+06	800464	2.12131e+06	733825	7	6
Q5A0M4	EFT2 | CAALFM_C203100WA | CaO19.13210 | CaO19.5788	Elongation factor 2 (EF-2) (EC 3.6.5.-)	339	0.0135695	316	0.00358175	20.31	192	16	16	0	842	93.354	6.42	-0.2		0	0	○	0.643071	1.42993	0.51594	1.42993	0.487362	0.719733	24.9567	24.4408	25.0287	24.2361	0.536088	1	0.287391	1	2.14807	4.09153	24.3883	25.0287	25.4532	23.559	24.2361	25.5273	1.8087e+07	3.42288e+07	5.67415e+07	1.09921e+07	2.68533e+07	4.83593e+07	22	32
Q5AC00	MRT4 | CAALFM_C602770WA | orf19.12996	Ribosome assembly factor mrt4	340	0.0135034	406	0.00131637	20	53	5	5	0	230	26.23	8.9	-0.48		0	0	○	0.383558	1.20626	0.270543	1.20626	0.684142	0.844781	21.5399	21.2694	21.5511	21.1823	0.0874576	0.993674	0.00764883	0.987388	0.406026	4.67185	21.6212	21.4474	21.5511	20.3221	22.3037	21.1823	2.6571e+06	2.85965e+06	3.79545e+06	1.16597e+06	7.03563e+06	2.37963e+06	5	8
A0A1D8PQY9	TOM7 | CAALFM_C701890CA | orf19.6531.1	Tom7p	341	0.0133138	318	0.00352669	18.46	16	2	2	0	65	7.205	8.99	0.1		0	0	○	1.32373	1.60701	0.684378	1.60701	0.184639	0.539183	21.4611	20.7767	21.1411	20.7493	0.577603	0.448293	0.333625	0.200966	2.6914	2.15767	22.1278	21.1411	21.1142	21.238	20.3427	20.7493	3.77493e+06	2312655	2.80382e+06	2.19994e+06	1.80709e+06	1.76264e+06	6	2
A0A1D8PNG6	UAP1 | CAALFM_C502530WA | orf19.11741	UDP-N-acetylglucosamine diphosphorylase (EC 2.7.7.23)	342	0.0132803	327	0.00344698	26.54	83	10	10	0	486	54.622	6.13	-0.39		0	0	○	0.0565046	-1.0604	-0.0846056	0.943042	0.950859	0.968624	23.4223	23.5069	23.5848	22.7767	0.32917	2.09179	0.108353	4.37559	1.40537	8.89863	23.0434	23.5848	23.6386	21.878	22.7767	25.8659	7.12089e+06	1.25812e+07	1.61309e+07	3.4282e+06	9.76539e+06	6.11512e+07	10	15
P83777	IPP1 | CAALFM_C208810CA | CaO19.11072 | CaO19.3590	Inorganic pyrophosphatase (EC 3.6.1.1) (Pyrophosphate phospho-hydrolase) (PPase)	343	0.0130694	414	0.00117731	34.72	37	9	9	0	288	32.144	4.91	-0.5		0	0	○	0.524541	1.53309	0.616441	1.53309	0.565432	0.767031	21.0805	20.464	21.0178	20.768	0.786085	1.46433	0.61793	2.14426	3.72898	7.15563	20.3276	21.896	21.0178	18.8716	20.768	21.7525	1.08388e+06	3.90262e+06	2.6225e+06	426611	2.4266e+06	3.53314e+06	2	9
A0A1D8PJX3	RIP1 | CAALFM_C304430WA | orf19.13314	Cytochrome b-c1 complex subunit Rieske, mitochondrial (EC 7.1.1.8) (Complex III subunit 7)	344	0.0130207	259	0.00737314	19.72	48	4	4	0	213	23.207	6.92	-0.19		0	0	○	0.392022	-1.12526	-0.170257	0.888685	0.65629	0.827268	23.7148	23.8851	23.898	23.745	0.446551	0.4217	0.199408	0.177831	1.88301	1.76554	23.898	24.0406	23.2058	23.5512	23.745	24.359	1.28758e+07	1.72564e+07	11950062	1.09331e+07	1.91058e+07	21516847	7	5
Q59LU0	DBP2 | CAALFM_CR02530WA | CaO19.171 | CaO19.7804	ATP-dependent RNA helicase DBP2 (EC 3.6.4.13)	345	0.0129084	370	0.00205967	21.53	115	11	11	0	562	61.281	9.14	-0.66		0	0	Up	4.36989	2.20385	1.14002	2.20385	0.0209944	0.213237	23.8031	22.6631	23.9032	22.7088	0.34957	0.11798	0.122199	0.0139192	1.46859	0.52058	23.4144	23.9032	24.0917	22.7088	22.7513	22.5291	9.20877e+06	1.56885e+07	2.2083e+07	6.09767e+06	9.59501e+06	6.05239e+06	14	25
Q59P43	GSP1 | CAALFM_C206310CA | orf19.12948	GTP-binding nuclear protein	346	0.0128873	301	0.00433732	24.77	38	6	6	0	214	24.314	7.04	-0.37	Ac[N-term(100)]	1	0	○	0.734593	2.53746	1.34339	2.53746	0.455902	0.710638	23.384	22.0406	23.5494	23.1076	0.55761	2.52541	0.310929	6.3777	2.38458	11.458	23.5494	22.7623	23.8401	19.1568	23.8573	23.1076	1.01123e+07	7.11458e+06	1.85491e+07	519867	2.06533e+07	9.03818e+06	7	4
A0A1D8PPJ1	CIC1 | CAALFM_C601170WA | orf19.7771	Cic1p	347	0.0127021	292	0.00460932	20.55	77	7	7	0	365	41.008	9.99	-0.77		0	0	Up	4.11558	2.34836	1.23165	2.34836	0.00862138	0.169689	24.4556	23.2239	24.3371	23.1644	0.2577	0.335725	0.0664093	0.112711	1.05375	1.4456	24.3371	24.7512	24.2785	23.1644	22.9219	23.5854	1.74561e+07	2.82399e+07	2.51355e+07	8.36213e+06	1.07995e+07	1.2587e+07	16	16
Q5A798	MRPL3 | CAALFM_C107910CA | orf19.12530	Mitochondrial 54S ribosomal protein YmL3	348	0.0125505	346	0.00294855	22.77	76	8	8	0	404	44.988	8.52	-0.34		0	0	Up	3.32943	3.10388	1.63407	3.10388	0.0233839	0.227769	24.0107	22.3766	24.3418	22.2581	0.600299	0.34843	0.360358	0.121403	2.50013	1.55711	23.3178	24.3418	24.3725	22.1029	22.7689	22.2581	8.61222e+06	2.12629e+07	2.68285e+07	4006535	9.71241e+06	5016080	11	17
A0A1D8PHJ3	COX8 | CAALFM_C205920CA | orf19.5213.1	Cytochrome c oxidase subunit 8, mitochondrial (Cytochrome c oxidase polypeptide VIII)	349	0.0125312	218	0.0115151	10.75	37	1	1	0	93	10.945	11.45	-0.18		0	0	○	1.52262	1.66659	0.736903	1.66659	0.160919	0.503718	24.4913	23.7544	24.419	23.6396	0.306023	0.612213	0.0936502	0.374805	1.24952	2.57726	24.827	24.419	24.2279	23.6396	23.2078	24.4159	24515748	22430926	24270038	11623679	13165741	22383264	6	7
A0A1D8PSH3	CIT1 | CAALFM_CR03500WA | orf19.11871	Citrate synthase	350	0.0125053	352	0.00272026	22.91	87	10	10	0	467	52.001	7.55	-0.3		0	0	○	1.22846	1.42246	0.50839	1.42246	0.229458	0.578826	23.5318	23.0234	23.7658	23.0528	0.519678	0.269196	0.270065	0.0724667	2.2084	1.16923	22.9363	23.8934	23.7658	22.7408	23.2767	23.0528	6.61118e+06	1.55819e+07	1.76184e+07	6.23412e+06	1.38106e+07	8.70155e+06	6	22
A0A1D8PHA3	CYT1 | CYT12 | CAALFM_C204950CA | orf19.11011	Cytochrome b-c1 complex catalytic subunit, mitochondrial (EC 7.1.1.8) (Complex III catalytic subunit)	351	0.0123975	266	0.00705498	27.08	45	6	6	0	288	32.221	6.52	-0.48		0	0	○	0.692147	1.11582	0.158101	1.11582	0.45668	0.710638	23.793	23.6349	23.9376	23.7106	0.282624	0.156446	0.0798766	0.0244753	1.18785	0.661928	23.9376	23.974	23.4673	23.7106	23.455	23.7391	1.32343e+07	1.6478e+07	1.43252e+07	1.22103e+07	1.56267e+07	14001431	10	5
A0A1D8PCP6	AGE3 | CAALFM_C102260CA | orf19.11167	Age3p	352	0.0123368	345	0.00296355	25.33	63	8	8	0	379	41.903	6.07	-0.98		0	0	○	0.278941	1.30284	0.38166	1.30284	0.749821	0.887788	23.146	22.7643	22.4443	22.2123	1.36949	1.36701	1.8755	1.86871	5.91675	6.00504	22.4443	24.7241	22.2695	21.7596	24.321	22.2123	4.70087e+06	2.77134e+07	6.24474e+06	3.15808e+06	2.84816e+07	4.85917e+06	9	11
P83779	PDC11 | PDC1 | CAALFM_C406570CA | CaO19.10395 | CaO19.2877	Pyruvate decarboxylase (EC 4.1.1.1)	353	0.0123163	320	0.00351813	28.04	85	12	12	0	567	62.441	5.26	-0.11	Ac[N-term(100)]	1	0	○	0.262618	-1.13397	-0.181378	0.881861	0.775159	0.896278	23.5464	23.7278	23.6252	23.2747	0.238461	0.947171	0.0568637	0.897133	1.01273	3.99182	23.6252	23.2786	23.7356	23.2747	23.0923	24.8164	1.06574e+07	10175240	1.72525e+07	9.02594e+06	1.21536e+07	2.95455e+07	9	11
A0A1D8PRP6	CAALFM_CR00490WA | orf19.7485	Large ribosomal subunit protein uL3m	354	0.0122849	338	0.00310609	24.57	50	7	7	0	293	32.005	10.75	-0.4		0	0	Up	4.03904	2.84542	1.50864	2.84542	0.025388	0.231624	23.4499	21.9412	23.5446	22.1494	0.166989	0.50114	0.0278854	0.251141	0.712111	2.28401	23.2571	23.5479	23.5446	21.3696	22.3047	22.1494	8.25729e+06	12264149	1.51136e+07	2409912	7040542	4.65197e+06	9	11
Q5AJX0	HTS1 | CAALFM_C505490CA | orf19.11533	Histidine--tRNA ligase, mitochondrial (EC 6.1.1.21) (Histidyl-tRNA synthetase)	355	0.0122229	351	0.00280255	23.75	88	12	12	0	501	55.589	6.14	-0.29		0	0	○	1.42064	1.53001	0.61354	1.53001	0.157643	0.503607	23.6768	23.0633	23.8484	23.2735	0.453984	0.408577	0.206101	0.166935	1.91742	1.77154	23.1621	23.8484	24.02	22.5924	23.324	23.2735	7.73119e+06	1.51039e+07	21012919	5.62498e+06	1.42704e+07	1.01396e+07	10	13
A0A1D8PI37	CAALFM_C207540WA | orf19.9429	Uncharacterized protein	356	0.0122068	283	0.00584791	12.73	36	2	2	0	110	12.235	9.38	-0.17		0	0	○	0.532553	-2.02648	-1.01898	0.493465	0.572049	0.77167	22.6342	23.6531	23.9566	23.5711	2.59051	0.781883	6.71075	0.611341	11.4451	3.30562	24.2965	23.9566	19.6493	23.5711	22.9155	24.4728	16972471	16280193	1.01572e+06	11084929	1.07515e+07	23283394	10	6
A0A1D8PU46	SIK1 | CAALFM_CR09950CA | orf19.7569	Nucleolar protein 56	357	0.0122042	326	0.00347396	19.19	112	10	10	0	516	57.77	9.81	-0.65		0	0	○	0.594152	1.70377	0.768728	1.70377	0.508472	0.727593	24.4144	23.6457	24.959	24.0579	1.16478	1.41112	1.3567	1.99127	4.77085	5.96778	25.2071	24.959	23.0771	24.0579	22.0744	24.8048	3.19056e+07	3.26147e+07	1.09303e+07	1.55338e+07	6.00146e+06	2.9308e+07	19	25
P46598	HSP90 | CAALFM_C702030WA | CaJ7.0234 | CaO19.13868 | CaO19.6515	Heat shock protein 90 homolog	358	0.0120284	331	0.00330512	25.46	114	17	17	0	707	80.823	4.52	-0.56		0	0	○	0.0232059	-1.01216	-0.0174306	0.987991	0.979811	0.986476	23.9959	24.0133	23.9079	23.6784	0.155635	1.05079	0.0242222	1.10417	0.648589	4.37587	23.9042	23.9079	24.1756	23.1709	23.6784	25.1908	12931548	1.57398e+07	2.34055e+07	8.39952e+06	1.82437e+07	3.82986e+07	15	12
A0A1D8PIF0	CAALFM_C209650WA | orf19.8967	RRM domain-containing protein	359	0.0119101	353	0.00257073	12.27	54	3	3	0	163	18.534	6.57	-1.16		0	0	○	2.99199	2.40716	1.26733	2.40716	0.0534001	0.306314	23.212	21.9447	23.12	21.7774	0.163109	0.576393	0.0266046	0.332229	0.702693	2.62657	23.1157	23.12	23.4004	21.4704	22.5862	21.7774	7.48668e+06	9.11638e+06	1.36755e+07	2.58448e+06	8.55751e+06	3.59466e+06	10	9
A0A1D8PHY0	CAALFM_C207550WA | orf19.9428	Uncharacterized protein	360	0.0118599	248	0.00792116	25.12	34	3	3	0	211	23.538	4.67	-0.53		0	0	○	1.89778	1.57534	0.655666	1.57534	0.086229	0.391812	23.8684	23.2127	23.8882	23.0383	0.291409	0.392185	0.0849193	0.153809	1.2209	1.68953	24.1494	23.5676	23.8882	23.0383	22.938	23.6619	1.53272e+07	1.24324e+07	1.91777e+07	7.66205e+06	1.09206e+07	1.32719e+07	6	7
A0A1D8PDP8	QCR10 | CAALFM_C106050CA | orf19.2439.1	Cytochrome b-c1 complex subunit 10, mitochondrial (Complex III subunit 10)	361	0.0117932	219	0.0114328	8.97	35	1	1	0	78	8.663	8.89	0.11		0	0	○	0.75324	-1.35736	-0.440803	0.736725	0.411111	0.701576	23.8995	24.3403	23.6047	24.6277	0.650014	0.51227	0.422518	0.262421	2.71978	2.10462	24.6447	23.4492	23.6047	23.7489	24.6277	24.6444	21605288	11452457	15756562	12538670	35228644	26223868	7	3
Q5AJ84	CAALFM_C301420CA | orf19.9276	Oleate-induced peroxisomal protein POX18 (Lipid-transfer protein)	362	0.0117389	394	0.00152029	13.39	38	2	1	1	127	13.844	10.37	-0.35		0	0	○	0.107882	1.05823	0.0816544	1.05823	0.903719	0.957942	21.3753	21.2936	21.5847	21.1952	0.451603	0.970469	0.203945	0.94181	2.11273	4.55755	20.857	21.5847	21.6842	20.3762	21.1952	22.3096	1.56441e+06	3.14514e+06	4.16226e+06	1.2105e+06	3.26283e+06	5.19828e+06	2	9
A0A1D8PTX9	PHO88 | CAALFM_CR09320CA | orf19.7327	Pho88p	363	0.0116942	369	0.0020857	29.32	26	4	4	0	191	20.955	9.24	0.11		0	0	Up	2.32658	2.10938	1.07682	2.10938	0.047152	0.294762	21.7871	20.7103	21.9188	20.6498	0.48891	0.435199	0.239033	0.189398	2.24404	2.10137	21.2458	22.1966	21.9188	20.3085	21.1725	20.6498	2.04828e+06	4.80678e+06	4.89718e+06	1.15501e+06	3.21207e+06	1.64511e+06	4	4
A0A1D8PHW0	CAALFM_C207420WA | orf19.9445	Sedoheptulose-bisphosphatase	364	0.0115979	375	0.00191418	12.5	76	4	4	0	240	27.175	6.32	-0.48		0	0	○	1.54286	2.20753	1.14243	2.20753	0.194956	0.540544	23.2555	22.1131	23.2365	22.6678	0.139346	1.03786	0.0194173	1.07716	0.599196	4.69343	23.1266	23.2365	23.4033	22.7557	20.9157	22.6678	7.54336e+06	9.88319e+06	1.37039e+07	6.29895e+06	2.68827e+06	6663219	21	11
Q5A1M1	TFS1 | CAALFM_C500930CA | orf19.9530	Tfs1p	365	0.011533	358	0.00236467	23.17	44	5	5	0	259	29.346	6.64	-0.6		0	0	○	1.89466	1.62135	0.697194	1.62135	0.0939481	0.40662	22.5574	21.8602	22.4789	21.8714	0.441853	0.274925	0.195234	0.0755836	1.9588	1.25765	22.4789	23.0332	22.16	21.8714	21.5798	22.1293	4.81506e+06	8.5839e+06	5.78841e+06	3.4126e+06	4.25975e+06	4.58761e+06	6	12
A0A1D8PLS9	CAALFM_C403400WA | orf19.3366.1	NADH-ubiquinone oxidoreductase 9.5 kDa subunit	366	0.011482	354	0.00247431	36.14	9	2	2	0	83	9.718	9.45	-0.39		0	0	○	1.16696	4.86914	2.28367	4.86914	0.275953	0.614224	21.1329	18.8492	20.9796	20.3226	0.674281	2.68412	0.454655	7.2045	3.19067	14.2399	20.5485	21.8706	20.9796	15.7511	20.3226	20.474	1.26321e+06	3.83458e+06	2.55397e+06	0	1.78205e+06	1456437	1	2
Q59Z33	RFA2 | CAALFM_C207120WA | orf19.9807	Rfa2p	367	0.0113681	355	0.00244172	25.74	41	6	6	0	272	29.376	4.47	-0.44		0	0	○	1.04552	1.78796	0.838311	1.78796	0.30732	0.649119	22.5931	21.7548	22.8311	21.7221	1.07162	0.370724	1.14837	0.137436	4.74313	1.7041	21.4225	22.8311	23.5257	21.7221	21.4015	22.1408	2315133	7.46188e+06	1.49168e+07	3.07693e+06	3.76453e+06	4.62425e+06	1	12
Q5AGZ7	RPL5 | orf19.6541 | CAALFM_C701790CA	Large ribosomal subunit protein uL18 (60S ribosomal protein L5)	368	0.0112834	288	0.0054126	12.08	95	4	4	0	298	34.503	7.87	-0.73		0	0	○	1.79328	1.47745	0.563112	1.47745	0.095024	0.40662	24.827	24.2639	24.6911	24.3269	0.28587	0.339831	0.0817217	0.115485	1.15145	1.40056	24.6345	25.1555	24.6911	23.897	24.3269	24.5678	21453132	3.73731e+07	33456761	13894189	2.85987e+07	24868662	12	20
A0A1D8PSC8	ARC1 | CAALFM_CR03060WA | orf19.9960	Arc1p	369	0.0112833	383	0.00171936	24.93	57	9	9	0	369	40.932	9.18	-0.58		0	0	○	0.972303	1.34935	0.432268	1.34935	0.299647	0.64007	22.3702	21.9379	22.4253	22.05	0.452968	0.436034	0.20518	0.190125	2.02487	1.98758	21.8922	22.4253	22.7931	21.4568	22.05	22.307	3.20606e+06	5.63238e+06	8.97709e+06	2.56014e+06	5.90099e+06	5.18886e+06	4	16
Q5A6R2	ADE17 | CAALFM_CR04090CA | orf19.8122	Bifunctional phosphoribosylaminoimidazolecarboxamide formyltransferase/IMP cyclohydrolase	370	0.0112797	412	0.00118674	23.99	95	11	11	0	592	64.94	6.52	-0.25		0	0	○	0.847726	1.6064	0.683827	1.6064	0.357798	0.67733	22.6985	22.0147	23.0699	21.5778	0.810615	0.802687	0.657097	0.644307	3.57122	3.64614	21.7688	23.0699	23.257	21.5253	21.5778	22.9411	2.94319e+06	8.80496e+06	1.23815e+07	2.68462e+06	4.25369e+06	8.0529e+06	16	19
P46250	SEC14 | CAALFM_C500480CA | CaO19.8556 | CaO19.941	SEC14 cytosolic factor (Phosphatidylinositol/phosphatidylcholine transfer protein) (PI/PC TP)	371	0.0112293	402	0.00137512	20.6	56	7	7	0	301	34.709	6.3	-0.36		0	0	○	0.728478	1.53206	0.615469	1.53206	0.42295	0.705031	22.1209	21.5054	22.1641	21.8095	0.874586	0.81407	0.7649	0.66271	3.95367	3.78542	21.2255	22.1641	22.9731	20.5831	21.8095	22.1236	2.01964e+06	4.69942e+06	1.01698e+07	1.39714e+06	4.99491e+06	4.5696e+06	6	11
Q59NG6	CAALFM_C600550WA | orf19.11680	Mitochondrial 37S ribosomal protein PET123	372	0.0111005	314	0.00368443	29.24	39	7	7	0	301	35.257	9.67	-1.04		0	0	Up	5.47423	2.33645	1.22432	2.33645	0.00560736	0.152874	23.3419	22.1176	23.252	22.1689	0.157073	0.274532	0.0246719	0.0753677	0.672924	1.24124	23.2504	23.5232	23.252	22.3628	21.821	22.1689	8.21923e+06	1.20559e+07	1.23389e+07	4.79735e+06	5.03484e+06	4.7151e+06	5	9
A0A1D8PDP5	CAALFM_C105790WA | orf19.2472.1	Uncharacterized protein	373	0.0110753	277	0.00626065	14.49	18	1	1	0	69	7.829	6.79	-0.48		0	0	○	1.79471	1.79329	0.842605	1.79329	0.153513	0.501102	22.8037	21.9611	22.7993	21.829	0.09869	0.656587	0.00973971	0.431107	0.432781	2.98978	22.7993	22.9045	22.7072	22.6737	21.829	21.3806	6.0123e+06	7.85117e+06	8458529	5.95082e+06	5.06279e+06	2730198	2	5
Q59X93	CAALFM_C500820WA | orf19.8217	Large ribosomal subunit protein mL46	374	0.0110641	385	0.00166216	19.43	55	5	5	0	283	33.198	8.55	-0.81		0	0	Up	3.79227	2.35548	1.23602	2.35548	0.0119718	0.177182	22.7	21.464	22.9098	21.4154	0.372316	0.271743	0.138619	0.073844	1.64016	1.26604	22.2702	22.9201	22.9098	21.7568	21.2198	21.4154	4166320	7.9369e+06	9.73353e+06	3.15185e+06	3.31913e+06	2.79694e+06	8	11
Q5AHG8	CAALFM_C203950WA | orf19.8448	Large ribosomal subunit protein bL28m	375	0.0110123	343	0.00298154	20.75	48	5	5	0	265	31.441	10.42	-0.81		0	0	○	1.77308	1.79666	0.845318	1.79666	0.158414	0.503607	23.158	22.3127	23.1356	22.3542	0.0808795	0.66936	0.00654149	0.448043	0.34925	2.9999	23.0907	23.2478	23.1356	22.3542	22.9604	21.6236	7.35823e+06	9.96042e+06	1.13829e+07	4.76864e+06	1.10915e+07	3.23116e+06	10	7
Q5AA01	RIM1 | CAALFM_C105680CA | orf19.10019	Single-stranded DNA-binding protein	376	0.0108887	390	0.0016115	27.97	19	4	4	0	143	16.218	6.53	-0.74		0	0	○	0.274559	1.17063	0.22728	1.17063	0.755539	0.889394	20.6406	20.4133	20.3715	19.8609	0.666692	0.962298	0.444478	0.926018	3.23	4.71406	20.1505	20.3715	21.3998	19.8547	19.8609	21.5245	958703	1.35656e+06	3.41758e+06	843294	1.29398e+06	3.01663e+06	2	3
Q5A884	COX23 | CAALFM_CR01100CA | CaO19.10754 | CaO19.3244	Cytochrome c oxidase-assembly factor COX23, mitochondrial	377	0.0108291	427	0.000941034	30.22	17	5	5	0	139	16.477	8.3	-1.38		0	0	○	0.0765213	-1.14348	-0.193432	0.874523	0.93127	0.962186	19.5016	19.6951	20.2082	20.3993	1.6313	3.18097	2.66114	10.1186	8.36494	16.1511	17.6362	20.2082	20.6606	16.221	22.4649	20.3993	167796	1.21132e+06	2.04733e+06	0	7.86745e+06	1.38289e+06	1	1
A0A1D8PU51	CAALFM_CR10140WA | orf19.7591	NADH-ubiquinone oxidoreductase 78 kDa subunit, mitochondrial (EC 7.1.1.2)	378	0.0108087	374	0.00192346	17.36	153	12	12	0	720	79.241	6.11	-0.29		0	0	○	2.36667	1.30477	0.3838	1.30477	0.0481681	0.295984	23.9943	23.6105	24.0406	23.5481	0.182921	0.138337	0.0334602	0.0191371	0.762353	0.585913	24.0406	24.1496	23.7927	23.769	23.5481	23.5144	14213747	1.86103e+07	1.79489e+07	1.2715e+07	1.66682e+07	1.19819e+07	25	38
A0A1D8PKK1	CAALFM_C306750WA | orf19.6828.1	Translocon subunit	379	0.010775	286	0.00549411	14.71	17	1	1	0	68	7.628	9.11	0.43		0	0	○	1.4495	1.53965	0.622598	1.53965	0.153047	0.501102	22.4624	21.8398	22.2631	22.051	0.468208	0.386997	0.219219	0.149767	2.0844	1.77198	22.9973	22.1269	22.2631	22.051	21.3932	22.0753	6.89685e+06	4579817	6217395	3.86492e+06	3742910	4.41911e+06	4	2
A0A1D8PEI2	DAK2 | CAALFM_C109190CA | orf19.12241	Dihydroxyacetone kinase (EC 2.7.1.28) (EC 2.7.1.29) (Glycerone kinase) (Triokinase) (Triose kinase)	380	0.0106136	400	0.00141018	21.34	101	12	12	0	595	64.952	5.1	-0.29		0	0	Up	2.63004	2.31105	1.20855	2.31105	0.0322938	0.249674	23.3859	22.1774	23.4427	22.2462	0.452072	0.466844	0.204369	0.217943	1.93309	2.10505	22.9081	23.4427	23.8069	21.6799	22.606	22.2462	6.48339e+06	1.14016e+07	1.81271e+07	2.98839e+06	8.6755e+06	4.97483e+06	13	17
P82611	ACO1 | CAALFM_CR08210CA | CaO19.13742 | CaO19.6385	Aconitate hydratase, mitochondrial (Aconitase) (EC 4.2.1.3) (Citrate hydro-lyase)	381	0.0105658	364	0.00225927	22.78	123	16	15	1	777	84.221	6.35	-0.28		0	0	○	0.938572	1.53304	0.616398	1.53304	0.32454	0.657971	24.0607	23.4443	24.2862	23.1711	0.50184	0.78152	0.251844	0.610773	2.08573	3.33352	23.4856	24.4102	24.2862	22.8359	23.1711	24.3257	9.67478e+06	2.22943e+07	2.52697e+07	6.65929e+06	1.28358e+07	2.10262e+07	14	34
Q59V63	EMP24 | CAALFM_CR07590WA | orf19.13672	Emp24p	382	0.0102842	443	0.000770721	27	26	5	5	0	200	22.827	6.51	-0.17		0	0	○	1.05848	3.692	1.8844	3.692	0.317847	0.652729	20.94	19.0556	21.0848	20.1279	0.435014	2.47986	0.189237	6.14968	2.07743	13.0138	21.0848	20.451	21.2841	16.22	20.1279	20.8188	1.83201e+06	1.43341e+06	3.15416e+06	0	1.5571e+06	1.84963e+06	3	7
P31353	PMM1 | CAALFM_C102480WA | CaO19.10454 | CaO19.2937	Phosphomannomutase (PMM) (EC 5.4.2.8)	383	0.010257	426	0.000962109	22.62	39	5	5	0	252	29.019	5.41	-0.53		0	0	○	0.492536	-1.46008	-0.546046	0.684894	0.590979	0.779283	20.6335	21.1796	20.6469	21.2628	0.669223	1.41786	0.447859	2.01032	3.24337	6.69446	19.9577	21.2959	20.6469	19.7219	21.2628	22.554	838743	2.57463e+06	2.02808e+06	769150	3.41954e+06	6.15769e+06	1	6
P87206	TIF1 | TIF | TIF41 | CAALFM_C101350CA | CaO19.10834 | CaO19.3324	ATP-dependent RNA helicase eIF4A (EC 3.6.4.13) (Eukaryotic initiation factor 4A) (eIF-4A) (Translation initiation factor 1)	384	0.0100221	465	0.000607058	24.69	55	9	9	0	397	44.599	4.99	-0.09	Ac[N-term(100)]	1	0	○	0.247632	1.39703	0.482364	1.39703	0.782983	0.901747	21.0128	20.5304	21.0897	19.8364	1.12721	2.51358	1.2706	6.31806	5.36441	12.2432	19.8491	22.0995	21.0897	18.4367	19.8364	23.318	777906	4.4939e+06	2.75647e+06	315591	1.27225e+06	1.04575e+07	4	12
Q5AF54	TIM13 | CAALFM_C402480CA | CaO19.10268 | CaO19.2754	Mitochondrial import inner membrane translocase subunit TIM13	385	0.00994648	430	0.000914136	33.33	11	2	2	0	108	12.086	7.29	-0.61		0	0	○	0.0985914	1.13294	0.180066	1.13294	0.913829	0.957942	19.1412	18.9611	18.8539	19.464	0.626214	2.50584	0.392144	6.27925	3.27155	13.2157	19.8595	18.7101	18.8539	16.242	19.464	21.1774	783548	428858	585225	0	982803	2.37148e+06	2	1
Q59WW7	GPX31 | CAALFM_C600850WA | orf19.7731	Glutathione peroxidase	386	0.00966349	373	0.00198204	35.4	15	6	4	2	161	18.103	7.18	-0.42		0	0	○	0.5228	1.35955	0.443127	1.35955	0.558121	0.764833	20.8783	20.4352	21.2295	20.4317	0.928322	0.758342	0.861781	0.575082	4.44634	3.71096	21.2295	19.8256	21.5798	19.6786	20.4317	21.1953	2.02528e+06	929201	3871697	746400	1.92207e+06	2.4011e+06	2	1
A0A1D8PFS4	GND1 | CAALFM_C113860CA | orf19.12491	6-phosphogluconate dehydrogenase, decarboxylating (EC 1.1.1.44)	387	0.00955441	407	0.00131636	18.99	85	10	10	0	495	54.374	5.94	-0.22		0	0	○	0.159443	1.10922	0.14954	1.10922	0.858069	0.929874	22.66	22.5104	22.6619	22.3509	0.580084	1.1928	0.336497	1.42278	2.55995	5.29889	22.0789	22.6619	23.2391	21.4054	22.3509	23.775	3.64906e+06	6.63602e+06	1.22291e+07	2.47056e+06	7.26945e+06	1.43541e+07	8	11
Q5A1M5	CAALFM_C501000CA | orf19.9526	Uncharacterized protein	388	0.0095371	340	0.00302138	28.21	27	5	5	0	234	24.925	5.54	-0.74		0	0	○	1.03707	1.56855	0.649433	1.56855	0.319142	0.652729	22.4567	21.8072	22.3654	21.9942	0.218705	0.858176	0.047832	0.736465	0.973899	3.93528	22.3654	22.2984	22.7062	21.9942	20.871	22.5565	4.45075e+06	5.15793e+06	8452584	3.7156e+06	2.60624e+06	6.16876e+06	6	3
Q5APE0	CAALFM_C109620CA | orf19.12288	ATP synthase assembly factor FMC1, mitochondrial	389	0.00951408	445	0.000753939	22.73	22	4	4	0	154	17.894	9.97	-0.89		0	0	○	0.946155	3.58639	1.84253	3.58639	0.361314	0.67733	20.7586	18.916	20.8282	19.6905	0.430517	2.72017	0.185345	7.39931	2.07393	14.3802	20.8282	20.2975	21.15	21.165	19.6905	15.8926	1.53347e+06	1.2887e+06	2.87428e+06	2.09137e+06	1.14982e+06	0	5	3
Q5A4X9	CAALFM_C500280CA | orf19.8582	Endonuclease (EC 3.1.30.-)	390	0.00950056	363	0.00227611	12.81	81	4	4	0	320	35.813	8.65	-0.34		0	0	○	0.843447	1.1296	0.175812	1.1296	0.379922	0.686364	23.4017	23.2259	23.5442	23.2337	0.264949	0.129228	0.0701981	0.0166999	1.13218	0.556396	23.5442	23.565	23.096	23.2337	23.093	23.3511	1.00757e+07	1.24097e+07	1.10746e+07	8.7732e+06	1.21589e+07	1.06998e+07	17	10
Q5A473	GVP36 | CAALFM_C405550CA | orf19.8821	Gvp36p	391	0.00945627	436	0.000826414	29.6	35	9	9	0	321	36.167	4.86	-0.61	Ac[N-term(100)]	1	0	○	0.616669	-2.89369	-1.53291	0.345579	0.526965	0.741761	19.8819	21.4148	21.5459	21.4426	3.48998	0.422384	12.1799	0.178408	17.5535	1.97239	21.5459	15.8713	22.2285	20.9792	21.8226	21.4426	2.52193e+06	0	6.0697e+06	1.83865e+06	5.04054e+06	2.85017e+06	2	1
A0A1D8PKU3	CAALFM_C307580WA | orf19.6731.1	CsbD-like domain-containing protein	392	0.00935883	378	0.00178363	12.36	23	3	3	0	89	9.587	10.13	-1.09		0	0	○	0.163533	-1.08688	-0.120191	0.920066	0.852548	0.925828	21.1074	21.2276	20.6213	21.4027	0.871638	0.566212	0.759752	0.320596	4.12954	2.66734	20.6213	20.5872	22.1137	21.4027	20.5945	21.6855	1.32859e+06	1.57528e+06	5.60543e+06	2.46591e+06	2151644	3.37282e+06	2	2
A0A1D8PIP0	SLR1 | CAALFM_C210290WA | orf19.9319	Slr1p	393	0.00931846	448	0.000742678	19.01	44	6	6	0	263	28.598	9.58	-1.5		0	0	○	1.2653	-2.06878	-1.04878	0.483377	0.196266	0.540776	20.3212	21.37	20.5489	21.4017	0.845569	0.811838	0.714986	0.659081	4.16102	3.79897	19.3851	20.5489	21.0296	20.5427	21.4017	22.1655	563968	1.53399e+06	2644056	1358622	3.76496e+06	4.70403e+06	5	5
A0A1D8PQC8	CAALFM_C604290WA | orf19.8687	NTF2 domain-containing protein	394	0.00915455	328	0.00342872	24.6	79	12	12	0	622	67.085	10.08	-0.98		0	0	○	1.54517	1.73665	0.796305	1.73665	0.161423	0.503718	24.3205	23.5242	24.1934	23.5621	0.302331	0.663153	0.0914039	0.439772	1.24311	2.81902	24.1934	24.1026	24.6657	22.8429	24.1676	23.5621	1.58013e+07	18013234	3.28731e+07	6.69169e+06	2.56091e+07	1.23851e+07	9	14
Q5A1E8	SDH12 | CAALFM_C406610CA | orf19.10389	Succinate dehydrogenase [ubiquinone] flavoprotein subunit, mitochondrial (EC 1.3.5.1)	395	0.00905507	359	0.00235546	19.81	100	9	6	3	641	70.176	6.47	-0.35		0	0	○	2.107	1.48168	0.567233	1.48168	0.0836027	0.391559	24.0202	23.4529	24.0613	23.315	0.169674	0.340826	0.0287893	0.116162	0.706382	1.45323	23.8337	24.0613	24.1655	23.315	23.2027	23.8411	1.23148e+07	1.75053e+07	2.32421e+07	9.282e+06	1.31196e+07	1.50276e+07	18	14
Q5A8X7	FYV4 | CAALFM_C101680CA | CaO19.10865 | CaO19.3357	Small ribosomal subunit protein mS41 (Protein FYV4, mitochondrial)	396	0.0089623	494	0.000479906	20	26	4	4	0	170	19.825	10.65	-0.75		0	0	○	2.00455	8.37065	3.06534	8.37065	0.0946554	0.40662	21.0455	17.9801	21.3162	18.8261	0.940708	1.94729	0.884932	3.79194	4.46988	10.8302	19.9991	21.8212	21.3162	19.3613	18.8261	15.7529	863172	3.70535e+06	3.22505e+06	599061	631605	0	4	5
A0A1D8PL00	CAALFM_C400060WA | orf19.8004	glutathione-specific gamma-glutamylcyclotransferase (EC 4.3.2.7)	397	0.00888264	420	0.00101122	15.38	41	2	2	0	208	23.583	5.48	-0.4		0	0	○	3.34719	1.85575	0.892003	1.85575	0.0288104	0.242073	21.7041	20.8121	21.783	20.8543	0.161584	0.340481	0.0261095	0.115928	0.744489	1.63598	21.783	21.8111	21.5182	20.8543	21.1295	20.4524	2.97231e+06	3.67944e+06	3.70986e+06	1686167	3.11756e+06	1.43482e+06	7	8
Q5AFG1	ALB1 | CAALFM_C700160CA | CaJ7.0023 | CaO19.7107	Ribosome biogenesis protein ALB1	398	0.00878555	395	0.00150925	35.29	13	4	4	0	153	16.842	11.16	-0.96		0	0	○	1.10258	4.60141	2.20208	4.60141	0.305929	0.648144	21.2956	19.0935	21.3879	20.4854	0.352614	2.80237	0.124337	7.85329	1.65581	14.6771	21.5929	20.906	21.3879	20.4854	20.9274	15.8677	2.60533e+06	1.96487e+06	3.38956e+06	1.30574e+06	2.71017e+06	0	3	1
A0A1D8PHP3	SMD2 | CAALFM_C206240WA | orf19.5486.1	Small nuclear ribonucleoprotein Sm D2 (Sm-D2) (snRNP core protein D2)	399	0.00873658	368	0.00211856	15.18	22	2	2	0	112	13.008	9.68	-0.43	Ac[N-term(100)]	1	0	○	0.204716	-1.13044	-0.17688	0.884614	0.822471	0.918701	21.3624	21.5393	21.7181	21.3711	1.17462	0.336678	1.37973	0.113352	5.49853	1.56309	21.7181	22.3181	20.0511	21.3199	21.3711	21.9269	2841613	5.22895e+06	1.34186e+06	2.32839e+06	3.68589e+06	3.98718e+06	4	5
A0A1D8PSS4	PRE6 | CAALFM_CR04550WA | orf19.544.1	Proteasome subunit alpha type	400	0.00859306	428	0.000928601	15.6	47	3	3	0	250	27.444	8.43	-0.29		0	0	Up	3.28869	2.13313	1.09297	2.13313	0.0403608	0.269766	21.9264	20.8335	21.9647	20.9371	0.147444	0.446278	0.0217398	0.199164	0.672449	2.14212	21.7636	21.9647	22.051	20.9371	20.3445	21.2189	2.93274e+06	4.09304e+06	5.36707e+06	1.78569e+06	1.80936e+06	2.44069e+06	9	7
A0A1D8PNP6	CAALFM_C503550WA | orf19.6665	Nucleoporin	401	0.00855278	389	0.00163816	21.21	109	16	16	0	792	84.39	5.27	-0.81		0	0	○	0.517986	1.20125	0.264533	1.20125	0.587636	0.779283	23.5516	23.287	23.483	23.4251	0.120038	0.712186	0.0144092	0.507209	0.509683	3.0583	23.6902	23.4815	23.483	22.5159	23.4251	23.92	1.11484e+07	1.17119e+07	1.4482e+07	5.33439e+06	1.53065e+07	1.58727e+07	19	18
Q5ANI3	CAALFM_C304620CA | orf19.13341	Uncharacterized protein	402	0.00853853	500	0.000465744	36.03	11	4	4	0	136	15.618	9.98	-0.83		0	0	○	0.719634	2.75387	1.46146	2.75387	0.462308	0.710638	19.0292	17.5677	18.9728	16.1407	0.687172	2.78862	0.472205	7.77642	3.61115	15.8736	18.372	19.7429	18.9728	16.1407	20.7811	15.7814	279438	877386	635483	0	2.44873e+06	0	1	4
A0A1D8PMT6	CAALFM_C500080CA | orf19.5689	Coatomer subunit epsilon	403	0.00849488	472	0.00057372	17.68	51	5	5	0	311	35.593	4.14	-0.25		0	0	Up	2.77503	4.44058	2.15075	4.44058	0.0297968	0.243412	21.895	19.7443	22.2466	19.3186	0.675565	0.863119	0.456389	0.744974	3.08547	4.37149	21.1162	22.2466	22.3224	19.3186	19.1767	20.7376	1.87229e+06	4.97602e+06	6.47792e+06	581562	805352	1.74835e+06	6	15
A0A1D8PU10	NUO1 | CAALFM_CR09550CA | orf19.6607	Nuo1p	404	0.00844869	387	0.00165146	24.51	24	4	4	0	204	23.915	9.58	-0.51	Ac[N-term(100)]	1	0	○	1.04388	2.26653	1.18049	2.26653	0.32026	0.652729	21.8556	20.6752	21.952	20.7642	1.56437	0.332354	2.44726	0.110459	7.15775	1.6075	21.952	20.2453	23.3696	20.9539	20.3073	20.7642	3.34172e+06	1.24294e+06	1.33872e+07	1.80666e+06	1.76333e+06	1.78095e+06	5	4
Q5AF37	CAALFM_C402340WA | orf19.10285	Uncharacterized protein	405	0.00844735	444	0.000755406	24.41	15	3	3	0	127	13.629	8.49	-0.01		0	0	○	0.269601	-1.60407	-0.681737	0.623414	0.770542	0.895577	19.1183	19.8	19.381	19.5505	3.506	0.704641	12.292	0.496518	18.3385	3.55879	22.4855	15.4883	19.381	19.254	19.5505	20.5954	4.83705e+06	0	843311	556116	1.04354e+06	1.58433e+06	3	1
A0A1D8PPK1	EBP1 | orf19.125 | CAALFM_C601180CA	Probable NADPH dehydrogenase (EC 1.6.99.1) (Estrogen-binding protein) (EBP)	406	0.00844469	424	0.000966864	18.92	62	8	7	1	407	46.089	5.92	-0.45		0	0	○	0.153244	1.09461	0.130418	1.09461	0.862258	0.933437	21.9282	21.7977	21.6355	21.7763	0.612082	1.0363	0.374645	1.07392	2.79131	4.75416	21.5174	21.6355	22.6316	20.7723	22.8446	21.7763	2.47251e+06	3.25784e+06	8.02666e+06	1.593e+06	10235745	3.59193e+06	8	11
Q5ABA5	CAALFM_C100420WA | orf19.13486	Alpha/beta hydrolase	407	0.00842493	322	0.00351455	2.17	428	1	1	0	323	37.285	6.14	-0.44		0	0	○	0.0208869	1.02339	0.0333593	1.02339	0.98138	0.987097	26.5322	26.4989	25.7261	26.3798	2.08569	0.866943	4.35009	0.75159	7.86096	3.27162	24.9699	25.7261	28.9007	25.6976	27.4192	26.3798	27068578	55504084	619022210	48404444	243904400	87318176	11	55
Q59Y40	UTP15 | CAALFM_C208670CA | orf19.11092	SnoRNA-binding rRNA-processing protein	408	0.00825383	408	0.00129424	19.86	60	6	6	0	423	47.092	8.81	-0.41		0	0	Up	3.82594	2.82396	1.49772	2.82396	0.009497	0.169689	23.0182	21.5205	23.1301	21.7189	0.378974	0.403568	0.143621	0.162867	1.64641	1.87527	22.5959	23.1301	23.3286	21.0561	21.7189	21.7864	5.22161e+06	9180311	13012235	1.93932e+06	4.69096e+06	3617163	8	10
Q5ANE7	PIN3 | CAALFM_C304880WA | orf19.13377	Pin3p	409	0.00818298	455	0.000691052	22.11	36	6	6	0	285	31.006	5.12	-0.74		0	0	○	0.941593	-1.49642	-0.581516	0.668261	0.359289	0.67733	20.3488	20.9303	20.2194	20.8885	0.853725	0.184341	0.728847	0.0339817	4.19545	0.880738	21.2599	20.2194	19.5672	20.7705	21.132	20.8885	2.06835e+06	1.2208e+06	959505	1.59103e+06	3.12309e+06	1.94113e+06	4	5
A0A1D8PTH3	KGD2 | CAALFM_CR07420WA | orf19.13545	dihydrolipoyllysine-residue succinyltransferase (EC 2.3.1.61) (2-oxoglutarate dehydrogenase complex component E2)	410	0.00810031	401	0.00137652	19.05	64	7	7	0	441	48.04	9.04	-0.35		0	0	Up	4.92386	2.44956	1.29252	2.44956	0.00383923	0.120528	23.1247	21.8322	23.1869	21.796	0.268711	0.256143	0.0722057	0.0656091	1.16201	1.17323	23.1869	23.3569	22.8304	22.1045	21.5961	21.796	7.86512e+06	1.07432e+07	9.21226e+06	4.0109e+06	4.30799e+06	3.64136e+06	12	16
Q5A7N3	MZM1 | FMP16 | CAALFM_C300340WA | CaO19.12888 | CaO19.5433	Mitochondrial zinc maintenance protein 1, mitochondrial	411	0.00809126	416	0.00108505	17.95	18	2	2	0	117	13.092	9.89	-0.68		0	0	○	1.20198	1.67641	0.745375	1.67641	0.242753	0.594504	20.6794	19.934	20.9024	19.7884	0.795309	0.369572	0.632517	0.136583	3.8459	1.85397	20.9024	21.3395	19.7964	20.3542	19.6595	19.7884	1.61436e+06	2.65351e+06	1124745	1.19224e+06	1.12538e+06	905550	5	2
A0A1D8PJG0	COX7 | CAALFM_C302400CA | orf19.7857	Cytochrome c oxidase subunit VII	412	0.00793837	379	0.00178245	12.84	23	2	2	0	109	12.995	10.14	-0.31		0	0	○	0.141605	1.05243	0.0737245	1.05243	0.874505	0.940796	21.4409	21.3671	21.1698	21.3618	0.677965	0.287199	0.459637	0.0824831	3.16202	1.34411	22.2124	20.9403	21.1698	21.0826	21.3618	21.6569	4.00283e+06	2.0122e+06	2.91396e+06	1.97526e+06	3.6624e+06	3.30666e+06	6	2
A0A1D8PMF5	CAALFM_C405820WA | orf19.1267.1	Complex 1 LYR protein domain-containing protein	413	0.00790729	409	0.00128886	21.59	11	2	2	0	88	10.56	9.9	-0.74		0	0	○	0.833951	-2.9687	-1.56983	0.336848	0.400372	0.694673	19.0928	20.6627	19.606	21.0466	2.55071	0.762065	6.50614	0.580743	13.3595	3.68812	21.348	19.606	16.3246	19.785	21.1564	21.0466	2.19859e+06	797988	0	803536	3.17641e+06	2.16597e+06	2	1
A0A1D8PPW9	GCV1 | CAALFM_C602500CA | orf19.12965	Aminomethyltransferase (EC 2.1.2.10) (Glycine cleavage system T protein)	414	0.00790404	372	0.00200815	14.97	71	5	5	0	394	43.768	7.72	-0.38		0	0	○	2.61729	2.13333	1.09311	2.13333	0.0643136	0.334818	23.755	22.6619	23.8622	22.7972	0.192274	0.558474	0.0369693	0.311893	0.809405	2.46437	23.533	23.8622	23.8698	22.0482	23.1402	22.7972	9.99794e+06	1.52485e+07	1.89348e+07	3.85733e+06	1.25638e+07	7.28875e+06	9	15
A0A1D8PTR7	TPM2 | CAALFM_CR08460WA | orf19.6414.3	Tropomyosin	415	0.00773079	546	0.000281602	35.4	12	6	6	0	161	18.969	4.24	-1.33		0	0	○	0.0103625	-1.02408	-0.0343222	0.97649	0.9905	0.994339	17.8243	17.8587	16.216	15.8497	3.008	3.59067	9.04805	12.8929	16.8758	20.106	16.216	15.9625	21.2946	15.8497	15.7221	22.0041	0	0	3.17718e+06	0	0	4.20637e+06	0	0
Q59YG5	TIM23 | CAALFM_C209900CA | orf19.8941	Mitochondrial import inner membrane translocase subunit TIM23	416	0.00746017	365	0.00215779	25.23	22	4	4	0	218	23.128	5.7	-0.11		0	0	○	0.273409	1.15448	0.207245	1.15448	0.760858	0.889394	21.8088	21.6016	21.943	22.0635	0.457615	0.969394	0.209412	0.939725	2.0983	4.48761	22.1843	21.2991	21.943	22.0635	22.2536	20.4876	3.92566e+06	2.58029e+06	4.98011e+06	3.8985e+06	6.79545e+06	1.47022e+06	6	2
Q9P975	TIF45 | EIF4E | CAALFM_CR10490WA | CaO19.7626	Eukaryotic translation initiation factor 4E (eIF-4E) (eIF4E) (eIF-4F 25 kDa subunit) (mRNA cap-binding protein)	417	0.00732636	382	0.00173732	20.1	26	4	4	0	209	24.238	4.93	-0.73		0	0	○	1.82027	1.59038	0.669374	1.59038	0.148685	0.501102	21.9943	21.3249	21.983	21.4798	0.0866882	0.512777	0.00751484	0.26294	0.394139	2.40459	21.983	22.0861	21.9138	20.7526	21.4798	21.7424	3.41437e+06	4.45223e+06	4.88038e+06	1.57135e+06	3.97451e+06	3.5085e+06	2	7
Q59ZV5	TIF35 | CAALFM_C114260CA | CaO19.7236	Eukaryotic translation initiation factor 3 subunit G (eIF3g) (Eukaryotic translation initiation factor 3 RNA-binding subunit) (eIF-3 RNA-binding subunit) (Translation initiation factor eIF3 p33 subunit homolog) (eIF3 p33 homolog)	418	0.00722729	473	0.000569953	22.94	30	5	5	0	279	30.686	9.64	-0.79		0	0	○	0.656151	3.02444	1.59667	3.02444	0.490533	0.719733	21.0761	19.4794	20.4569	20.7519	1.17179	3.23568	1.3731	10.4696	5.55982	16.6108	20.3438	20.4569	22.4276	15.801	20.7519	21.8854	1.0961e+06	1.43931e+06	6.96806e+06	0	2.39972e+06	3.87411e+06	4	4
A0A1D8PR11	CAALFM_C702100WA | orf19.13860	Peptidase M24 domain-containing protein	419	0.00719867	469	0.000582809	20.67	46	8	7	1	387	43.099	7.65	-0.56		0	0	○	1.07072	6.65957	2.73543	6.65957	0.312369	0.651136	22.3001	19.5646	22.3297	21.3217	0.681917	3.54805	0.46501	12.5886	3.05791	18.135	21.6038	22.3297	22.9667	15.4809	21.8913	21.3217	2.6252e+06	5.27107e+06	1.0125e+07	0	5.28625e+06	2.62099e+06	5	13
A0A1D8PNT2	CAALFM_C503830CA | orf19.8708	Chromatin modification protein	420	0.00713787	466	0.000599566	22.51	25	4	4	0	231	26.01	7.76	-1.07		0	0	○	1.06166	2.45729	1.29707	2.45729	0.263804	0.607335	20.7543	19.4572	20.728	19.2969	1.2707	1.17074	1.61468	1.37062	6.12259	6.01698	22.0379	20.728	19.497	19.2969	18.375	20.6999	3.5469e+06	1.73681e+06	913907	572871	461983	1.70329e+06	6	8
A0A1D8PPQ1	TIF3 | CAALFM_C601630WA | orf19.10927	Tif3p	421	0.00710769	450	0.000731252	20.44	54	8	8	0	455	50.701	5.29	-1.28		0	0	○	0.662892	1.2312	0.300063	1.2312	0.462477	0.710638	21.6594	21.3593	21.7953	21.0964	0.443885	0.461264	0.197034	0.212765	2.04939	2.15954	21.7953	22.0194	21.1634	21.0896	21.8919	21.0964	2.99782e+06	4.2512e+06	2.90112e+06	1.98491e+06	5.28865e+06	2.24209e+06	9	9
A0A1D8PS38	VMA4 | CAALFM_CR01970CA	H(+)-transporting V1 sector ATPase subunit E	422	0.00706774	429	0.000914758	24.78	22	5	5	0	226	25.387	5.06	-0.44		0	0	○	0.0857797	-1.05327	-0.0748811	0.94942	0.92146	0.961362	20.5076	20.5825	20.548	20.4358	0.817335	0.925222	0.668037	0.856036	3.98552	4.49519	19.6709	20.548	21.304	19.7394	20.4358	21.5723	687520	1.53303e+06	3.19808e+06	778521	1.92756e+06	3.11824e+06	3	3
Q59TD5	NDH51 | CAALFM_C204550CA | orf19.11971	NADH dehydrogenase [ubiquinone] flavoprotein 1, mitochondrial (EC 7.1.1.2)	423	0.00705408	461	0.000633855	25.1	47	10	10	0	490	53.834	7.87	-0.33		0	0	○	1.28541	1.88181	0.912121	1.88181	0.192559	0.539316	21.5698	20.6577	21.2362	20.3353	0.646608	0.76743	0.418101	0.588949	2.99774	3.71498	21.1582	22.3151	21.2362	21.5337	20.1041	20.3353	1.92763e+06	5.21816e+06	3.0511e+06	2.70039e+06	1.53157e+06	1.32295e+06	5	16
Q5AI86	TIF34 | CAALFM_C102790WA | CaO19.10484 | CaO19.2967	Eukaryotic translation initiation factor 3 subunit I (eIF3i) (Eukaryotic translation initiation factor 3 39 kDa subunit homolog) (eIF-3 39 kDa subunit homolog)	424	0.00697051	523	0.000376713	26.86	31	7	7	0	350	38.232	5.13	-0.37		0	0	○	0.261754	1.75823	0.814128	1.75823	0.765241	0.891431	20.1869	19.3728	21.9018	20.1324	3.42	2.76609	11.6964	7.65128	16.9416	14.2782	16.2488	22.4102	21.9018	16.3063	20.1324	21.6798	0	5.57372e+06	4.83999e+06	0	1.56195e+06	3.35941e+06	1	8
A0A1D8PH39	CAALFM_C204170CA | orf19.804.1	Uncharacterized protein	425	0.00684691	422	0.000992521	11.84	15	1	1	0	76	8.695	9.87	-0.12		0	0	○	1.07216	-3.90609	-1.96572	0.256011	0.316228	0.652729	19.1732	21.1389	20.4751	21.3124	2.57302	0.320041	6.62045	0.102426	13.4199	1.51399	16.2094	20.835	20.4751	20.7696	21.3347	21.3124	0	1.87056e+06	1800302	1.58995e+06	3.5941e+06	2.60423e+06	0	3
A0A1D8PQ03	CAALFM_C602880WA | orf19.13010	Ribonuclease H (EC 3.1.26.4)	426	0.0066152	464	0.000607577	19.4	27	4	4	0	232	27.057	4.94	-0.84		0	0	○	0.637893	-3.26963	-1.70913	0.305845	0.511048	0.727959	19.4911	21.2002	20.1504	21.0066	3.71408	0.750498	13.7944	0.563248	19.0552	3.54005	15.4915	20.1504	22.8314	21.0066	22.0286	20.5655	0	1.16381e+06	9.2184e+06	1.8739e+06	5.81392e+06	1.55178e+06	5	3
Q59VR3	FPR3 | CAALFM_C103790CA | CaO19.1030 | CaO19.8632	FK506-binding protein 3 (EC 5.2.1.8) (Peptidyl-prolyl cis-trans isomerase) (PPIase) (Rotamase)	427	0.00657073	339	0.00307775	12.91	74	6	6	0	426	47.668	4.07	-1.12		0	0	○	3.36183	1.66823	0.738321	1.66823	0.0421814	0.276582	24.5199	23.7815	24.5007	23.6523	0.0835336	0.299143	0.00697787	0.0894868	0.340678	1.25788	24.5007	24.6113	24.4476	23.5687	23.6523	24.1236	1.95524e+07	2.56296e+07	2.82611e+07	1.10667e+07	1.79171e+07	1.82775e+07	19	17
A0A1D8PC71	CAALFM_C100330CA | orf19.13496	CCR4-NOT core subunit	428	0.00650907	460	0.000663066	25.27	16	4	4	0	182	20.882	5.32	-0.47		0	0	○	0.892693	3.29588	1.72067	3.29588	0.38374	0.686364	20.6005	18.8799	20.8335	19.9972	0.42438	2.69266	0.180099	7.25042	2.06005	14.2621	20.1107	20.8335	20.8574	19.9972	15.8084	20.834	932577	1.86855e+06	2.34658e+06	930828	0	1.86921e+06	2	3
A0A1D8PNQ8	MDJ1 | CAALFM_C503600WA | orf19.6672	DnaJ homolog 1, mitochondrial	429	0.00631075	418	0.00104534	18.44	57	7	7	0	488	52.937	9.46	-0.57		0	0	Up	3.31681	3.46294	1.792	3.46294	0.0333612	0.250632	23.1705	21.3785	23.1574	21.2839	0.293677	0.705375	0.0862465	0.497553	1.26746	3.29946	22.8835	23.1574	23.4704	22.1263	21.2839	20.7251	6.3737e+06	9.35579e+06	1.43562e+07	4.07208e+06	3.46991e+06	1.73334e+06	8	15
A0A1D8PHU0	CAALFM_C207030CA | orf19.9799	Mitochondrial 54S ribosomal protein MRPL50	430	0.00625524	481	0.000515421	18.08	32	7	7	0	271	30.466	4.93	-0.45		0	0	○	1.1082	5.05521	2.33777	5.05521	0.303687	0.646036	21.6031	19.2653	21.7555	20.3692	0.393423	2.95726	0.154782	8.74541	1.82115	15.3502	21.1562	21.8974	21.7555	15.9149	21.5118	20.3692	1.92496e+06	3.90642e+06	4.37324e+06	0	4.06366e+06	1.35435e+06	4	7
A0A1D8PQ89	CAALFM_C603730CA | orf19.13170	Mitochondrial 37S ribosomal protein MRP4	431	0.00611921	334	0.00319073	14.78	65	6	6	0	460	52.065	9.46	-0.67		0	0	○	1.77666	1.55102	0.633214	1.55102	0.101841	0.420066	24.4349	23.8017	24.2963	23.6477	0.408355	0.295465	0.166754	0.0872994	1.67119	1.24136	24.2963	24.8945	24.1139	23.6151	24.1424	23.6477	1.69704e+07	3.11893e+07	2.24256e+07	11427871	2.51647e+07	1.31424e+07	8	14
Q5APP3	RTG1 | CAALFM_C108640WA | orf19.12185	Rtg1p	432	0.00608881	397	0.00146403	10.95	52	3	3	0	274	30.375	4.98	-0.98		0	0	○	1.63712	1.54579	0.628346	1.54579	0.167814	0.508988	22.9938	22.3655	23.0663	22.3	0.134997	0.525735	0.0182243	0.276398	0.587103	2.35066	23.077	23.0663	22.8381	21.8755	22.3	22.9208	7.2886e+06	8.78341e+06	9261307	3.4222e+06	7.01775e+06	7.94076e+06	7	10
A0A1D8PLT6	CAALFM_C403410WA | orf19.10875	Mitochondrial 54S ribosomal protein YmL22	433	0.00600113	377	0.00178486	17.53	34	4	4	0	291	34.374	10.6	-0.72		0	0	○	1.60907	1.71528	0.778448	1.71528	0.16133	0.503718	22.7627	21.9842	22.6598	21.8355	0.230213	0.644283	0.0529979	0.4151	1.01136	2.93066	22.6018	23.0264	22.6598	22.6899	21.8355	21.4273	5.24309e+06	8.54344e+06	8.18516e+06	6.01808e+06	5.08568e+06	2.82013e+06	5	7
Q5AAT3	CAALFM_C106820WA | orf19.13607	C2H2-type domain-containing protein	434	0.00594094	380	0.00176825	20.91	32	5	5	0	330	37.344	6.63	-1.1		0	0	○	0.41452	-1.36963	-0.453784	0.730125	0.657183	0.827268	22.0602	22.5139	22.4672	22.6712	1.5024	0.373663	2.2572	0.139624	6.81047	1.65969	23.3171	22.4672	20.3962	22.6712	22.0873	22.7833	8.6082e+06	5.7982e+06	1.70449e+06	5.94054e+06	6.05576e+06	7.21859e+06	9	5
Q59W44	TIM50 | CAALFM_C111220CA | CaO19.680 | CaO19.8297	Mitochondrial import inner membrane translocase subunit TIM50	435	0.00588146	432	0.000860746	14.71	64	6	6	0	469	54.241	6.62	-0.76		0	0	○	0.578465	1.25835	0.331528	1.25835	0.529815	0.743751	22.4287	22.0971	22.3723	21.971	0.720208	0.371791	0.518699	0.138228	3.2111	1.68253	23.1754	21.7383	22.3723	22.5156	21.8048	21.971	7.80296e+06	3.49851e+06	6.70593e+06	5.3332e+06	4.97864e+06	4.11095e+06	10	16
Q5AND0	PHB2 | CAALFM_C305030WA | orf19.13394	Prohibitin	436	0.00587157	434	0.000835387	13.2	46	4	4	0	303	34.107	10.19	-0.26		0	0	○	1.22426	1.46111	0.547061	1.46111	0.25477	0.598636	22.0193	21.4722	22.0091	21.4535	0.177892	0.606389	0.0316456	0.367707	0.807892	2.82406	22.202	21.8467	22.0091	21.4535	20.8754	22.0877	3.97416e+06	3.77146e+06	5.21355e+06	2.55438e+06	2614140	4.45725e+06	8	7
A0A1D8PIC2	CAALFM_C208900WA | orf19.216.1	Uncharacterized protein	437	0.00585997	488	0.000496807	20	6	1	1	0	60	6.953	10.74	0.1		0	0	○	0.371378	1.77589	0.828541	1.77589	0.673356	0.839466	18.4745	17.646	19.2665	16.3568	2.04985	2.39848	4.2019	5.75272	11.0956	13.5922	20.0102	16.1468	19.2665	20.4134	16.1678	16.3568	869856	0	778972	1242096	0	0	1	1
A0A1D8PQQ9	YML6 | CAALFM_C700950WA | orf19.7019	Large ribosomal subunit protein uL4m	438	0.00582614	398	0.00144247	10.43	53	3	3	0	278	31.684	10.21	-0.56		0	0	Up	3.98088	3.10534	1.63475	3.10534	0.0189679	0.212878	23.5667	21.932	23.7106	21.9037	0.526805	0.244426	0.277524	0.0597439	2.23538	1.11447	22.9829	24.0066	23.7106	21.9037	21.7029	22.1893	6.82825e+06	1.68542e+07	1.69568e+07	3.48979e+06	4.6391e+06	4.78233e+06	7	17
A0A1D8PDI3	CAALFM_C105180CA | orf19.446.2	Uncharacterized protein	439	0.00578082	480	0.000536073	16.88	9	1	1	0	77	9.095	7.85	-0.77		0	0	○	1.93765	9.83938	3.29857	9.83938	0.130228	0.469558	20.4239	17.1253	20.6477	16.1058	0.50784	2.35333	0.257901	5.53815	2.4865	13.7418	20.7813	20.6477	19.8425	15.4536	19.8165	16.1058	1.48445e+06	1.64276e+06	1161276	0	1.25476e+06	0	2	4
Q59PR9	HMO1 | CAALFM_CR05670CA | CaO19.13966 | CaO19.6645	Transcriptional regulator HMO1 (High mobility group protein 1)	440	0.00570309	492	0.000487871	19.73	22	3	3	0	223	24.815	9.79	-0.93		0	0	○	0.964001	3.30364	1.72406	3.30364	0.355493	0.67733	20.8097	19.0856	20.622	20.191	0.337917	2.50656	0.114188	6.28285	1.62385	13.1332	21.1998	20.622	20.6073	20.8496	16.2164	20.191	1.984e+06	1.61379e+06	1.97308e+06	1.68061e+06	0	1.19699e+06	3	3
A0A1D8PRL6	POT1 | CAALFM_CR00150CA | orf19.7520	acetyl-CoA C-acyltransferase (EC 2.3.1.16)	441	0.00569042	449	0.000732053	12.99	61	4	4	0	408	42.9	5.9	-0.01		0	0	○	1.43292	2.37412	1.24739	2.37412	0.154447	0.501102	22.6313	21.3839	23.1094	21.804	0.840651	0.899406	0.706694	0.808932	3.71454	4.20599	23.124	23.1094	21.6607	20.3514	21.804	21.9964	7.52955e+06	9.04932e+06	4.09492e+06	1.18985e+06	4.97606e+06	4.18395e+06	15	12
Q5AKZ4	MCU1 | CAALFM_C113520CA | orf19.12450	Mcu1p	442	0.00561692	462	0.000614604	32.47	16	6	6	0	271	31.843	8.95	-1.19		0	0	○	1.5889	8.16769	3.02993	8.16769	0.189063	0.539183	21.3583	18.3284	21.396	18.825	0.239331	2.68617	0.0572792	7.21553	1.12055	14.6558	21.1024	21.396	21.5766	15.4286	18.825	20.7316	1.85446e+06	2.75958e+06	3.86306e+06	0	631092	1741196	2	4
A0A1D8PTZ6	CAALFM_CR09510CA | orf19.6612	Probable electron transfer flavoprotein subunit beta	443	0.00552302	522	0.000380953	17.29	29	6	6	0	266	29.68	7.37	-0.37		0	0	○	0.628585	1.79257	0.84203	1.79257	0.484385	0.719733	20.4566	19.6146	19.9226	19.9385	1.36417	1.3145	1.86096	1.72791	6.66859	6.70163	19.4402	19.9226	22.007	19.9385	18.1684	20.7369	585953	993832	5.20607e+06	893728	400371	1.74755e+06	3	7
A0A1D8PIL9	CAALFM_C209830CA | orf19.1367.1	Complex I-B15	444	0.00549372	421	0.000998507	15	10	2	2	0	80	9.452	10.66	-0.32		0	0	○	0.211745	1.65448	0.726379	1.65448	0.808671	0.918094	20.2606	19.5342	22.0424	19.9412	3.76022	3.0654	14.1393	9.39668	18.5593	15.6925	22.7987	22.0424	15.9407	22.3758	19.9412	16.2856	6.00992e+06	4.31929e+06	0	4.84066e+06	1368109	0	4	2
Q5APD5	RFA3 | CAALFM_C109670CA | orf19.12293	Replication factor A protein 3	445	0.00544897	458	0.00067218	22.73	9	2	2	0	110	12.279	5.13	-0.18		0	0	○	0.0469092	-1.08857	-0.122439	0.918633	0.956942	0.971522	19.1251	19.2475	20.3867	20.1529	2.58059	2.63935	6.65945	6.96616	13.4932	13.7127	16.1564	20.3867	20.8321	16.2746	21.315	20.1529	0	1.37089e+06	2.30584e+06	0	3545471	1.16577e+06	0	3
Q5A6Q6	CAALFM_CR04140WA | orf19.8128	Small ribosomal subunit protein uS4m	446	0.00544685	495	0.000475823	17.14	50	9	9	0	461	53.39	10.24	-0.7		0	0	○	2.46483	2.62224	1.3908	2.62224	0.0629937	0.331277	21.8577	20.4669	22.0228	20.5738	0.728626	0.325389	0.530897	0.105878	3.33349	1.58983	21.0607	22.4897	22.0228	20.7254	20.5738	20.1016	1.8017e+06	5.88935e+06	5.26335e+06	1.54207e+06	2.12108e+06	1.12505e+06	6	16
A0A1D8PEA2	DPM1 | CAALFM_C108010WA | orf19.12539	Dolichol-phosphate mannosyltransferase subunit 1 (EC 2.4.1.83)	447	0.00541765	360	0.00235497	13.81	32	3	3	0	239	26.89	9.1	-0.07		0	0	○	0.977867	-1.76547	-0.820052	0.566421	0.304602	0.646656	22.4234	23.2435	22.8978	23.6154	0.974367	0.676131	0.949392	0.457153	4.34531	2.90891	22.8978	21.3027	23.0698	23.6154	22.463	23.652	6.43714e+06	2586759	10874871	1.14306e+07	7.8571e+06	1.31814e+07	4	3
Q5A8J1	CAALFM_C603820CA | orf19.13180	MoaB/Mog domain-containing protein	448	0.00537717	386	0.00165754	14.87	39	3	3	0	316	35.825	6.15	-0.29		0	0	○	2.33438	1.76708	0.821371	1.76708	0.0497252	0.296463	23.0337	22.2123	23.1154	22.3727	0.30225	0.395288	0.0913554	0.156252	1.31221	1.77959	22.699	23.1154	23.2867	22.3727	22.5023	21.7621	5608501	9.08711e+06	1.26396e+07	4.83023e+06	8.07366e+06	3.5566e+06	8	7
A0A1D8PFE1	CSI2 | CAALFM_C112310CA | orf19.12697	Csi2p	449	0.00533959	425	0.000963092	12.67	42	5	5	0	292	33.952	9.84	-0.59		0	0	○	2.54038	1.98633	0.990108	1.98633	0.0375364	0.262519	22.4518	21.4617	22.5932	21.3764	0.424654	0.351391	0.180331	0.123476	1.8914	1.63729	21.9745	22.7877	22.5932	21.8479	21.1608	21.3764	3.39428e+06	7.24091e+06	7.81549e+06	3.3573e+06	3.186e+06	2.72235e+06	4	10
Q5A5U4	RHD3 | LDG7 | PGA29 | CAALFM_C404050CA | CaO19.12765 | CaO19.5305	Cell wall protein RHD3 (LDG family protein 7) (Predicted GPI-anchored protein 29) (Repressed during hyphae development protein 3)	450	0.00532453	433	0.00084898	13.24	28	4	4	0	204	21.474	4.58	-0.15		0	0	○	0.643199	-1.53328	-0.616623	0.652196	0.480544	0.719733	20.8856	21.5022	20.9585	21.7879	0.759992	1.12274	0.577588	1.26055	3.63883	5.22151	21.6065	20.0918	20.9585	21.7879	20.2643	22.4545	2.63016e+06	1.11747e+06	2.51689e+06	3.22059e+06	1.71144e+06	5.74765e+06	5	3
A0A1D8PS03	TRP2 | CAALFM_CR01590CA | orf19.10080	anthranilate synthase (EC 4.1.3.27)	451	0.00532196	476	0.000553995	21.07	45	10	10	0	522	58.95	6.31	-0.41		0	0	○	0.890346	-1.42322	-0.50916	0.702631	0.362138	0.67733	21.0087	21.5178	21.1813	21.5825	0.74116	0.323647	0.549319	0.104748	3.52788	1.50409	21.1813	20.1964	21.6483	21.1667	21.5825	21.8043	1.95874e+06	1201520	4.05989e+06	2.09386e+06	4.26769e+06	3.66217e+06	6	7
A0A1D8PGV8	CAALFM_C203210WA | orf19.909.1	ATP synthase subunit K, mitochondrial	452	0.00529614	519	0.000392649	12.16	11	1	1	0	74	8.042	5.82	-0.06		0	0	○	1.81854	5.39805	2.43244	5.39805	0.124207	0.469558	19.9574	17.525	20.2422	17.9307	0.712792	1.75219	0.508072	3.07016	3.57156	9.99821	20.4838	20.2422	19.1463	15.6055	17.9307	19.0387	1.20786e+06	1.24023e+06	716706	0	339546	538554	3	2
Q5AKW1	CAALFM_C113790CA | orf19.12483	Uncharacterized protein	453	0.00528269	485	0.000505328	18.18	12	2	2	0	121	13.746	10.43	-0.71		0	0	○	0.0900538	-1.13215	-0.179065	0.883275	0.920304	0.961124	19.1449	19.3239	20.3859	19.162	2.63729	0.975886	6.95529	0.952353	13.7754	5.05014	20.9327	16.116	20.3859	18.4391	20.3707	19.162	1.64864e+06	0	1.69243e+06	316127	1.84244e+06	586585	3	1
Q5A779	DRG1 | CAALFM_C108100WA | orf19.12549	GTP-binding protein	454	0.00528201	537	0.00032352	17.93	37	5	5	0	368	40.356	9.21	-0.16		0	0	○	2.74287	3.27284	1.71054	3.27284	0.0516651	0.303832	21.071	19.3604	21.095	19.4212	0.813485	0.340698	0.661758	0.116075	3.86069	1.75976	20.2457	21.095	21.8722	19.6666	18.9934	19.4212	1.0241e+06	2.2399e+06	4.74151e+06	740242	709262	702057	4	9
Q59V85	RPL7 | CAALFM_CR06120WA | orf19.11348	Rpl7p	455	0.00511416	442	0.000784733	16.61	31	5	5	0	295	33.952	10.15	-0.82		0	0	○	1.9563	2.08929	1.06302	2.08929	0.0891899	0.396569	21.8169	20.7539	21.7387	20.8599	0.659717	0.394082	0.435227	0.155301	3.02388	1.89884	21.1997	21.7387	22.5122	21.0841	20.3176	20.8599	1.9839e+06	3.49958e+06	7.38895e+06	1.97732e+06	1.77596e+06	1.90304e+06	3	5
Q59PZ1	PUP2 | CAALFM_CR06750CA | orf19.8328	Proteasome subunit alpha type	456	0.00496661	503	0.000457919	22.75	19	4	4	0	255	27.735	4.64	-0.22		0	0	○	1.31332	5.13451	2.36023	5.13451	0.222927	0.571283	21.0244	18.6641	21.0675	19.1793	0.869189	2.38831	0.755489	5.70401	4.1342	12.7962	20.1344	21.0675	21.8712	16.0603	19.1793	20.7528	948048	2.19754e+06	4.73827e+06	0	806815	1.76689e+06	1	5
Q59L13	TIF6 | CAALFM_CR07080WA | CaO19.1815 | CaO19.9378	Eukaryotic translation initiation factor 6 (eIF-6)	457	0.00495012	367	0.00213583	15.92	26	3	3	0	245	26.394	4.21	0.05		0	0	○	1.95922	1.46842	0.554265	1.46842	0.137897	0.485923	22.8003	22.2461	22.9071	22.2372	0.399606	0.0195397	0.159685	0.000381799	1.75263	0.0878344	22.3582	22.9071	23.1357	22.2325	22.2372	22.2685	4.42844e+06	7.86522e+06	1.13836e+07	4.38316e+06	6.71843e+06	5052135	4	5
Q5A4W7	FAS1 | CAALFM_C500190CA | orf19.8594	Fatty acid synthase subunit beta (EC 2.3.1.86) [Includes: 3-hydroxyacyl-[acyl-carrier-protein] dehydratase (EC 4.2.1.59); Enoyl-[acyl-carrier-protein] reductase [NADH] (EC 1.3.1.9); [Acyl-carrier-protein] acetyltransferase (EC 2.3.1.38); [Acyl-carrier-protein] malonyltransferase (EC 2.3.1.39); S-acyl fatty acid synthase thioesterase (EC 3.1.2.14)]	458	0.00494182	439	0.000795692	15.76	218	26	26	0	2037	227.802	5.92	-0.21		0	0	Up	6.20131	3.23488	1.69371	3.23488	0.00161646	0.0613642	25.0157	23.322	25.1664	23.2476	0.269627	0.276572	0.0726987	0.0764922	1.07783	1.18589	24.7044	25.1763	25.1664	23.0902	23.2476	23.6281	2.25182e+07	3.79162e+07	4.6512e+07	7.94284e+06	1.35341e+07	1.29653e+07	35	51
Q59YC4	CCT2 | CAALFM_C209520CA | orf19.8980	CCT-beta	459	0.00493864	502	0.00046135	20.15	44	9	9	0	526	56.807	5.75	-0.09	Ac[N-term(100)]	1	0	○	1.16218	2.11183	1.07849	2.11183	0.25639	0.598636	21.6139	20.5354	21.9834	20.7424	1.1958	0.540724	1.42994	0.292382	5.53255	2.63313	20.277	21.9834	22.5814	20.9421	20.7424	19.9218	1.04651e+06	4.14625e+06	7.75187e+06	1.79189e+06	2.38401e+06	993236	5	8
Q5A693	CAALFM_C404820CA | orf19.11278	Mitochondrial 54S ribosomal protein YmL11	460	0.00493146	419	0.0010224	13.57	32	4	4	0	258	29.146	10.07	-0.48		0	0	Up	3.5953	4.1126	2.04005	4.1126	0.013528	0.184408	22.7854	20.7453	22.8398	21.0372	0.487135	0.637678	0.237301	0.406633	2.13793	3.07384	22.2733	22.8398	23.243	21.0372	20.014	21.1848	4.17546e+06	7.50715e+06	1.22625e+07	1.91406e+06	1.43886e+06	2.38383e+06	3	9
A0A1D8PI76	CAALFM_C208160CA | orf19.2168.3	Protein YOP1	461	0.0048946	471	0.00057729	14.45	20	2	2	0	173	19.333	8.61	0.28		0	0	○	0.421335	1.23485	0.304334	1.23485	0.647084	0.821542	20.4257	20.1214	20.232	20.5913	0.360191	0.955889	0.129737	0.913725	1.76342	4.75062	20.8413	20.232	20.2037	20.5913	19.0215	20.7513	1.54745e+06	1.23155e+06	1.49165e+06	1.40518e+06	723176	1.76505e+06	3	6
Q5A7N6	BUD21 | CAALFM_C300370CA | orf19.12885	Bud21p	462	0.00488598	470	0.000581148	9.13	40	4	4	0	219	25.453	6.99	-1.31		0	0	○	0.601854	1.16436	0.219538	1.16436	0.503002	0.725581	21.3954	21.1759	21.3006	20.9652	0.333191	0.393824	0.111017	0.155097	1.5573	1.85977	21.7658	21.3006	21.1199	20.9323	21.6303	20.9652	2.93707e+06	2.58298e+06	2.81496e+06	1.77976e+06	4.41133e+06	2.04716e+06	8	6
Q874I4	URA9 | URA1 | CAALFM_C109720WA | CaO19.12299 | CaO19.4836	Dihydroorotate dehydrogenase (quinone), mitochondrial (DHOD) (DHODase) (DHOdehase) (EC 1.3.5.2) (Dihydroorotate oxidase)	463	0.00485731	501	0.000463451	19.37	38	7	7	0	444	48.426	9.74	-0.22		0	0	○	0.847492	2.28376	1.19141	2.28376	0.397991	0.694673	21.4894	20.298	21.5651	21.3195	0.478286	1.92973	0.228757	3.72385	2.22568	9.50701	21.9253	20.9777	21.5651	21.5022	18.0722	21.3195	3.28041e+06	2.06504e+06	3.83256e+06	2.64193e+06	374533	2.6171e+06	13	4
Q5A0W7	RVB1 | CAALFM_C406800WA | CaO19.10641 | CaO19.3129	RuvB-like helicase 1 (EC 3.6.4.12)	464	0.00484394	496	0.000474181	22.27	34	9	9	0	458	49.99	5.82	-0.17		0	0	○	1.21892	7.51323	2.90943	7.51323	0.255142	0.598636	22.2249	19.3155	22.3282	20.9736	0.983084	3.22926	0.966453	10.4281	4.42334	16.7185	21.1943	22.3282	23.1523	15.594	20.9736	21.3788	1.97641e+06	5.26579e+06	11515044	0	2.79834e+06	2.72693e+06	4	7
Q5ABZ2	RBF1 | CAALFM_C602840CA | CaO19.13004 | CaO19.5558	Transcription factor RBF1 (RPG-box-binding factor 1)	465	0.00482657	405	0.00134277	16.29	54	8	8	0	534	60.28	8.96	-1.22		0	0	○	0.0304767	-1.0142	-0.0203425	0.985999	0.972082	0.983474	22.9343	22.9547	22.5522	22.7361	0.73153	0.596586	0.535136	0.355915	3.18967	2.59897	23.7778	22.5522	22.473	22.4983	22.7361	23.6297	1.18467e+07	6.15025e+06	7.19097e+06	5.26958e+06	9.49401e+06	1.29797e+07	17	6
Q5A9D9	LYS12 | CAALFM_CR01400WA | orf19.10060	homoisocitrate dehydrogenase (EC 1.1.1.87)	466	0.00480891	571	0.000222749	21.28	29	7	7	0	376	40.668	5.57	-0.16		0	0	○	0.19709	1.60207	0.679934	1.60207	0.821254	0.918701	19.8011	19.1212	21.4467	18.6282	3.26081	3.62908	10.6329	13.1703	16.4678	18.9794	16.0455	21.4467	21.9113	18.6282	15.7639	22.9716	0	2.85817e+06	4.87189e+06	360380	0	8.22514e+06	0	6
A0A1D8PRP0	LSM6 | CAALFM_CR00240WA | orf19.7509.2	U4/U6-U5 snRNP complex subunit	467	0.004807	498	0.000467644	8.75	15	1	1	0	80	8.759	5.02	-0.31		0	0	○	1.4145	1.23945	0.309701	1.23945	0.187021	0.539183	19.7355	19.4258	19.6134	19.3743	0.280571	0.130979	0.0787201	0.0171556	1.42166	0.674255	19.6134	19.5367	20.0564	19.3743	19.3284	19.5747	660678	760539	1.34686e+06	604470	894619	780858	3	2
P83783	SAH1 | CAALFM_C504270CA | CaO19.11392 | CaO19.3911	Adenosylhomocysteinase (AdoHcyase) (EC 3.13.2.1) (S-adenosyl-L-homocysteine hydrolase)	468	0.00479039	440	0.000792979	17.11	43	6	6	0	450	49.072	5.31	-0.01		0	0	○	1.30262	2.30464	1.20454	2.30464	0.243474	0.594504	22.4692	21.2646	22.5866	20.6972	0.242972	1.28497	0.0590353	1.65114	1.08136	6.04275	22.1898	22.6311	22.5866	20.361	20.6972	22.7356	3.94053e+06	6.49585e+06	7.78008e+06	1.19783e+06	2.31049e+06	6.98398e+06	8	5
Q5A1Q0	CAALFM_C501230CA | orf19.9501	Glucose-6-phosphate 1-epimerase (EC 5.1.3.15)	469	0.00477832	526	0.000369956	18.06	27	5	5	0	299	33.799	5.37	-0.36		0	0	○	1.93843	2.73067	1.44926	2.73067	0.103004	0.420066	20.8239	19.3746	20.9762	19.7348	0.449279	0.957124	0.201852	0.916087	2.15752	4.9401	20.3182	21.1771	20.9762	20.0993	19.7348	18.2896	1.07684e+06	2.37107e+06	2.54808e+06	999137	1.18574e+06	320424	2	4
Q5A8Z9	CAALFM_C101490WA | orf19.10846	Mitochondrial outer membrane protein OM14 C-terminal domain-containing protein	470	0.00474657	411	0.00126737	13.5	24	2	2	0	200	21.856	9.07	-0.6		0	0	○	0.628956	2.01683	1.01209	2.01683	0.52158	0.736181	22.2214	21.2093	22.2073	22.2338	0.0559519	2.27501	0.00313061	5.17567	0.251793	10.7265	22.2073	22.1738	22.283	22.2338	18.6022	22.7919	3.9888e+06	4731192	6.30357e+06	4.38708e+06	540782	7.26158e+06	5	5
A0A1D8PPK2	CAALFM_C601210WA | orf19.131.2	Uncharacterized protein	471	0.00465485	520	0.000387252	8.7	21	2	2	0	115	12.664	9.88	0.06		0	0	○	1.41039	1.76975	0.823546	1.76975	0.201905	0.54871	20.2521	19.4286	20.297	19.16	0.26888	0.780775	0.0722967	0.60961	1.32767	4.0187	20.4957	19.9636	20.297	20.3082	19.16	18.8176	1.21784e+06	1.02246e+06	1.59128e+06	1.15478e+06	796042	462008	2	2
Q5AHD3	CAALFM_C203560CA | orf19.8482	Large ribosomal subunit protein mL38	472	0.00462403	548	0.000278967	14.55	41	5	5	0	378	43.922	6.65	-0.69		0	0	○	1.15094	3.52076	1.81589	3.52076	0.258731	0.599653	21.2499	19.434	22.161	19.2054	2.0237	0.939759	4.09537	0.883146	9.52333	4.83563	18.9308	22.6579	22.161	19.2054	20.467	18.6297	411637	6.61777e+06	5.79257e+06	537686	1.96971e+06	405599	4	10
Q5ABC3	TUF1 | CAALFM_C100590WA | orf19.13468	Elongation factor Tu	473	0.00460131	538	0.000309534	13.38	50	5	5	0	426	46.706	5.83	-0.22		0	0	○	1.51164	3.03279	1.60065	3.03279	0.137811	0.485923	21.5857	19.9851	21.9524	20.049	1.07139	1.04622	1.14788	1.09458	4.96342	5.23501	20.3791	22.4256	21.9524	18.9084	20.049	20.9979	1.12329e+06	5633477	5.01276e+06	437631	1.47422e+06	2.09406e+06	4	12
Q5A8X6	LSC1 | CAALFM_C101690CA | orf19.10866	Succinate--CoA ligase [ADP-forming] subunit alpha, mitochondrial (EC 6.2.1.5) (Succinyl-CoA synthetase subunit alpha) (SCS-alpha)	474	0.00458493	435	0.000832135	10.53	48	3	3	0	323	33.673	9.29	-0.01		0	0	○	1.32876	1.88781	0.916711	1.88781	0.230679	0.578826	22.6167	21.7	22.5381	21.9029	0.242714	0.944997	0.05891	0.89302	1.07316	4.35482	22.423	22.889	22.5381	20.6701	21.9029	22.5271	4.63207e+06	7.76738e+06	7.52292e+06	1.484e+06	5.32885e+06	6.04417e+06	8	7
Q59VH8	MRPL37 | CAALFM_C104880CA | orf19.8375	Large ribosomal subunit protein mL54	475	0.0045781	399	0.00143118	7.5	25	1	1	0	120	13.811	10.67	-0.65		0	0	○	0.609749	-3.92874	-1.97407	0.254534	0.532524	0.745534	21.0147	22.9888	23.5792	22.9356	4.56964	0.285258	20.8816	0.0813724	21.745	1.24086	23.5792	15.7388	23.7261	23.2969	22.7338	22.9356	10322934	0	17139702	9165902	9479172	8022651	3	3
Q5AD24	CAALFM_C200810CA | orf19.9591	Iron-sulfur protein IND1	476	0.00448287	542	0.000288643	17	27	5	5	0	300	32.477	9.87	0.14		0	0	○	0.470838	1.98572	0.989662	1.98572	0.621557	0.804802	20.3281	19.3384	20.2471	21.0341	0.274878	2.95982	0.0755581	8.76054	1.35221	15.3054	20.6343	20.2471	20.1028	15.9207	21.0603	21.0341	1340661	1.24447e+06	1390814	0	2.97171e+06	2.14739e+06	4	4
A0A1D8PC97	TUB2 | CAALFM_C100710CA | orf19.13455	Tubulin beta chain	477	0.0044584	468	0.000595498	11.58	59	5	5	0	449	49.997	4.4	-0.31		0	0	○	1.34205	1.7838	0.834952	1.7838	0.228287	0.578826	22.4312	21.5962	22.5085	21.6477	0.211864	0.853958	0.0448862	0.729245	0.944505	3.9542	22.1915	22.5935	22.5085	20.7177	21.6477	22.4233	3.94528e+06	6.329e+06	7.36979e+06	1533822	4.4649e+06	5.62451e+06	9	16
A0A1D8PKB0	CAALFM_C305760WA | orf19.7357	Phosphopantothenate--cysteine ligase	478	0.00438992	506	0.000438199	15.8	33	4	4	0	348	40.183	6.35	-0.41		0	0	○	0.715945	2.14552	1.10133	2.14552	0.437175	0.705966	21.3059	20.2046	20.525	19.7748	1.81629	1.1974	3.29889	1.43377	8.52478	5.92638	20.0107	23.3821	20.525	19.2814	19.7748	21.5576	870136	1.09321e+07	1.86373e+06	566777	1.21906e+06	3.0866e+06	3	8
Q59PT4	LCL2 | CAALFM_CR05800CA | CaO19.13952 | CaO19.6630	Long chronological lifespan protein 2	479	0.00430839	682	7.43491e-05	16.42	12	2	2	0	134	15.117	7.6	-0.35		0	0	○	0.863542	-2.89354	-1.53284	0.345597	0.40108	0.694673	15.9973	17.5301	16.0009	16.1922	0.0276602	2.51016	0.000765085	6.30088	0.172906	14.3191	15.968	16.023	16.0009	16.1922	20.4258	15.9723	0	0	0	0	1.91423e+06	0	1	0
Q59R18	DED81 | CAALFM_C703670WA | orf19.13994	asparagine--tRNA ligase (EC 6.1.1.22) (Asparaginyl-tRNA synthetase)	480	0.00429811	512	0.000410518	19.75	41	10	10	0	552	62.248	6.03	-0.48		0	0	○	1.8138	1.90412	0.929123	1.90412	0.0953751	0.40662	21.4693	20.5402	21.4065	20.3796	0.437757	0.577211	0.191632	0.333173	2.03899	2.81015	21.0664	21.9351	21.4065	21.1807	20.3796	20.0603	1.80879e+06	4.00989e+06	3.43344e+06	2.11425e+06	1.85393e+06	1.09334e+06	4	12
Q5ACI8	CPR6 | CAALFM_CR10670WA | CaO19.7654	Peptidyl-prolyl cis-trans isomerase D (PPIase D) (EC 5.2.1.8) (Rotamase D)	481	0.00425705	521	0.00038557	23.31	23	8	8	0	369	40.74	6.33	-0.56		0	0	Up	3.29725	15.8049	3.9823	15.8049	0.0479311	0.295984	22.0853	18.103	22.13	18.4077	0.370331	1.66741	0.137145	2.78025	1.67682	9.21066	21.6947	22.13	22.4313	16.3043	18.4077	19.5971	2.7959e+06	4.58978e+06	6.98607e+06	0	472589	793081	4	9
Q96VB9	MSI3 | SSE1 | CAALFM_C106100CA | CaO19.2435 | CaO19.9971	Heat shock protein homolog SSE1 (Chaperone protein MSI3)	482	0.00424789	484	0.000506317	17.83	57	11	11	0	701	78.525	4.95	-0.54		0	0	○	1.38957	2.35212	1.23396	2.35212	0.220324	0.568232	22.4167	21.1827	22.433	20.5348	0.263022	1.228	0.0691807	1.50798	1.17333	5.79718	22.1458	22.433	22.6711	20.5348	20.4143	22.599	3.82228e+06	5.66259e+06	8.24928e+06	1.35118e+06	1.89905e+06	6.35276e+06	7	9
Q5A860	TMA19 | CAALFM_CR00860CA | CaO19.10778 | CaO19.3268	Translationally-controlled tumor protein homolog (TCTP)	483	0.00423321	547	0.000279697	18.56	13	3	3	0	167	18.558	4.06	-0.28		0	0	○	0.225231	-1.52163	-0.605615	0.657191	0.797432	0.910849	18.5132	19.1188	19.785	18.9599	2.26196	3.05671	5.11648	9.3435	12.2181	15.988	15.9016	19.785	19.8531	16.1447	18.9599	22.2519	0	903390	1.16977e+06	0	692971	4994560	0	1
A0A1D8PDY0	CAALFM_C106840CA | orf19.6225.1	Uncharacterized protein	484	0.00420287	514	0.000406305	15.46	9	1	1	0	97	10.827	9.59	-0.67		0	0	○	1.54635	3.90245	1.96438	3.90245	0.187654	0.539183	19.8168	17.8524	19.8769	18.2167	0.382054	1.75543	0.145965	3.08154	1.92793	9.83303	19.8769	19.4082	20.1652	19.3971	18.2167	15.9434	793086	695761	1.45233e+06	614102	413986	0	2	1
A0A1D8PQJ8	CAALFM_C700350CA | orf19.7085	Uncharacterized protein	485	0.00414589	393	0.001538	10.71	58	4	4	0	439	50.434	6.53	-1.05		0	0	○	5.13894	1.92797	0.947083	1.92797	0.0241215	0.229393	23.9363	22.9892	23.9399	23.1078	0.0108307	0.260408	0.000117305	0.0678122	0.0452482	1.13274	23.9449	23.9399	23.9242	22.6906	23.1692	23.1078	1.33016e+07	1.60924e+07	1.96617e+07	6.02125e+06	1.28189e+07	9.03953e+06	11	11
A0A1D8PC73	CAALFM_C100450CA | orf19.6062.3	MICOS complex subunit MIC19	486	0.00410139	614	0.000137398	23.33	9	3	3	0	150	16.628	4.64	-0.55		0	0	○	0.336603	-1.68218	-0.750329	0.594468	0.703408	0.860367	16.9305	17.6808	15.9887	16.2299	1.83005	2.56688	3.34907	6.58887	10.8092	14.5179	15.7632	19.0396	15.9887	16.1679	16.2299	20.6446	0	538893	0	0	0	1.63923e+06	0	1
O74198	ERG6 | CAALFM_C302150CA | CaO19.1631 | CaO19.9199	Sterol 24-C-methyltransferase (SCMT) (SMT) (EC 2.1.1.41) (Delta(24)-sterol C-methyltransferase) (Ergosterol biosynthesis protein 6)	487	0.00409528	457	0.000681288	13.83	38	4	4	0	376	43.072	6.03	-0.56		0	0	○	0.794342	1.23436	0.303766	1.23436	0.432218	0.705966	21.8476	21.5438	21.826	21.5526	0.0412525	0.539237	0.00170177	0.290776	0.188819	2.50297	21.8217	21.8952	21.826	21.0003	21.5526	22.0787	3.05308e+06	3900346	4.59207e+06	1.86569e+06	4.18008e+06	4.42931e+06	6	9
Q9P840	YAE1 | CAALFM_C700800CA | CaJ7.0095 | CaO19.7037	Protein YAE1	488	0.00407024	595	0.000160021	16.67	15	3	3	0	180	20.24	4.08	-1.24		0	0	○	0.441078	2.12191	1.08537	2.12191	0.61788	0.803068	18.8162	17.7308	20.2603	17.6962	2.55162	2.36632	6.51076	5.59949	13.5608	13.3458	15.87	20.2603	20.3182	15.382	20.1143	17.6962	0	1.25594e+06	1.61486e+06	0	1.54248e+06	212367	0	4
A0A1D8PF11	RPL82 | orf19.2311 | CAALFM_C111030WA	Large ribosomal subunit protein eL8A (60S ribosomal protein L8-A)	489	0.00402298	441	0.000786921	12.31	29	3	3	0	260	28.258	10.79	-0.33		0	0	○	1.73238	43.9878	5.45903	43.9878	0.104062	0.421124	24.2689	18.8099	26.089	19.9745	3.45997	2.80865	11.9714	7.8885	14.2568	14.9318	26.089	20.2788	26.439	20.8489	19.9745	15.6063	5.87939e+07	1.27213e+06	112374976	1.67987e+06	1.40003e+06	0	6	3
A0A1D8PM53	CAALFM_C404800WA | orf19.11280	Reticulon-like protein	490	0.00397061	381	0.00176642	15.03	33	4	4	0	366	38.751	7.39	-0.01		0	0	○	0.0716663	1.03531	0.050058	1.03531	0.934284	0.96281	22.9363	22.8862	22.626	23.1796	0.682478	0.714136	0.465776	0.509991	2.97554	3.12037	23.7188	22.4641	22.626	23.407	22.0722	23.1796	1.1372e+07	5785862	7.99548e+06	9.89313e+06	5.99232e+06	9.50063e+06	5	4
Q59LZ5	TOM70 | CAALFM_C702640WA | orf19.11184	Protein channel	491	0.00394793	423	0.00096939	11.61	73	8	8	0	629	69.68	5.01	-0.49		0	0	○	1.58768	2.3874	1.25544	2.3874	0.128694	0.469558	23.827	22.5716	23.8039	22.8174	0.678094	0.889231	0.459811	0.790731	2.8459	3.9396	23.8039	23.1608	24.5164	21.5853	22.8174	23.312	1.20627e+07	9.37759e+06	2.96415e+07	2.7986e+06	1.00449e+07	1.04139e+07	17	13
A0A1D8PLB7	ILV6 | CAALFM_C401370WA | orf19.12119	Acetolactate synthase regulatory subunit	492	0.00390794	431	0.000903758	10.6	38	4	4	0	302	33.095	6.42	-0.13		0	0	○	2.90902	2.38351	1.25309	2.38351	0.0697871	0.347593	22.7975	21.5444	22.8	21.7265	0.0369588	0.608063	0.00136596	0.36974	0.162118	2.82237	22.8	22.7593	22.8331	20.8661	21.7265	22.0406	6.01517e+06	7.09976e+06	9229758	1.69997e+06	4.71579e+06	4.31395e+06	7	6
A0A1D8PRQ3	YRB1 | CAALFM_CR00580WA | orf19.7477	Ran GTPase-binding protein	493	0.00384629	511	0.000410585	27.83	10	3	3	0	212	24.206	5.18	-1.18		0	0	○	0.0933524	1.22161	0.28878	1.22161	0.914484	0.957942	19.274	18.9852	21.0439	20.7092	3.07917	3.10765	9.4813	9.65749	15.9758	16.3688	15.7185	21.0596	21.0439	15.3977	20.7092	20.8488	0	2.1856e+06	2.6705e+06	0	2.32965e+06	1.88851e+06	0	2
Q59QC6	CBP4 | CAALFM_C108470WA | CaO19.392 | CaO19.8022	Assembly factor CBP4 (Cytochrome b mRNA-processing protein 4)	494	0.00384296	534	0.000326905	11.11	17	2	1	1	144	17.151	8.44	-0.89		0	0	○	1.33487	-8.95848	-3.16325	0.111626	0.238207	0.587962	17.986	21.1492	16.2158	20.9607	3.31302	0.504843	10.9761	0.254867	18.42	2.38705	15.9341	21.8081	16.2158	20.9607	20.7658	21.7212	0	3.67182e+06	0	1.81521e+06	2.42291e+06	3457286	2	8
Q59SK0	CAALFM_C400700CA | orf19.11648	4-nitrophenylphosphatase (PNPPase) (EC 3.1.3.41)	495	0.00382212	463	0.000611913	19.94	21	6	6	0	321	36.121	6.11	-0.36		0	0	○	0.909612	1.89986	0.925892	1.89986	0.362994	0.67733	21.2477	20.3218	21.5064	20.2462	1.36603	0.454087	1.86604	0.206195	6.42907	2.23448	19.7708	21.5064	22.4659	20.2462	20.8089	19.9103	736849	2.97896e+06	7.15557e+06	1.10624e+06	2496494	985333	4	3
Q5ABD0	SNF7 | VPS32 | CAALFM_C100650CA | CaO19.13461 | CaO19.6040	Vacuolar-sorting protein SNF7 (Vacuolar protein-sorting-associated protein 32)	496	0.00381559	482	0.000512246	15.49	19	3	3	0	226	25.89	4.54	-0.98		0	0	○	0.891794	3.97093	1.98948	3.97093	0.388043	0.688773	21.3811	19.3916	21.4683	21.1922	0.19142	3.14911	0.0366417	9.91692	0.895279	16.2396	21.1616	21.5134	21.4683	15.7554	21.2273	21.1922	1.93214e+06	2993445	3.58369e+06	0	3.33624e+06	2.39597e+06	4	3
Q5A006	CAALFM_CR03600CA | orf19.11860	Coatomer subunit zeta	497	0.00369178	452	0.000711427	21	12	3	3	0	200	22.662	4.35	-0.18		0	0	Up	2.70978	2.66544	1.41438	2.66544	0.0414614	0.275346	20.952	19.5377	21.1404	19.3714	0.641211	0.365672	0.411151	0.133716	3.06037	1.87162	21.1404	20.2378	21.478	19.9569	19.3714	19.2846	1.90391e+06	1.23644e+06	3.60793e+06	905222	921721	638632	2	2
Q59QT0	RPO26 | CAALFM_C503360WA | orf19.10166	DNA-directed RNA polymerases I, II, and III subunit RPABC2	498	0.00361302	525	0.000372101	12.1	16	1	1	0	157	17.514	4.2	-0.74		0	0	○	0.313034	-1.11966	-0.163055	0.893132	0.73212	0.876879	19.6744	19.8375	19.6543	19.9493	0.697296	0.237532	0.486221	0.0564215	3.54417	1.19739	20.3816	19.6543	18.9874	19.5647	19.9985	19.9493	1.12522e+06	825153	641982	689737	1.42349e+06	1.01239e+06	2	2
Q59S06	NOP58 | CAALFM_C600370CA | CaO19.1199 | CaO19.8790	Nucleolar protein 58	499	0.00359695	417	0.00108468	16.67	38	7	7	0	516	57.115	8.77	-0.65		0	0	Up	5.55456	2.18018	1.12445	2.18018	0.0194949	0.212878	23.1161	21.9916	23.1232	22.0389	0.0333864	0.284336	0.00111465	0.0808467	0.144429	1.29293	23.1232	23.0797	23.1453	21.6866	22.2493	22.0389	7.52574e+06	8.86485e+06	1.14592e+07	3002207	6.77538e+06	4308881	8	6
P25997	CEF3 | TEF3 | CAALFM_C501580CA | CaO19.11629 | CaO19.4152	Elongation factor 3 (EF-3) (EC 3.6.4.-) (Eukaryotic elongation factor 3) (eEF3)	500	0.00355918	507	0.00043254	11.81	108	13	12	1	1050	116.925	5.45	-0.33		0	0	○	0.382396	-1.24909	-0.32088	0.800581	0.681315	0.843173	22.5892	22.9101	22.5491	22.4962	0.279336	1.15336	0.0780288	1.33025	1.23659	5.0343	22.3321	22.5491	22.8864	22.0208	22.4962	24.2133	4.34911e+06	6.13707e+06	9.57725e+06	3.78475e+06	8.04006e+06	1.94504e+07	10	17
A0A1D8PTD6	CAALFM_CR06980WA | orf19.9903	Ribosome biosynthesis protein	501	0.00355874	479	0.000537705	12.84	14	2	2	0	148	17.272	4.33	-0.72		0	0	○	1.96813	2.97287	1.57185	2.97287	0.0873931	0.393649	20.9022	19.3304	21.1086	19.4067	0.966514	0.584416	0.934149	0.341542	4.62398	3.02331	19.8492	21.1086	21.7489	19.4067	19.8728	18.7115	777976	2.26108e+06	4.35311e+06	618206	1.30477e+06	429267	1	4
O13426	SHM2 | CAALFM_C603760CA | CaO19.13173 | CaO19.5750	Serine hydroxymethyltransferase, cytosolic (SHMT) (EC 2.1.2.1) (Glycine hydroxymethyltransferase) (SHMII) (Serine methylase)	502	0.00350276	587	0.000175626	12.77	44	7	6	1	470	52.038	7.22	-0.34	Ac[N-term(100)]	1	0	○	0.0983114	1.13411	0.181559	1.13411	0.911222	0.957942	20.2677	20.0862	20.855	20.1796	1.33198	2.24655	1.77416	5.04698	6.57191	11.1846	18.743	21.2051	20.855	17.7944	22.2845	20.1796	361389	2.4175e+06	2.34274e+06	202189	6.94269e+06	1.18756e+06	3	10
A0A1D8PG81	HGT7 | CAALFM_C201000WA | orf19.9572	Hgt7p	503	0.00349001	415	0.00117054	9.16	71	3	1	2	546	60.592	6.26	0.35		0	0	○	1.9559	1.6877	0.755061	1.6877	0.127878	0.469558	23.9866	23.2316	23.937	23.3272	0.116703	0.533328	0.0136196	0.284439	0.486534	2.2957	24.12	23.903	23.937	23.3272	22.6569	23.7106	1.50175e+07	15686151	1.98371e+07	9.36063e+06	8.98719e+06	1.37282e+07	14	11
A0A1D8PHD8	RPC40 | CAALFM_C205340CA | orf19.11048	DNA-directed RNA polymerases I and III subunit RPAC1 (DNA-directed RNA polymerases I and III 40 kDa polypeptide)	504	0.00343279	545	0.000282588	14.58	27	6	6	0	336	37.98	6.6	-0.42	Ac[N-term(100)]	1	0	○	1.43187	5.84679	2.54765	5.84679	0.192934	0.539316	21.4615	18.9139	21.3175	19.9978	0.895865	2.35134	0.802574	5.5288	4.17429	12.4318	20.6464	22.4207	21.3175	16.2161	20.5278	19.9978	1.35191e+06	5.61428e+06	3.22802e+06	0	2.05441e+06	1.04696e+06	2	13
A0A1D8PRY0	CAALFM_CR01370CA | orf19.10056	Mitochondrial 37S ribosomal protein MRPS28	505	0.00339924	607	0.00014786	13.75	27	4	4	0	320	37.021	10.66	-0.7		0	0	○	0.618304	2.459	1.29807	2.459	0.512304	0.728048	19.9164	18.6184	19.3774	19.6981	1.05548	2.77506	1.11404	7.70098	5.29955	14.905	19.2393	19.3774	21.1326	15.4657	19.6981	20.6912	509774	681044	2.83973e+06	0	1155964	1.6931e+06	3	3
A0A1D8PH31	TAF14 | CAALFM_C204220CA | orf19.8418	TATA-binding protein-associated factor	506	0.00338898	529	0.000342497	15.21	20	3	3	0	263	29.068	6.9	-0.49		0	0	○	1.63731	7.5672	2.91976	7.5672	0.141766	0.490724	21.5105	18.5908	21.88	19.0592	1.10515	2.26687	1.22135	5.13871	5.13769	12.1935	20.268	21.88	22.3836	19.0592	20.5868	16.1263	1.04002e+06	3859507	6758925	485876	2.14025e+06	0	2	6
A0A1D8PM41	RPL22B | orf19.1409.1 | CAALFM_C404390WA	Large ribosomal subunit protein eL22 (60S ribosomal protein L22-B)	507	0.00333522	490	0.000494326	28.23	5	2	2	0	124	14.089	4.99	-0.48		0	0	○	0.444774	1.99652	0.997487	1.99652	0.615769	0.801428	19.1018	18.1044	20.4839	18.6882	2.43624	2.03075	5.93527	4.12396	12.754	11.2169	16.2889	20.4839	20.5327	15.8456	18.6882	19.7792	0	1.46649e+06	1873706	0	574027	899776	0	2
Q5A435	CAALFM_C405860WA | orf19.8859	Prefoldin subunit 4	508	0.00332936	491	0.000489899	12.31	12	2	2	0	130	15.045	3.92	-0.71		0	0	○	1.15092	-2.33379	-1.22267	0.428488	0.235028	0.583906	19.2444	20.467	19.3972	19.9395	1.17818	0.932222	1.38812	0.869038	6.12223	4.55475	20.3386	17.9972	19.3972	19.9395	19.9182	21.5434	1.09221e+06	261635	852860	894333	1346470	3.05638e+06	1	1
O42825	RHO1 | CAALFM_CR02860WA | CaO19.10362 | CaO19.2843	GTP-binding protein RHO1	509	0.00330304	403	0.00136663	13.13	17	3	3	0	198	21.999	5.4	-0.2		0	0	○	0.666371	1.59733	0.675665	1.59733	0.460307	0.710638	22.1875	21.5119	22.4955	20.99	1.0345	0.99297	1.07019	0.985989	4.66252	4.61592	23.0331	22.4955	21.034	22.657	20.8886	20.99	7.06999e+06	5913127	2.65222e+06	5.88234e+06	2.63826e+06	2.08272e+06	4	3
P41797	HSP70 | HS71 | SSA1 | SSA4 | CAALFM_C113480WA | CaO19.12447 | CaO19.4980	Heat shock protein HSP70 (SSA subfamily protein 1)	510	0.00328623	437	0.000813765	10.82	68	7	6	1	656	70.324	4.79	-0.36		0	0	Up	4.80327	2.02557	1.01833	2.02557	0.00618654	0.156323	23.6183	22.6	23.5599	22.5489	0.248192	0.16821	0.0615995	0.0282945	1.05085	0.744292	23.4045	23.8905	23.5599	22.5489	22.4632	22.7878	9.146e+06	1.55508e+07	15274241	5458011	7.85784e+06	7.24111e+06	13	11
A0A1D8PRJ1	CAALFM_C704210CA | orf19.7152	Cysteine synthase 1 (EC 2.5.1.47) (O-acetylserine (thiol)-lyase 1) (O-acetylserine sulfhydrylase 1) (O-succinylserine sulfhydrylase)	511	0.00323181	487	0.000498563	13.42	30	4	4	0	365	39.336	7.2	-0.21		0	0	○	0.582782	1.30086	0.379461	1.30086	0.539738	0.747862	21.4355	21.0561	21.2909	21.3434	0.260518	0.8832	0.0678694	0.780042	1.21535	4.19451	21.7363	21.2794	21.2909	20.065	21.3434	21.7598	2.87766e+06	2.54535e+06	3.16908e+06	975636	3.61596e+06	3.55108e+06	5	5
Q5A8Z4	SOD2 | CAALFM_C101520CA | orf19.10848	Superoxide dismutase (EC 1.15.1.1)	512	0.00320019	570	0.000228017	19.66	13	4	2	2	234	26.173	9.37	-0.4		0	0	○	0.613354	2.71285	1.43981	2.71285	0.530828	0.744164	19.6448	18.205	19.6624	16.3056	0.0727145	3.31898	0.0052874	11.0157	0.370146	18.2312	19.7071	19.5649	19.6624	16.2721	22.0374	16.3056	705022	775584	1.02495e+06	0	5.84964e+06	0	1	1
Q5ABB1	TTR1 | CAALFM_C100490CA | orf19.13480	Dithiol glutaredoxin	513	0.00318679	489	0.000495173	18.49	7	1	1	0	119	13.124	8.2	-0.2		0	0	○	0.517208	1.77678	0.829268	1.77678	0.590137	0.779283	19.5713	18.742	19.6021	19.0766	0.222374	2.25656	0.0494504	5.09205	1.13623	12.0401	19.7767	19.6021	19.3351	16.3369	19.0766	20.8126	739848	795818	816945	0	751341	1.84175e+06	1	2
A0A1D8PRH9	CAALFM_C704120WA | orf19.7163	Uncharacterized protein	514	0.00315396	478	0.000539072	5.19	28	1	1	0	135	15.779	6.5	-0.47		0	0	○	0.876549	1.47965	0.565251	1.47965	0.370808	0.682339	21.5768	21.0115	21.6711	21.1803	0.346092	0.843747	0.11978	0.711909	1.604	4.01564	21.8659	21.6711	21.1933	20.0961	21.1803	21.7581	3.14817e+06	3.33936e+06	2.96176e+06	996935	3.22942e+06	3.54689e+06	3	6
P83776	HXK2 | CAALFM_CR04510WA | CaO19.542 | CaO19.8176	Hexokinase-2 (EC 2.7.1.1) (Cytoplasmic antigenic protein 3) (Hexokinase PII) (Hexokinase-B)	515	0.00312116	575	0.000213879	13.22	39	7	7	0	484	53.416	5.2	-0.22		0	0	○	0.240976	-1.36833	-0.452414	0.730819	0.784241	0.901747	20.2274	20.6798	19.6949	21.8778	1.51761	2.1786	2.30313	4.74632	7.50273	10.5349	19.0478	19.6949	21.9395	18.1651	21.9965	21.8778	446400	848701	4.96795e+06	261436	5.68624e+06	3.85367e+06	1	4
Q5AMM6	TIM12 | CAALFM_C401740WA | orf19.12090	Mitochondrial import inner membrane translocase subunit	516	0.00310793	483	0.000508372	19.27	6	2	2	0	109	12.424	8.32	-0.35		0	0	○	1.04735	-5.71475	-2.51469	0.174986	0.318356	0.652729	17.751	20.2657	16.0493	20.2121	3.3158	0.731575	10.9945	0.535203	18.6795	3.60991	15.6316	16.0493	21.5722	21.0226	19.5624	20.2121	0	0	3.85131e+06	1.8948e+06	1.05217e+06	1.21468e+06	0	0
Q5A2K4	CAALFM_C207800WA | orf19.9747	Cytochrome B pre-mRNA-processing protein 6	517	0.00310578	558	0.000246311	16.96	7	3	3	0	112	13.346	10.15	-0.89		0	0	○	0.067514	1.10818	0.148194	1.10818	0.93811	0.963213	18.2605	18.1123	19.35	19.1391	2.08281	2.30174	4.33811	5.29801	11.4061	12.7082	15.8589	19.5726	19.35	19.7219	19.1391	15.4758	0	779696	825378	769154	784590	0	0	1
P0CY31	SEC4 | CAALFM_CR01750CA | Ca49C4.03c | CaO19.10103 | CaO19.2571	Ras-related protein SEC4	518	0.00307062	666	8.39215e-05	10.48	21	2	2	0	210	23.077	5.11	-0.29		0	0	○	1.03604	3.41453	1.77169	3.41453	0.298962	0.639926	19.1202	17.3485	19.4241	16.3647	1.01878	2.19334	1.03791	4.81074	5.32827	12.6428	19.9525	19.4241	17.9841	15.8193	16.3647	19.8615	835707	703480	320244	0	114682	952619	5	4
A0A1D8PLN3	CAALFM_C402780WA | orf19.10235	T-complex protein 1 subunit delta	519	0.00307002	586	0.000176315	11.4	50	6	6	0	544	59.286	7.33	-0.07		0	0	○	0.994453	4.90933	2.29553	4.90933	0.337306	0.674197	21.705	19.4095	21.9976	21.1997	0.728033	3.18226	0.530032	10.1267	3.35421	16.3954	20.8762	22.2412	21.9976	15.7353	21.2934	21.1997	1.58536e+06	4.9576e+06	5.17223e+06	0	3.49279e+06	2.4085e+06	8	12
Q59PT0	VMA2 | CAALFM_CR05780WA | CaO19.13955 | CaO19.6634	V-type proton ATPase subunit B (V-ATPase subunit B) (Vacuolar proton pump subunit B)	520	0.00297994	513	0.00040852	12.11	43	6	6	0	512	57.224	4.66	-0.39		0	0	○	0.387703	1.29614	0.374227	1.29614	0.659764	0.828503	21.782	21.4078	21.8814	21.665	0.933736	0.99575	0.871863	0.991518	4.28673	4.65135	20.8025	22.662	21.8814	20.3086	21.665	22.2496	1.50641e+06	6.63661e+06	4.77204e+06	1.15512e+06	4.51898e+06	4.9866e+06	4	10
A0A1D8PHC9	AAT1 | CAALFM_C205250CA | orf19.11037	Transaminase A	521	0.0029149	565	0.000232555	17.39	25	7	7	0	437	48.892	8.84	-0.35		0	0	○	0.366674	-1.84387	-0.882736	0.542338	0.686201	0.846315	19.5901	20.4728	21.2462	20.3778	3.10914	1.38727	9.66678	1.92451	15.871	6.77614	16.0035	21.2462	21.5207	19.1355	20.3778	21.9052	0	2.48734e+06	3.71619e+06	512257	1.85163e+06	3.92746e+06	1	9
Q5A2C6	CAALFM_C105490CA | orf19.8045	MICOS complex subunit	522	0.00291049	574	0.000214134	18.95	13	5	5	0	248	27.224	7.81	-0.28		0	0	○	1.26048	-7.74065	-2.95245	0.129188	0.200105	0.546988	17.495	20.4474	16.0207	21.4184	2.55744	2.10537	6.54048	4.43259	14.6181	10.2965	20.448	16.0162	16.0207	18.0318	21.4184	21.892	1178242	0	0	238356	3.80892e+06	3.8919e+06	1	0
Q59TA2	CAALFM_C101940CA | orf19.12004	Signal recognition particle subunit	523	0.00289597	477	0.000550107	18.45	9	2	2	0	168	18.628	10.43	-0.9		0	0	○	0.498859	1.47872	0.56435	1.47872	0.587964	0.779283	20.0912	19.5269	19.9834	19.03	0.646165	1.46358	0.417529	2.14206	3.21615	7.49519	19.9834	20.7846	19.5058	19.03	18.3764	21.1742	853800	1.80625e+06	919540	476141	462459	2.36634e+06	1	2
A0A1D8PK48	CAALFM_C305120CA | orf19.13406	Prefoldin subunit 3	524	0.00289276	504	0.00045691	14.05	13	3	3	0	185	21.807	4.9	-0.83		0	0	Up	2.4599	2.20174	1.13864	2.20174	0.0469448	0.294762	20.6427	19.5041	20.568	19.7466	0.36429	0.543886	0.132707	0.295812	1.76474	2.78858	20.3216	20.568	21.0386	19.7466	18.8811	19.8845	1.07935e+06	1.55449e+06	2.66055e+06	782442	656134	967878	2	2
A0A1D8PH20	SMX2 | CAALFM_C203880CA | orf19.836.1	Small nuclear ribonucleoprotein G (snRNP-G)	525	0.00288881	624	0.000128568	12.16	6	1	1	0	74	8.141	5	0.08		0	0	○	0.615407	-1.93145	-0.949682	0.517746	0.498848	0.722806	16.6557	17.6053	16.0356	18.0287	1.20636	1.81865	1.45531	3.30748	7.24296	10.3301	18.0459	15.8854	16.0356	15.6124	18.0287	19.175	222914	0	0	0	363412	591887	1	1
A0A1D8PN22	CAALFM_C501020CA | orf19.1968.1	Sm domain-containing protein	526	0.00286591	567	0.00023082	9.89	9	1	1	0	91	10.066	6.24	-0.12		0	0	○	0.195053	-1.27715	-0.352924	0.782996	0.832677	0.923612	18.3947	18.7476	19.7978	18.6924	2.53362	0.358363	6.41922	0.128424	13.7736	1.91151	15.47	19.9165	19.7978	18.6924	18.4201	19.1304	0	989580	1.12577e+06	376780	476680	573899	1	2
A0A1D8PTG5	SMX4 | LSM3 | CAALFM_CR07330WA | orf19.6135.1	LSM complex subunit LSM3	527	0.00286131	516	0.000401513	18.75	5	1	1	0	96	10.905	4.12	-0.52	Ac[N-term(100)]	1	0	○	0.270576	1.52196	0.605933	1.52196	0.757078	0.889394	18.8272	18.2212	19.8052	18.8842	2.15287	2.32274	4.63487	5.39514	11.4349	12.7475	20.3174	16.3589	19.8052	15.6391	18.8842	20.1404	1.07625e+06	0	1.13158e+06	0	657534	1.15576e+06	1	0
A0A1D8PGS7	ADE8 | CAALFM_C203090CA | orf19.13211	Phosphoribosylglycinamide formyltransferase (EC 2.1.2.2) (5'-phosphoribosylglycinamide transformylase) (GAR transformylase)	528	0.00285396	527	0.000361962	18.02	12	4	4	0	222	24.394	6.51	-0.19		0	0	○	0.902992	3.32462	1.73319	3.32462	0.348167	0.67733	20.5079	18.7747	19.7765	19.9712	1.27858	2.39444	1.63476	5.73334	6.23456	12.7535	19.7765	21.9843	19.7629	16.0179	20.3351	19.9712	739775	4.14882e+06	1.09893e+06	0	1.79757e+06	1.02787e+06	1	2
A0A1D8PCW3	GOR1 | CAALFM_C102980WA | orf19.10506	Glyoxylate reductase	529	0.0028079	642	9.89003e-05	17.25	19	5	4	1	342	37.825	5.67	-0.16		0	0	○	0.168125	-1.21033	-0.275404	0.826219	0.854058	0.926497	18.3183	18.5937	19.0559	18.3121	2.24884	0.556212	5.0573	0.309371	12.2765	2.9914	15.7932	20.1057	19.0559	18.3121	19.2344	18.2345	0	1.12825e+06	673178	289480	838176	308420	1	6
A0A1D8PMD1	PHO4 | CAALFM_C405680WA | orf19.8838	Phosphate-sensing transcription factor	530	0.00279962	413	0.00118212	9.26	68	6	6	0	659	71.449	9.19	-1		0	0	○	0.477546	-1.28607	-0.362969	0.777563	0.606793	0.792733	23.6975	24.0605	23.3664	23.8489	1.01006	0.367697	1.02022	0.135201	4.26229	1.52822	24.8316	23.3664	22.8947	23.8476	23.8489	24.4851	2.45938e+07	1.08137e+07	9.63187e+06	1.34263e+07	2.05325e+07	2.34826e+07	10	9
A0A1D8PJK5	AIP2 | CAALFM_C303040WA | orf19.7932	D-2-hydroxyglutarate dehydrogenase, mitochondrial (EC 1.1.99.39) (EC 1.1.99.40) (D-lactate ferricytochrome C oxidoreductase)	531	0.00279655	543	0.000286036	10.06	50	5	5	0	527	58.373	5	-0.24		0	0	○	1.83431	1.95607	0.967956	1.95607	0.144667	0.494636	21.8739	20.9059	22.1428	20.8438	0.732396	0.143251	0.536404	0.0205209	3.34827	0.685218	21.045	22.1428	22.4338	20.8042	21.0697	20.8438	1.78216e+06	4.63076e+06	6.99793e+06	1.6286e+06	2.99114e+06	1.88194e+06	10	9
A0A1D8PNB9	CAALFM_C501980CA | orf19.10683	EF-hand domain-containing protein	532	0.00277519	508	0.000418381	9.73	22	3	3	0	226	26.349	5.89	-0.87		0	0	○	0.368379	-1.12177	-0.165777	0.891449	0.675961	0.840691	20.6823	20.848	20.7435	20.9253	0.488825	0.407528	0.23895	0.166079	2.3635	1.95475	20.1657	21.1376	20.7435	20.9253	20.4074	21.2114	968828	2.30699e+06	2168468	1.77125e+06	1.88996e+06	2.42808e+06	2	5
A0A1D8PU40	UBC4 | CAALFM_CR09970WA | orf19.7571	E2 ubiquitin-conjugating enzyme (EC 2.3.2.23)	533	0.00276495	533	0.000328249	11.56	12	2	2	0	147	16.408	7.5	-0.34		0	0	○	0.211956	1.34575	0.428406	1.34575	0.815032	0.918094	19.7602	19.3318	19.5122	20.6663	0.961091	2.692	0.923695	7.24685	4.86377	13.9252	18.9474	19.5122	20.821	16.2332	20.6663	21.0958	416398	747731	2.2881e+06	0	2.26152e+06	2.2411e+06	2	3
Q5AEB8	PRE9 | CAALFM_C303520CA | orf19.7983	Proteasome subunit alpha type	534	0.00276306	572	0.000222325	13.15	18	3	3	0	251	27.808	4.77	-0.34		0	0	○	0.0969537	1.20364	0.267404	1.20364	0.911487	0.957942	19.7035	19.4361	18.778	19.854	2.42193	3.05746	5.86576	9.34807	12.2919	15.7308	17.8808	18.778	22.4517	16.1912	19.854	22.2631	198808	449502	7.08567e+06	0	1.28784e+06	5.03353e+06	1	4
A0A1D8PF48	ERP5 | CAALFM_C110940CA | orf19.2322.3	Erp5p	535	0.00276225	447	0.000743478	14.68	14	2	2	0	218	25.151	6.72	-0.43		0	0	○	0.406435	1.18294	0.242378	1.18294	0.64677	0.821542	21.0705	20.8281	21.065	20.9722	0.504046	0.676171	0.254063	0.457208	2.39219	3.24644	21.5773	21.065	20.5692	20.9722	20.0915	21.4206	2577314	2193746	1.92169e+06	1.82972e+06	1.5183e+06	2.80702e+06	3	2
Q5AB84	CAALFM_C100160CA | orf19.13509	RRM domain-containing protein	536	0.00272488	509	0.00041395	12	31	4	4	0	400	43.524	4.31	-1.37		0	0	○	0.700521	1.82693	0.869423	1.82693	0.461549	0.710638	21.7057	20.8362	21.8511	21.1919	0.662694	1.62528	0.439163	2.64155	3.05309	7.80027	20.9823	21.8511	22.2835	21.1919	19.0626	22.2542	1.70636e+06	3.78305e+06	6.3059e+06	2.1307e+06	744080	5.00253e+06	4	5
A0A1D8PTV4	TUB1 | CAALFM_CR09120CA	Tubulin alpha chain	537	0.00271887	505	0.000450339	10.94	38	4	4	0	448	49.968	4.69	-0.33		0	0	○	1.10039	1.34267	0.425108	1.34267	0.289464	0.629374	21.902	21.4769	22.1839	21.4347	0.518619	0.171829	0.268966	0.0295251	2.36791	0.800064	22.2186	22.1839	21.3035	21.6659	21.3301	21.4347	4019936	4.76454e+06	3.19679e+06	2959364	3.58264e+06	2.83453e+06	7	6
Q5A9D4	CSP37 | CAALFM_CR01470WA | orf19.10066	Csp37p	538	0.00268427	552	0.000258091	18.38	16	5	5	0	321	37.004	7.1	-1.15		0	0	○	0.627413	-2.78088	-1.47554	0.359599	0.486597	0.719733	18.9191	20.3946	20.3647	20.6955	2.56953	2.11171	6.60247	4.45931	13.5817	10.3542	20.4401	15.9524	20.3647	20.6955	18.1486	22.3398	1.17182e+06	0	1.66772e+06	1.51036e+06	394902	5.30805e+06	2	0
Q59X74	IMP4 | CAALFM_CR07950WA | orf19.8236	U3 small nucleolar ribonucleoprotein protein IMP4	539	0.00265583	518	0.000397174	11.66	22	3	3	0	283	32.923	9.66	-0.56		0	0	○	2.33256	2.55878	1.35546	2.55878	0.0917121	0.40037	21.4313	20.0758	21.4069	20.287	0.191309	0.799226	0.0365993	0.638763	0.892665	3.98104	21.2533	21.6336	21.4069	19.1922	20.287	20.7482	2.05893e+06	3.25353e+06	3.43446e+06	532780	1.73864e+06	1.76131e+06	4	6
Q59NC4	GLY1 | CAALFM_C110450WA | orf19.8601	low-specificity L-threonine aldolase (EC 4.1.2.48)	540	0.0026285	662	8.72377e-05	8.58	39	3	3	0	373	41.778	6.51	-0.28		0	0	○	0.0283087	1.06008	0.0841709	1.06008	0.974007	0.984459	19.4498	19.3656	19.9828	20.0136	3.04094	2.90415	9.24729	8.43407	15.6348	14.9964	16.1776	19.9828	22.1889	20.0136	16.1922	21.891	0	1.03613e+06	5.9057e+06	941524	0	3888982	4	7
Q5AQ12	CAF20 | CAALFM_C109350WA | CaO19.4796	Cap-associated protein CAF20	541	0.00261101	618	0.00013539	13.07	12	3	3	0	176	20	5.87	-1.3		0	0	○	0.41649	1.85335	0.890138	1.85335	0.637883	0.814854	18.796	17.9059	19.9056	18.2203	2.34359	1.90871	5.49241	3.64318	12.4685	10.6597	16.1037	19.9056	20.3788	15.8595	19.6379	18.2203	0	982159	1.68405e+06	0	1.10869e+06	305382	0	2
A0A1D8PRN5	CAALFM_CR00160CA | orf19.7519	Uncharacterized protein	542	0.00250193	619	0.000132865	17.81	7	2	2	0	146	16.46	4.33	-0.39		0	0	Up	5.41535	14.1162	3.81928	14.1162	0.0165026	0.203532	19.5174	15.6981	19.7835	15.7378	0.96968	0.233513	0.94028	0.0545281	4.96828	1.48752	18.4425	19.7835	20.3263	15.9093	15.4473	15.7378	293426	902464	1.62385e+06	0	0	0	2	1
Q5ANJ6	CAALFM_C304510WA | orf19.13326	DUF2423 domain-containing protein	543	0.00246119	581	0.00018796	21	4	2	2	0	100	11.782	10.99	-1.72		0	0	○	0.249858	1.68757	0.754945	1.68757	0.776303	0.8966	17.702	16.9471	15.932	15.5151	3.46645	2.49852	12.0163	6.24262	19.5822	14.7431	15.932	15.4779	21.6962	15.5151	19.8321	15.494	0	0	4.19687e+06	0	1.26845e+06	0	0	0
A0A1D8PRB4	CAALFM_C703370CA | orf19.8918	Maintenance of telomere capping protein 1	544	0.00242834	456	0.000686538	16.76	18	6	6	0	364	41.096	4.28	-0.97		0	0	○	0.359987	1.25083	0.322885	1.25083	0.700653	0.85801	21.5442	21.2213	21.457	21.4216	0.192352	1.25379	0.0369994	1.57199	0.892825	5.90815	21.4109	21.457	21.7647	21.4216	19.8795	22.3629	2.29661e+06	2.87882e+06	4.40118e+06	2.49848e+06	1.31077e+06	5.394e+06	2	1
Q59WJ7	CAALFM_C111120CA | orf19.9840	Protein GVP36	545	0.00241981	553	0.000257715	13.45	21	5	5	0	342	38.439	4.56	-0.52		0	0	○	1.02038	2.16041	1.11131	2.16041	0.319867	0.652729	20.7523	19.641	20.8477	19.6862	0.460583	1.46975	0.212136	2.16017	2.21942	7.48307	20.8477	20.2516	21.1578	19.6862	18.1492	21.0877	1.5543e+06	1.24833e+06	2.88983e+06	750349	395070	2.22857e+06	5	3
Q59ZG6	RPF2 | CAALFM_C205230CA | orf19.11036	Ribosome production factor 2 homolog (Ribosome biogenesis protein RPF2 homolog)	546	0.00241603	541	0.000289648	6.42	42	2	2	0	327	37.873	9.95	-0.64		0	0	Up	3.04872	2.4059	1.26657	2.4059	0.0203915	0.213154	22.0008	20.7342	22.1894	20.6387	0.40125	0.42917	0.161002	0.184187	1.8238	2.06987	21.54	22.273	22.1894	20.3608	20.6387	21.203	2.51153e+06	5.06791e+06	5907388	1.19765e+06	2.21865e+06	2.41409e+06	6	8
Q59VF9	RSA3 | CAALFM_C104710CA | CaO19.773 | CaO19.8395	Ribosome assembly protein 3	547	0.00240349	524	0.000375385	13.33	12	3	3	0	195	21.939	4.53	-1.08		0	0	○	2.07599	1.84591	0.884334	1.84591	0.0659545	0.338935	20.3839	19.4995	20.5177	19.2669	0.384072	0.464123	0.147511	0.215411	1.8842	2.38018	20.6831	20.5177	19.9508	19.2669	19.1977	20.034	1.38678e+06	1501181	1.25175e+06	561091	817162	1.07355e+06	1	2
A0A1D8PU06	YKE2 | CAALFM_CR09600CA | orf19.6601.1	Tubulin-binding prefolding complex subunit	548	0.00236381	653	9.15151e-05	14.97	9	2	2	0	167	19.894	5.4	-0.84	Ac[N-term(100)]	1	0	○	1.71403	7.57471	2.92119	7.57471	0.168284	0.508988	18.975	16.0538	20.3541	16.1589	2.39896	0.2327	5.75501	0.0541494	12.6428	1.4495	16.2049	20.3541	20.3659	16.1589	16.2154	15.7871	0	1.34031e+06	1.66908e+06	0	0	0	1	2
A0A1D8PGV7	NSP1 | CAALFM_C203280WA | orf19.8519	Nucleoporin NSP1 (Nuclear pore protein NSP1) (Nucleoskeletal-like protein)	549	0.00235733	497	0.000472266	9.47	61	6	6	0	718	74.687	4.92	-0.81		0	0	○	0.617421	1.44557	0.531638	1.44557	0.492135	0.719733	22.9125	22.3809	22.4808	22.2773	0.908414	0.810951	0.825217	0.657642	3.96471	3.62342	23.9563	22.3004	22.4808	21.6266	22.2773	23.2386	1.34065e+07	5.16536e+06	7.22971e+06	2.88001e+06	6.90795e+06	9.89731e+06	15	5
Q5A678	SSZ1 | CAALFM_C404700WA | orf19.11293	Ssz1p	550	0.00232261	623	0.000128692	12.59	34	6	6	0	540	58.53	4.52	-0.22		0	0	○	0.961355	3.73361	1.90057	3.73361	0.357975	0.67733	20.8994	18.9988	20.8896	19.3643	0.289608	2.78082	0.0838726	7.73296	1.38572	14.6368	20.6148	21.1938	20.8896	16.0534	19.3643	21.5789	1.32265e+06	2.39864e+06	2.39959e+06	0	917140	3.1325e+06	4	5
Q5A942	CAALFM_C101040WA | orf19.10802	Peptide-methionine (R)-S-oxide reductase (EC 1.8.4.12)	551	0.00231768	604	0.000151409	6.12	19	1	1	0	147	16.728	8.12	-0.75		0	0	○	1.769	-5.90089	-2.56093	0.169466	0.153229	0.501102	18.0667	20.6277	18.1855	20.4056	2.00801	0.399292	4.03209	0.159434	11.1144	1.93571	20.0127	18.1855	16.002	20.3888	21.0886	20.4056	871340	298116	0	1.22111e+06	3.03054e+06	1.38897e+06	3	3
A0A1D8PRJ6	SUI3 | CAALFM_C704130CA | orf19.7161	Translation initiation factor eIF2 subunit beta	552	0.00231479	664	8.4381e-05	9.25	24	3	3	0	281	31.079	10.07	-0.72		0	0	○	1.46777	-4.15605	-2.05521	0.240613	0.154604	0.501102	17.8149	19.8702	17.9111	20.5156	1.61748	1.14239	2.61623	1.30506	9.07931	5.74928	17.9111	19.3822	16.1515	18.5511	20.5156	20.5437	203026	683314	0	341645	2.03719e+06	1.52854e+06	1	6
A0A1D8PRB8	CAALFM_C703380WA | orf19.1336.2	COX assembly mitochondrial protein	553	0.00230166	515	0.000404614	11.11	7	1	1	0	99	11.905	8.48	-1.11		0	0	○	1.54697	4.76052	2.25112	4.76052	0.188849	0.539183	20.4603	18.2091	20.3117	18.9315	0.410075	2.01667	0.168162	4.06696	2.00425	11.075	20.9239	20.3117	20.1452	15.9308	19.7652	18.9315	1.63867e+06	1.3015e+06	1.43229e+06	0	1.21094e+06	499978	3	1
Q00310	MNT1 | KRE2 | KTR1 | CAALFM_C301810CA | CaO19.1665 | CaO19.9234	Glycolipid 2-alpha-mannosyltransferase 1 (EC 2.4.1.-) (Alpha-1,2-mannosyltransferase 1)	554	0.00228974	562	0.000236714	15.31	22	5	4	1	431	50.004	6.89	-0.66		0	0	○	1.04432	-4.14209	-2.05036	0.241424	0.310334	0.649363	19.1957	21.2461	20.1843	21.4815	2.64437	0.846549	6.99272	0.716645	13.7759	3.9845	20.1843	21.2033	16.1995	21.4815	20.3067	21.95	981420	2.41455e+06	0	2.60437e+06	1.76256e+06	4.05132e+06	2	5
Q59U89	CAALFM_C207630CA | orf19.9418	Ribosome maturation protein SDO1/SBDS N-terminal domain-containing protein	555	0.00228103	643	9.86441e-05	15.7	6	2	2	0	121	13.139	4.95	-0.4		0	0	○	1.44725	-5.34044	-2.41696	0.18725	0.216269	0.563908	15.8806	18.2975	15.879	18.5496	0.213805	2.35209	0.0457127	5.53234	1.34633	12.8547	15.6676	15.879	16.0952	15.8296	18.5496	20.5135	0	0	0	0	521440	1.49681e+06	0	0
Q5A948	MET2 | CAALFM_CR02170WA | orf19.10149	Homoserine O-acetyltransferase	556	0.00225874	578	0.000198989	10.51	30	4	4	0	409	45.392	5.02	-0.33		0	0	○	1.37604	2.31098	1.2085	2.31098	0.167698	0.508988	21.0418	19.8333	20.9656	19.9726	0.841295	0.91371	0.707777	0.834866	3.99821	4.60695	20.2412	21.9186	20.9656	18.8579	19.9726	20.6694	1.02089e+06	3.96427e+06	2.52928e+06	422603	1.39816e+06	1.66764e+06	5	7
Q59RN2	ARC15 | CAALFM_CR07210WA | orf19.13570	Actin-related protein 2/3 complex subunit 5	557	0.00225349	647	9.53085e-05	15.19	8	2	2	0	158	17.692	4.48	-0.41		0	0	○	0.609127	-2.38413	-1.25346	0.419441	0.49874	0.722806	16.8453	18.0987	16.1421	18.4448	1.83476	2.25893	3.36633	5.10275	10.8918	12.4811	16.1421	15.4661	18.9276	15.6867	18.4448	20.1646	0	0	615905	0	484915	1.17532e+06	0	1
A0A1D8PT03	YCP4 | CAALFM_CR05380CA | orf19.5286	NAD(P)H quinone oxidoreductase YCP4 (EC 1.6.5.2) (Flavodoxin-like protein YCP4) (FLP YCP4)	558	0.00224968	550	0.000258251	17.01	13	3	3	0	288	29.783	8.2	-0.31		0	0	○	0.456335	1.98538	0.989418	1.98538	0.623022	0.804802	20.1077	19.1183	19.8814	19.503	0.989031	2.90238	0.978182	8.42384	4.91867	15.1812	19.2514	19.8814	21.1902	16.0427	19.503	21.8091	514055	965855	2.95551e+06	0	1.00971e+06	3.67451e+06	1	1
A0A1D8PKD1	RCT1 | CAALFM_C305710WA | orf19.7350	Rct1p	559	0.00224826	560	0.000244861	18.32	8	2	2	0	191	20.545	6.41	-1.62	Ac[N-term(100)]	1	0	○	0.173769	1.34249	0.424914	1.34249	0.841885	0.924077	19.0491	18.6242	20.1602	19.3488	2.39991	2.48984	5.75955	6.19931	12.5985	13.3689	20.6921	20.1602	16.295	15.8524	19.3488	20.6713	1.39539e+06	1.17176e+06	0	0	907375	1.66989e+06	1	3
Q59MK3	CAALFM_C503920CA | orf19.10731	rRNA-processing protein	560	0.00223364	660	8.83536e-05	13.93	11	2	2	0	201	22.577	10.43	-0.33		0	0	Up	19.7111	21.5129	4.42713	21.5129	0.000330912	0.0388057	20.0484	15.6213	20.0355	15.4531	0.122189	0.293191	0.0149302	0.0859609	0.60947	1.87686	20.0355	19.9332	20.1766	15.9599	15.4509	15.4531	885248	1.00115e+06	1.46382e+06	0	0	0	3	4
A0A1D8PNC8	PRE4 | CAALFM_C502230WA | orf19.11705	Proteasome subunit beta	561	0.00221804	459	0.00067206	14.03	15	3	3	0	278	31.527	6.41	-0.48		0	0	○	2.96988	1.93061	0.949056	1.93061	0.0382947	0.264489	21.6942	20.7452	21.7875	20.8431	0.407179	0.196069	0.165795	0.0384431	1.8769	0.945132	21.2485	21.7875	22.0466	20.8729	20.8431	20.5194	2.05209e+06	3619861	5.35102e+06	1.70805e+06	2.55635e+06	1502995	3	2
A0A1D8PL12	CAALFM_C400420CA | orf19.13116	MHD domain-containing protein	562	0.00219893	573	0.00021634	12.95	47	9	9	0	811	90.161	7.07	-0.68		0	0	○	0.30467	1.29714	0.375332	1.29714	0.740358	0.882786	21.4322	21.0569	21.5684	20.7729	0.479699	1.67487	0.230111	2.80519	2.23821	7.95402	20.8992	21.5684	21.8291	19.5422	20.7729	22.8556	1.6108e+06	3.10989e+06	4.60206e+06	679064	2.43491e+06	7.58974e+06	5	10
Q5AB74	CCT8 | CAALFM_C100110WA | orf19.13518	CCT-theta	563	0.0021951	610	0.000141581	15.56	26	8	8	0	540	58.267	5.1	0.01		0	0	○	0.239476	-1.51642	-0.60067	0.659448	0.796818	0.910849	19.4809	20.0816	21.3349	20.126	3.54322	0.168571	12.5544	0.028416	18.1881	0.839428	15.3954	21.3349	21.7125	19.8953	20.2235	20.126	0	2.64519e+06	4.2446e+06	867349	1.66377e+06	1144308	1	7
A0A1D8PK65	FAS2 | CAALFM_C304830CA | orf19.13370	Fatty acid synthase subunit alpha (EC 2.3.1.86) [Includes: 3-oxoacyl-[acyl-carrier-protein] reductase (EC 1.1.1.100); 3-oxoacyl-[acyl-carrier-protein] synthase (EC 2.3.1.41)]	564	0.0021904	530	0.000338996	10.67	132	18	18	0	1884	207.325	5.22	-0.34		0	0	○	2.2566	3.02564	1.59724	3.02564	0.0664936	0.339346	24.1866	22.5893	24.2	22.7937	0.48818	0.873882	0.23832	0.76367	2.01839	3.86856	23.6918	24.2	24.6679	21.6314	22.7937	23.3429	1.11614e+07	1.92718e+07	3.29243e+07	2.88946e+06	9.8812e+06	1.06393e+07	17	30
A0A1D8PMQ4	RPT5 | CAALFM_C406870WA | orf19.10635	26S proteasome regulatory subunit 6A	565	0.0021844	582	0.0001788	12.33	26	4	4	0	430	47.729	5.02	-0.42		0	0	○	0.514599	-2.23558	-1.16065	0.447311	0.578627	0.7765	19.5447	20.7054	20.9077	20.3933	2.95236	1.20731	8.71646	1.45759	15.1057	5.8309	20.9077	21.5694	16.1571	19.6847	20.3933	22.0381	1.62031e+06	3.11194e+06	0	749578	1.87157e+06	4.30644e+06	6	7
A0A1D8PR50	LSM4 | CAALFM_C702510WA | orf19.6458.1	LSM complex subunit LSM4	566	0.00218261	467	0.000599358	5.38	18	1	1	0	130	14.706	10.4	-0.85		0	0	○	2.72727	1.77463	0.827514	1.77463	0.044395	0.287457	21.7545	20.927	21.7033	20.7196	0.197199	0.381106	0.0388876	0.145242	0.906475	1.82112	21.588	21.7033	21.9723	20.7196	20.6946	21.3668	2.59653e+06	3.41474e+06	5082158	1.53587e+06	2.30623e+06	2.70433e+06	1	5
A0A1D8PTR1	CAALFM_CR08520CA | orf19.6419.1	Uncharacterized protein	567	0.00217884	596	0.000159261	8.18	10	1	1	0	110	12.398	7.54	-0.84		0	0	○	0.525842	1.59958	0.677697	1.59958	0.584255	0.778006	18.9221	18.2444	18.9977	19.2346	0.194562	1.8122	0.0378545	3.28409	1.02823	9.93294	18.7011	18.9977	19.0675	16.1528	19.3457	19.2346	351035	523444	678624	0	905440	616878	1	3
Q5AAI8	NAP1 | CAALFM_CR00320CA | orf19.7501	Nucleosome assembly protein 1	568	0.00217816	410	0.00128196	8.74	37	3	3	0	435	49.517	3.93	-1.12		0	0	○	0.0237162	-1.01644	-0.0235268	0.983825	0.978936	0.986476	23.4683	23.4919	24.0326	23.536	1.31157	0.497958	1.72022	0.247963	5.58868	2.11971	24.4034	24.0326	21.9691	23.9663	22.9733	23.536	1.82772e+07	1.71606e+07	5.07091e+06	1.45779e+07	1.1191e+07	1.21633e+07	4	11
Q59TB1	CAALFM_C204340CA | orf19.11995	Gluconokinase (EC 2.7.1.12)	569	0.00216895	691	6.93221e-05	15.71	9	3	3	0	191	21.448	6.02	-0.46		0	0	○	0.0765186	1.11928	0.162573	1.11928	0.930532	0.962186	17.3191	17.1565	16.204	17.2792	2.51664	1.64152	6.33346	2.69459	14.531	9.56791	15.5526	16.204	20.2006	15.4571	18.7332	17.2792	0	0	1.48841e+06	0	592219	159059	0	2
A0A1D8PQ33	EMF1 | CAALFM_C603200WA | orf19.13050	Uncharacterized protein	570	0.00213561	561	0.000243961	13.42	17	4	4	0	313	36.706	10.21	-0.86		0	0	○	1.17926	4.63444	2.2124	4.63444	0.285456	0.623707	21.0992	18.8868	21.0959	20.3647	0.0332659	2.65299	0.00110662	7.03833	0.157664	14.0468	21.1339	21.0676	21.0959	20.4716	20.3647	15.824	1.89543e+06	2.19779e+06	2.76845e+06	1.29328e+06	1.83483e+06	0	3	3
Q5AK59	HAS1 | CAALFM_C504750CA | CaO19.11444 | CaO19.3962	ATP-dependent RNA helicase HAS1 (EC 3.6.4.13)	571	0.00211996	559	0.00024501	11.68	35	7	7	0	565	63.055	9.42	-0.4		0	0	○	1.22845	8.95394	3.16252	8.95394	0.271091	0.610676	22.6328	19.4703	22.6868	19.1105	0.12214	3.63869	0.0149181	13.2401	0.539657	18.6884	22.6868	22.7187	22.493	16.0249	19.1105	23.2755	5.56112e+06	6.90268e+06	7.2913e+06	0	769224	1.01539e+07	7	7
A0A1D8PJF3	CAALFM_C302350WA | orf19.9177	Kri1-like C-terminal domain-containing protein	572	0.00211451	551	0.000258229	10.94	44	8	8	0	667	76.95	4.69	-1.44		0	0	○	1.98691	1.97794	0.983998	1.97794	0.075128	0.365411	21.9532	20.9692	22.1384	21.0336	0.549621	0.434103	0.302083	0.188445	2.5036	2.07019	21.335	22.1384	22.3864	21.3676	21.0336	20.5066	2.17885e+06	4.61665e+06	6.77178e+06	2.40659e+06	2.91721e+06	1.48966e+06	5	8
A0A1D8PRB0	CAALFM_C703350CA | orf19.8920	2-dehydropantolactone reductase (EC 1.1.1.358) (2-dehydropantolactone reductase) (Ketopantoyl-lactone reductase)	573	0.00208588	635	0.000107523	12.94	17	4	4	0	309	35.315	6.07	-0.56		0	0	○	2.30617	6.52693	2.7064	6.52693	0.0514766	0.303832	20.1981	17.4917	20.4046	18.1136	1.00663	1.31952	1.01331	1.74112	4.98379	7.54365	19.1043	20.4046	21.0855	18.3854	18.1136	15.9762	464221	1.38804e+06	2.74857e+06	304561	385445	0	2	5
Q5A0H3	SER2 | CAALFM_C202690WA | orf19.13260	phosphoserine phosphatase (EC 3.1.3.3) (O-phosphoserine phosphohydrolase)	574	0.00206948	679	7.5127e-05	21.26	10	5	5	0	301	33.367	4.67	-0.05		0	0	○	1.06963	4.67156	2.22391	4.67156	0.298691	0.639926	18.6855	16.4616	19.2694	16.2998	2.77923	0.959922	7.72413	0.92145	14.8737	5.83128	15.6607	19.2694	21.1264	16.2998	17.4921	15.5928	0	631931	2.82755e+06	0	250535	0	0	2
Q5AHH4	HSP21 | CAALFM_C204010CA | CaO19.822 | CaO19.8442	Small heat shock protein 21	575	0.00206618	486	0.000500283	9.52	14	2	2	0	189	21.495	4.97	-0.86		0	0	○	2.21991	2.60162	1.37941	2.60162	0.0854173	0.391559	21.4863	20.1069	21.3442	20.263	0.81943	0.31743	0.671465	0.100762	3.81373	1.57871	21.3442	22.3675	20.7472	20.3161	19.7417	20.263	2.19286e+06	5.4112e+06	2.17409e+06	1.16114e+06	1.19137e+06	1.25823e+06	1	6
P82610	MET6 | CAALFM_CR01620CA | CaO19.10083 | CaO19.2551	5-methyltetrahydropteroyltriglutamate--homocysteine methyltransferase (EC 2.1.1.14) (Cobalamin-independent methionine synthase) (Methionine synthase, vitamin-B12 independent isozyme)	576	0.00206272	657	8.89844e-05	13.17	41	9	9	0	767	85.702	5.28	-0.28		0	0	○	0.496503	2.57322	1.36357	2.57322	0.604384	0.790614	20.5399	19.1763	20.3739	17.9643	0.289634	3.87312	0.083888	15.001	1.41011	20.1974	20.3714	20.3739	20.8743	16.0542	17.9643	23.5105	1.11732e+06	1.35883e+06	2.37431e+06	0	347544	1.19501e+07	2	3
Q5AI75	CAALFM_C102890CA | orf19.10495	Uncharacterized protein	577	0.00205855	625	0.000127454	7.26	12	1	1	0	124	14.168	9.82	-0.57		0	0	○	0.392031	-1.52163	-0.605619	0.657189	0.673014	0.839466	18.304	18.9096	19.121	19.1943	2.10731	0.576376	4.44075	0.332209	11.5128	3.04806	19.8805	19.121	15.9105	19.2883	18.2463	19.1943	795038	570142	0	569476	422564	599854	3	2
A0A1D8PTY6	PRE8 | CAALFM_CR09380WA | orf19.7335	Proteasome subunit alpha type	578	0.00205589	613	0.000138242	10.36	17	3	3	0	251	27.742	5.89	-0.32		0	0	○	1.765	13.8395	3.79072	13.8395	0.157994	0.503607	21.1237	17.333	21.3632	15.7384	0.437046	3.00573	0.191009	9.03441	2.06898	17.3411	21.3632	20.6193	21.3887	15.4607	20.8	15.7384	2.22192e+06	1.61074e+06	3.39141e+06	0	2.48112e+06	0	2	3
Q5A0L8	PR26 | CAALFM_C203060WA | orf19.13215	26S proteasome regulatory subunit 6B homolog	579	0.00205313	631	0.000115243	9	32	3	2	1	411	45.883	4.98	-0.3		0	0	○	1.14099	4.43463	2.14881	4.43463	0.278108	0.614224	20.9548	18.8059	21.4035	19.0464	0.792254	2.54281	0.627667	6.46587	3.78078	13.5213	20.04	21.4207	21.4035	16.1515	19.0464	21.22	887982	2.80725e+06	3.42645e+06	0	735777	2442603	8	7
Q5AHE9	YIM1 | CAALFM_C203750WA | orf19.8467	Yim1p	580	0.00204573	603	0.000152066	16.85	15	6	6	0	362	39.745	7.67	-0.1		0	0	○	2.33546	4.00117	2.00042	4.00117	0.0859736	0.391812	20.1927	18.1922	20.4643	18.1545	1.16102	0.345492	1.34797	0.119365	5.74972	1.89912	18.9199	21.1938	20.4643	18.1545	18.555	17.8672	408536	2.3987e+06	1.78685e+06	259528	523408	239084	1	4
Q59SJ6	CAALFM_C400660WA | orf19.11652	Mitochondrial 37S ribosomal protein MRPS17	581	0.00203431	555	0.000253588	12.2	14	3	3	0	246	28.909	9.62	-0.74		0	0	Up	3.97105	10.4144	3.3805	10.4144	0.016829	0.205025	21.529	18.1485	21.5659	18.1218	0.549009	1.07143	0.301411	1.14797	2.55009	5.90369	20.9625	22.0587	21.5659	17.0907	19.2331	18.1218	1.6831e+06	4.36839e+06	3.83463e+06	124148	837424	285243	4	2
P83775	GRP2 | GRE22 | CAALFM_C502860CA | CaO19.11785 | CaO19.4309	Putative NADPH-dependent methylglyoxal reductase GRP2 (EC 1.1.1.283) (Cytoplasmic antigenic protein 2)	582	0.0020149	554	0.000253624	9.38	25	3	3	0	341	37.634	6.39	-0.29		0	0	○	0.309313	-1.27192	-0.347012	0.786211	0.724072	0.871241	20.5158	20.8628	21.0564	21.2954	1.11018	1.13346	1.23249	1.28473	5.41132	5.43291	21.0564	19.2389	21.2522	19.5768	21.2954	21.7163	1.79627e+06	618704	3.08513e+06	695545	3.4975e+06	3.44563e+06	4	3
Q5AFB4	GST2 | CAALFM_C402990CA | orf19.10208	Gst2p	583	0.00197259	673	8.04511e-05	7.76	19	2	2	0	219	25.261	6.14	-0.44		0	0	○	0.0615417	1.09483	0.130712	1.09483	0.94416	0.965597	18.7329	18.6022	20.0998	18.8346	2.5376	1.60718	6.4394	2.58304	13.5462	8.63977	15.8048	20.0998	20.294	16.8914	20.0804	18.8346	0	1.12368e+06	1.58789e+06	108128	1.5067e+06	467508	0	5
A0A1D8PMJ1	CAALFM_C406210CA | orf19.10434	RNA-binding GTPase	584	0.00197022	544	0.000282935	11.79	30	6	6	0	526	58.546	6.99	-0.67		0	0	○	1.75131	2.81438	1.49282	2.81438	0.127412	0.469558	21.8889	20.3961	21.3203	20.3601	1.09535	0.503373	1.19979	0.253385	5.00412	2.46799	21.1948	21.3203	23.1516	19.9116	20.3601	20.9165	1.97712e+06	2.61847e+06	1.15098e+07	877255	1.82906e+06	1.97917e+06	3	7
A0A1D8PLM5	HFL2 | CAALFM_C402630CA | orf19.10250	Negative cofactor 2 transcription regulator complex subunit	585	0.00196449	656	8.91175e-05	7.53	13	1	1	0	146	16.309	4.85	-0.49		0	0	○	0.104137	1.13701	0.185246	1.13701	0.908006	0.957942	18.3662	18.1809	18.4742	18.9177	0.856049	2.36558	0.732819	5.59596	4.66101	13.0113	18.4742	19.1631	17.4612	15.5346	18.9177	20.0904	299962	587022	222887	0	673013	1.11639e+06	2	4
A0A1D8PJ10	CAALFM_C300850CA | orf19.6160	Eisosome protein 1	586	0.00196388	609	0.000144955	11.89	46	7	7	0	816	89.612	5.32	-1.01		0	0	○	1.12481	-1.6329	-0.707438	0.612407	0.250041	0.596246	20.4452	21.1527	20.4621	20.8926	0.739423	0.494346	0.546747	0.244378	3.6166	2.33704	20.4621	19.6975	21.1761	20.8427	20.8926	21.7228	1.18977e+06	850252	2.92666e+06	1.67262e+06	2.64545e+06	3.46102e+06	9	4
A0A1D8PMM2	CAALFM_C406680CA | orf19.10653	GYF domain-containing protein	587	0.00196367	563	0.000234781	11.04	55	8	8	0	906	97.803	6.4	-0.71		0	0	○	0.424873	-1.22332	-0.290797	0.81745	0.633543	0.813321	21.6072	21.898	21.677	22.0919	0.796795	0.549562	0.634883	0.302018	3.68764	2.50964	22.3668	21.677	20.7778	21.2778	22.0919	22.3243	4.45508e+06	3.35284e+06	2.22068e+06	2.26138e+06	6.07493e+06	5.25164e+06	9	11
A0A1D8PS16	FRS1 | CAALFM_CR01760CA | orf19.10105	Phenylalanine--tRNA ligase beta subunit (EC 6.1.1.20) (Phenylalanyl-tRNA synthetase beta subunit)	588	0.00194394	579	0.000196368	12.67	31	7	7	0	592	66.836	5	-0.36		0	0	○	0.657636	2.14334	1.09986	2.14334	0.480821	0.719733	21.2322	20.1323	22.2937	20.1728	2.11899	1.05071	4.49013	1.10399	9.98009	5.21902	18.7922	22.6106	22.2937	19.062	20.1728	21.1622	373932	6.40422e+06	6.35069e+06	486796	1.60635e+06	2.34672e+06	2	12
A0A1D8PQP7	CYB5 | CAALFM_C700700WA | orf19.7049	Cyb5p	589	0.00193937	446	0.000744736	5.56	15	1	1	0	126	14.031	4.22	-0.26		0	0	○	0.334045	1.13037	0.176789	1.13037	0.716878	0.870457	21.6499	21.4731	21.7507	21.8824	0.211065	0.71808	0.0445484	0.515638	0.9749	3.34409	21.7507	21.4074	21.7917	21.8824	20.644	21.893	2.90646e+06	2781349	4.48435e+06	3.43858e+06	2.22675e+06	3894494	3	3
Q5AQ57	RSM25 | CAALFM_C108920WA | CaO19.12213 | CaO19.12214 | CaO19.4751	Small ribosomal subunit protein mS23 (37S ribosomal protein S25, mitochondrial)	590	0.0019328	475	0.000554342	13.9	14	4	4	0	295	34.209	8.37	-0.98		0	0	○	0.204567	-1.18171	-0.240871	0.846234	0.819169	0.918094	20.9205	21.1614	20.799	21.521	1.50679	0.708835	2.27042	0.502448	7.20246	3.34967	19.4781	22.4844	20.799	20.3448	21.6183	21.521	601542	5.86765e+06	2.25349e+06	1.18446e+06	4375024	3.00921e+06	1	4
A0A1D8PG20	ARO8 | CAALFM_C200340CA | orf19.9645	aromatic-amino-acid transaminase (EC 2.6.1.57)	591	0.00191356	438	0.000797066	15.27	21	6	6	0	491	54.744	6.11	-0.29		0	0	○	0.652792	1.33122	0.412753	1.33122	0.503682	0.725581	22.3706	21.9579	22.7557	22.0038	0.880925	0.15346	0.776028	0.02355	3.93786	0.698884	21.3627	22.7557	22.9934	22.0038	21.7867	22.0831	2.22119e+06	7.08194e+06	1.03145e+07	3.7404e+06	4.91658e+06	4.44312e+06	2	4
A0A1D8PJE0	LAP41 | CAALFM_C302170CA | orf19.9196	Metalloaminopeptidase	592	0.00190761	499	0.000466929	11.22	30	6	6	0	517	56.72	5.63	-0.28		0	0	○	0.759286	1.34391	0.426437	1.34391	0.419238	0.705031	22.125	21.6986	22.3278	21.9494	0.379358	0.697811	0.143913	0.486941	1.71461	3.21593	22.36	21.6874	22.3278	21.9494	20.91	22.2363	4.43387e+06	3.37717e+06	6.50222e+06	3.60215e+06	2.67772e+06	4.94083e+06	5	6
Q59U59	APR1 | CAALFM_C207400CA | orf19.9447	Aspartate protease	593	0.00190274	598	0.000155798	9.07	30	4	4	0	419	45.447	4.43	-0.07		0	0	○	1.1502	4.7437	2.24601	4.7437	0.285966	0.623707	21.455	19.209	21.7258	20.683	0.531004	2.71003	0.281965	7.34426	2.47497	14.1081	20.8432	21.7258	21.796	16.0814	20.683	20.8624	1.54948e+06	3.46828e+06	4.49756e+06	0	2.28787e+06	1.90643e+06	2	7
A0A1D8PL06	PTC7 | CAALFM_C400340WA | orf19.13106	Protein phosphatase (EC 3.1.3.16)	594	0.00187377	601	0.000154329	8.29	27	2	2	0	350	37.976	5.27	-0.32		0	0	○	0.927945	3.59062	1.84423	3.59062	0.365819	0.677755	21.1106	19.2663	21.3326	20.1039	0.561181	2.75407	0.314925	7.58489	2.6583	14.2947	20.4723	21.3326	21.5268	16.1907	21.5044	20.1039	1.19826e+06	2.64088e+06	3.73194e+06	0	4.04283e+06	1.12684e+06	6	7
Q59NB3	SNL1 | CAALFM_C110530WA | orf19.8612	Snl1p	595	0.00186444	590	0.00016532	14.07	9	2	2	0	199	23.489	7.63	-0.68		0	0	○	2.2057	9.37171	3.22831	9.37171	0.0719444	0.356624	20.3241	17.0958	20.8051	16.1594	0.980242	1.82305	0.960875	3.32353	4.82306	10.6638	20.8051	20.9709	19.1963	16.1594	15.9312	19.1967	1509116	2.0553e+06	741965	0	0	600886	3	2
Q5APF0	YTM1 | CAALFM_C109510WA | CaO19.12278 | CaO19.4815	Ribosome biogenesis protein YTM1	596	0.00185721	608	0.000145132	10.94	27	5	5	0	466	51.69	5.85	-0.37		0	0	○	1.60411	12.3694	3.6287	12.3694	0.122749	0.469255	21.927	18.2983	20.8378	19.4375	2.07184	2.4376	4.29252	5.94189	9.44883	13.3215	20.8378	20.6268	24.3162	15.4996	19.4375	19.9576	1.54374e+06	1.6192e+06	2.58013e+07	0	964910	1018229	4	7
Q5AP65	FMP52 | CAALFM_C110280CA | CaO19.12363 | CaO19.4898	Protein FMP52, mitochondrial	597	0.00184371	622	0.000129029	13.1	11	3	3	0	229	24.275	9.57	-0.12		0	0	○	0.264671	-1.65496	-0.726795	0.604245	0.762284	0.889394	18.2946	19.0214	18.3259	20.3498	2.9058	2.57637	8.44368	6.6377	15.8834	13.5446	15.3732	18.3259	21.1846	16.0519	20.3498	20.6624	0	328595	2.94396e+06	0	1.81601e+06	1.65963e+06	2	1
A0A1D8PPB1	ARD | CAALFM_C600150WA | orf19.6322	D-arabinitol 2-dehydrogenase [ribulose-forming] (EC 1.1.1.250)	598	0.00183651	646	9.53343e-05	19.57	9	4	4	0	281	30.673	5.67	-0.13		0	0	○	0.889703	4.09363	2.03338	4.09363	0.343256	0.676211	18.9542	16.9208	20.1672	16.3554	2.63597	1.87038	6.94834	3.49833	13.907	11.0537	15.9301	20.7653	20.1672	19.0087	15.3984	16.3554	0	1.78226e+06	1.45439e+06	469144	0	0	0	3
A0A1D8PDL7	CAALFM_C105630CA | orf19.10025	Importin N-terminal domain-containing protein	599	0.00182172	539	0.000307842	8.84	78	9	8	1	1109	122.2	4.25	0.02		0	0	○	1.97089	1.70714	0.771577	1.70714	0.129937	0.469558	23.1416	22.37	23.1699	22.0876	0.0954563	0.545355	0.00911191	0.297412	0.412488	2.43788	23.2197	23.1699	23.0352	22.0876	22.0238	22.9986	8.04598e+06	9.43702e+06	1.06171e+07	3.96407e+06	5794766	8.3807e+06	11	15
Q5A2A0	RPT1 | CAALFM_C105240CA | orf19.8071	26S proteasome regulatory subunit 7 homolog	600	0.00181976	629	0.000122614	15.32	18	6	5	1	444	49.814	5.99	-0.47		0	0	○	1.1533	3.93788	1.97742	3.93788	0.255456	0.598636	20.3025	18.3251	20.437	19.1116	1.06544	2.17815	1.13517	4.74436	5.24785	11.8862	19.1762	21.2943	20.437	15.8629	20.0007	19.1116	487954	2.57177e+06	1.75335e+06	0	1.42571e+06	566457	1	7
Q5AH72	CAALFM_C702480WA | orf19.13819	Cytochrome c oxidase assembly protein COX20, mitochondrial	601	0.00180425	585	0.000177595	11.7	9	2	2	0	171	19.73	8.2	-0.7		0	0	○	1.78464	9.43944	3.2387	9.43944	0.149719	0.501102	20.4799	17.2412	20.3782	16.0529	0.536088	2.50984	0.28739	6.29931	2.61762	14.5572	21.0596	20.002	20.3782	15.5463	16.0529	20.1246	1.80027e+06	1.05003e+06	1.68343e+06	0	0	1.14314e+06	4	1
A0A1D8PFW8	CAALFM_C114330WA | orf19.7245	tRNA-5-taurinomethyluridine 2-sulfurtransferase (EC 2.8.1.14)	602	0.00173582	566	0.000231167	12.53	20	5	5	0	423	48.583	8.3	-0.55		0	0	○	0.0264867	-1.02614	-0.0372313	0.974523	0.977029	0.986476	20.4301	20.4673	21.3921	20.3903	1.98042	0.172312	3.92206	0.0296913	9.69363	0.841886	18.1525	21.3921	21.7457	20.347	20.3903	20.6647	239993	2.75217e+06	4.34366e+06	1.18626e+06	1.86769e+06	1.66228e+06	4	2
Q59T35	OSM1 | CAALFM_C205700WA | orf19.14171	Fumarate reductase (EC 1.3.1.6)	603	0.00173259	329	0.00341218	6.76	44	4	4	0	503	54.343	8.07	-0.28		0	0	○	1.41383	1.35611	0.439479	1.35611	0.172529	0.519593	25.6923	25.2529	25.6494	25.2544	0.231147	0.373921	0.0534289	0.139817	0.899672	1.48071	25.6494	25.4857	25.942	25.2544	24.8782	25.626	4.33515e+07	4.69847e+07	7.96235e+07	3.56016e+07	41907136	5.17839e+07	6	8
Q5A3K2	NUT2 | MED10 | CAALFM_C111980WA | CaO19.12733 | CaO19.5268	Mediator of RNA polymerase II transcription subunit 10 (Mediator complex subunit 10)	604	0.00170353	589	0.000167294	14.12	7	2	2	0	170	18.701	4.77	-0.55		0	0	○	1.34033	2.4833	1.31226	2.4833	0.22333	0.571283	19.1508	17.8386	19.3442	18.5828	0.397479	1.32632	0.15799	1.75913	2.07552	7.43513	18.6937	19.3442	19.4147	16.3073	18.5828	18.6257	349239	665533	863247	0	533568	404469	1	1
Q5AK79	URA7 | CAALFM_C504570CA | orf19.11423	CTP synthase (EC 6.3.4.2) (UTP--ammonia ligase)	605	0.00169949	617	0.000136765	11.87	28	7	7	0	573	64.048	6.41	-0.19		0	0	○	3.36722	1.68494	0.752701	1.68494	0.0176598	0.205568	20.5838	19.8311	20.724	19.8877	0.25635	0.184995	0.0657151	0.0342231	1.2454	0.932852	20.724	20.2879	20.7394	19.9812	19.8877	19.6244	1.42668e+06	1.28018e+06	2.16231e+06	920564	1.31828e+06	808229	5	4
A0A1D8PPG7	ILV5 | CAALFM_C600870CA | orf19.7733	Ketol-acid reductoisomerase, mitochondrial (EC 1.1.1.86) (Acetohydroxy-acid reductoisomerase) (Alpha-keto-beta-hydroxylacyl reductoisomerase)	606	0.00169207	576	0.000201837	10.5	22	3	3	0	400	44.849	6.54	-0.44		0	0	○	0.512372	2.19677	1.13539	2.19677	0.591232	0.779283	20.995	19.8596	21.2157	21.208	0.533257	3.08811	0.284363	9.53642	2.53992	15.5497	21.2157	20.3868	21.3825	21.208	16.3266	22.0443	2.00602e+06	1.37104e+06	3376795	2154585	0	4.32505e+06	2	4
Q59W33	GPD2 | orf19.691 | CAALFM_C602010CA	Glycerol-3-phosphate dehydrogenase [NAD(+)] 2 (EC 1.1.1.8)	607	0.00168596	686	7.29763e-05	11.86	18	4	4	0	371	40.801	4.97	-0.06		0	0	○	0.186306	1.41722	0.503066	1.41722	0.831457	0.92357	18.9269	18.4238	19.6168	18.5084	3.03999	2.31102	9.24151	5.34082	16.0617	12.5437	15.6012	19.6168	21.5626	16.0716	18.5084	20.6914	0	803974	3.82581e+06	0	506766	1.69323e+06	2	4
Q59Z14	LIA1 | CAALFM_C207290WA | CaO19.2286 | CaO19.9826	Deoxyhypusine hydroxylase (DOHH) (EC 1.14.99.29) (Deoxyhypusine dioxygenase) (Deoxyhypusine monooxygenase)	608	0.00166539	670	8.09387e-05	7.23	25	3	3	0	318	35.802	4.37	-0.4		0	0	○	1.41913	2.68231	1.42348	2.68231	0.158471	0.503607	20.0281	18.6046	20.2739	18.6959	0.933599	1.06802	0.871608	1.14066	4.66144	5.74059	20.8142	18.9962	20.2739	17.4939	18.6959	19.6241	1.51871e+06	522915	1.56599e+06	164180	577094	808056	4	1
A0A1D8PNV1	RFC3 | CAALFM_C504000WA | orf19.10723	Replication factor C subunit 3	609	0.00166477	695	6.72232e-05	16.43	12	6	5	1	347	38.95	6.53	-0.3		0	0	○	0.553142	2.61021	1.38417	2.61021	0.535321	0.746423	18.6822	17.2981	19.826	15.9836	2.54702	2.45691	6.48731	6.03643	13.6334	14.2034	15.7638	19.826	20.4569	15.9836	20.1326	15.778	0	929430	1.77776e+06	0	1.56217e+06	0	0	4
Q5ADP6	SUS1 | CAALFM_C307050WA | CaO19.14087 | CaO19.6795	Transcription and mRNA export factor SUS1	610	0.00165458	765	3.5933e-05	8.4	8	1	1	0	119	13.77	4.55	-0.91		0	0	○	0.877137	-2.09582	-1.06752	0.47714	0.379717	0.686364	15.9766	17.0442	16.2253	16.2193	0.50385	1.64576	0.253865	2.70854	3.15366	9.65587	15.3968	16.3079	16.2253	15.9739	16.2193	18.9392	0	0	0	0	0	502666	3	1
Q59WK1	CAALFM_C111150WA | orf19.9837	26S proteasome regulatory subunit	611	0.00164231	528	0.00034712	9.96	13	2	2	0	231	26.373	4.62	-0.5		0	0	○	1.89184	1.83168	0.873169	1.83168	0.12495	0.469558	20.9302	20.057	20.9252	19.9314	0.198642	0.621763	0.0394588	0.386589	0.94907	3.09997	20.9252	20.7341	21.1313	19.5077	19.9314	20.732	1.64016e+06	1.74418e+06	2.83721e+06	663014	1.35885e+06	1.74166e+06	2	2
A0A1D8PHS1	CAALFM_C206850WA | orf19.9779.1	Ribosome biogenesis protein SLX9	612	0.00159619	510	0.000410878	10.95	10	2	2	0	201	22.947	10.88	-1.29		0	0	○	1.08183	1.3878	0.472799	1.3878	0.274444	0.614224	20.6359	20.1631	20.4909	20.2305	0.542303	0.29649	0.294093	0.0879066	2.62796	1.47046	20.1808	20.4909	21.236	19.8387	20.2305	20.4201	979045	1.47358e+06	3.05067e+06	834015	1.67184e+06	1403020	1	2
A0A1D8PH88	ARH2 | CAALFM_C204880CA | orf19.11004	NADPH-adrenodoxin reductase	613	0.00158713	640	0.000102807	11.24	12	3	3	0	249	27.788	8.61	-0.3		0	0	○	1.17603	3.09457	1.62974	3.09457	0.257714	0.598636	19.4868	17.8571	19.8715	18.6323	0.726439	1.8202	0.527714	3.31312	3.72785	10.1931	19.8715	18.6489	19.94	15.7776	19.1614	18.6323	790127	411047	1242432	0	796822	406328	2	1
A0A1D8PJ76	CAALFM_C301520CA | orf19.9264	Zinc finger CCCH domain-containing protein 15	614	0.00158037	641	9.93878e-05	11.9	16	3	3	0	353	40.438	9.58	-1.22		0	0	○	2.00591	12.1728	3.60559	12.1728	0.116283	0.456325	20.8472	17.2416	20.4823	16.0611	0.688195	2.4471	0.473613	5.9883	3.30115	14.193	20.4182	20.4823	21.641	15.6085	16.0611	20.0551	1.15416e+06	1.46483e+06	4.03937e+06	0	0	1.08943e+06	3	3
P83778	MDH1 | MDH2 | CAALFM_CR00540CA | CaO19.7481	Malate dehydrogenase, cytoplasmic (EC 1.1.1.37)	615	0.00157854	668	8.19851e-05	10.68	17	3	3	0	337	36.004	5.25	0.01		0	0	○	0.946767	2.90388	1.53798	2.90388	0.351886	0.67733	19.6248	18.0868	19.5934	18.6049	0.620529	2.21194	0.385056	4.89266	3.16197	12.2296	19.0206	20.2604	19.5934	18.6049	15.6618	19.9937	438052	1.25602e+06	977063	354618	0	1.044e+06	6	2
O13289	CAT1 | CTA1 | CAALFM_C106810WA | CaO19.13609 | CaO19.6229	Peroxisomal catalase (EC 1.11.1.6)	616	0.00156932	663	8.44012e-05	12.37	21	6	6	0	485	54.863	6.65	-0.56		0	0	○	0.419286	1.69148	0.758285	1.69148	0.644114	0.819982	19.5901	18.8319	19.6266	20.0701	1.12225	2.29827	1.25944	5.28202	5.72864	12.2041	18.4501	19.6266	20.6937	16.18	20.2455	20.0701	294981	809482	2.09487e+06	0	1.68932e+06	1.10078e+06	1	2
Q5ADU2	KRS1 | CAALFM_C307410CA | orf19.14041	Lysine--tRNA ligase (EC 6.1.1.6) (Lysyl-tRNA synthetase)	617	0.00155748	616	0.000137183	12.63	25	7	7	0	594	67.708	5.41	-0.54		0	0	○	0.131851	-1.16176	-0.216306	0.860766	0.884758	0.949806	20.0661	20.2824	19.8053	19.7459	0.623562	2.2347	0.388829	4.99388	3.10754	11.0179	19.8053	20.7777	19.6152	19.7459	18.3647	22.7365	754681	1.79766e+06	991974	782064	458722	6.98816e+06	3	7
Q59SU5	HTA1 | CAALFM_C303910WA | CaO19.14186 | CaO19.6924	Histone H2A.1	618	0.00154668	474	0.00055678	17.42	4	1	1	0	132	14.009	10.96	-0.37		0	0	○	1.98454	12.7756	3.67532	12.7756	0.132003	0.471569	21.3991	17.7238	21.5701	16.2285	0.319209	2.59956	0.101895	6.75774	1.4917	14.6671	21.0308	21.5964	21.5701	16.2285	20.7255	16.2173	1.76469e+06	3.17066e+06	3845740	0	2.35615e+06	0	1	1
A0A1D8PHF9	CAALFM_C205530CA | orf19.11067	RanBD1 domain-containing protein	619	0.00150236	536	0.000323647	10.39	19	4	4	0	385	43.098	5.46	-0.96		0	0	○	0.651123	1.30373	0.382646	1.30373	0.474247	0.71621	21.2599	20.8773	21.4074	21.0108	0.676616	0.482603	0.457809	0.232906	3.18259	2.31162	21.8507	20.5217	21.4074	20.342	21.0108	21.279	3.11507e+06	1.50543e+06	3.43557e+06	1.18213e+06	2.87149e+06	2.54466e+06	4	2
Q59Q46	IMH3 | IMD3 | CAALFM_C206390CA | CaO19.18 | CaO19.7689	Inosine-5'-monophosphate dehydrogenase (IMP dehydrogenase) (IMPD) (IMPDH) (EC 1.1.1.205)	620	0.00148704	568	0.000228919	10.17	26	5	5	0	521	56.239	6.52	-0.15		0	0	○	0.364046	1.34947	0.432393	1.34947	0.682026	0.843173	21.2525	20.8201	21.7352	20.7594	0.929297	1.39924	0.863593	1.95788	4.37264	6.72062	21.7352	20.1812	21.8411	19.4523	20.7594	22.2488	2.87554e+06	1.18891e+06	4.64057e+06	638022	2.41218e+06	4.9836e+06	3	5
Q59UI0	MTG1 | CAALFM_CR03380WA | orf19.9920	GTPase	621	0.00148474	557	0.000246773	13.32	14	4	4	0	368	42.119	10.2	-0.53		0	0	Up	2.95798	2.86517	1.51862	2.86517	0.0347754	0.254746	21.0131	19.4945	20.9976	19.4232	0.344659	0.639034	0.11879	0.408365	1.64021	3.27802	20.9976	21.3653	20.6765	20.1662	18.8941	19.4232	1.72454e+06	2.70142e+06	2.07004e+06	1.04653e+06	662067	703041	4	3
Q5AMM4	DEF1 | CAALFM_C401720CA | CaO19.12092 | CaO19.4622	RNA polymerase II degradation factor 1	622	0.00148012	451	0.00072725	8.67	43	4	4	0	738	80.992	4.59	-1.22		0	0	○	0.114093	-1.05491	-0.0771248	0.947945	0.895706	0.954683	23.3979	23.4751	23.2608	23.1436	0.6363	0.713459	0.404877	0.509024	2.71947	3.03922	24.0916	22.8414	23.2608	23.1436	22.9876	24.2939	1.47252e+07	7.5151e+06	1.24147e+07	8.24218e+06	1.13025e+07	2.05687e+07	7	5
A0A1D8PH18	INO4 | CAALFM_C203840CA | orf19.837.1	Ino4p	623	0.00147401	689	7.12919e-05	13.08	5	2	2	0	130	14.462	6.54	-1		0	0	○	1.4881	-3.81428	-1.93141	0.262173	0.204798	0.55172	16.0218	17.9532	16.0129	18.0406	0.264235	1.8164	0.0698201	3.29931	1.64922	10.1174	16.2904	16.0129	15.7621	16.0947	18.0406	19.7243	0	0	0	0	366422	866171	0	1
Q59R20	CAALFM_C703660CA | orf19.13993	proline--tRNA ligase (EC 6.1.1.15) (Prolyl-tRNA synthetase)	624	0.00145961	726	5.32052e-05	11.87	29	8	8	0	691	77.339	5.91	-0.45		0	0	○	0.537757	3.97622	1.9914	3.97622	0.546253	0.754557	20.1112	18.1198	21.3362	16.0816	3.81558	3.58721	14.5587	12.8681	18.9724	19.7972	15.8336	23.1639	21.3362	16.0161	16.0816	22.2618	0	9.39787e+06	3.27009e+06	0	0	5.02889e+06	0	11
Q5ALX8	APT1 | CAALFM_C201430WA | CaO19.1448 | CaO19.9023	Adenine phosphoribosyltransferase (APRT) (EC 2.4.2.7)	625	0.00145891	792	3.01257e-05	8.51	11	2	2	0	188	20.877	4.95	-0.04		0	0	○	0.224583	-1.41011	-0.495806	0.709165	0.798698	0.91129	16.6492	17.145	15.9453	15.7043	1.74589	2.58835	3.04815	6.69954	10.4864	15.0968	15.9453	15.3651	18.6371	15.7043	15.5976	20.1331	0	0	503586	0	0	1.14994e+06	0	0
Q59XU5	RAS1 | CAALFM_C210210CA | CaO19.1760 | CaO19.9329	Ras-like protein 1 (Ras homolog type B)	626	0.00145004	583	0.000177917	8.97	16	2	2	0	290	32.452	4.28	-0.87		0	0	○	0.630323	1.32194	0.40266	1.32194	0.486218	0.719733	20.2099	19.8073	20.2161	20.1741	0.544294	0.72105	0.296256	0.519914	2.6932	3.64033	20.2161	19.6626	20.7511	18.9766	20.2712	20.1741	1.00329e+06	829887	2.17989e+06	458815	1.71966e+06	1.18305e+06	3	2
A0A1D8PQ10	VPS51 | CAALFM_C602920CA | orf19.13014	Vps51p	627	0.00144311	620	0.000132276	12.97	12	4	4	0	316	34.854	4.66	-0.74		0	0	○	0.431292	-1.70264	-0.767772	0.587324	0.648816	0.822734	18.7889	19.5567	19.4058	19.5337	2.49986	0.297846	6.24928	0.0887123	13.3049	1.52299	20.9226	16.0384	19.4058	19.8654	19.5337	19.271	1.63716e+06	0	857964	849574	1.03144e+06	632641	3	0
Q5AFA8	ABP1 | CAALFM_C402940WA | orf19.10214	Abp1p	628	0.00142995	599	0.000155089	12.65	25	6	6	0	648	70.596	4.43	-0.96		0	0	○	0.70448	-2.80933	-1.49022	0.355957	0.473312	0.71621	19.7294	21.2196	21.151	21.1899	2.93338	0.587117	8.60475	0.344707	14.8681	2.76686	21.681	16.356	21.151	20.6479	21.1899	21.821	2.76955e+06	0	2.87623e+06	1.46134e+06	3.25098e+06	3704834	4	1
A0A1D8PMQ0	SEM1 | CAALFM_C406880CA | orf19.3122.2	26S proteasome complex subunit SEM1	629	0.00142246	577	0.000199112	15.05	3	1	1	0	93	10.747	3.99	-1.45		0	0	○	0.0924007	1.20679	0.271171	1.20679	0.915453	0.957989	17.9192	17.6481	16.2939	16.1698	3.13413	2.72075	9.82279	7.40248	17.4903	15.4167	21.5322	16.2939	15.9316	20.7879	16.1698	15.9864	2.498e+06	0	0	1.61032e+06	0	0	2	0
Q59L89	SDH7 | CAALFM_C600090WA | CaO19.6328	Succinate dehydrogenase assembly factor 3, mitochondrial (SDH assembly factor 3) (SDHAF3)	630	0.00141792	549	0.000270347	6.56	9	1	1	0	122	14.281	9.91	-0.75		0	0	○	0.338459	1.08654	0.119736	1.08654	0.704474	0.860655	19.8743	19.7546	19.818	19.7469	0.253356	0.431409	0.0641891	0.186114	1.27479	2.18385	19.818	19.6539	20.1511	20.1898	19.3271	19.7469	761344	824895	1438188	1063779	893795	879858	1	1
Q5ADP7	FESUR1 | CAALFM_C307060WA | orf19.14086	Fesur1p	631	0.00141428	556	0.000252949	8.97	12	2	1	1	223	25.112	9.93	-0.16		0	0	○	1.15987	4.93767	2.30383	4.93767	0.255514	0.598636	21.2891	18.9853	21.0285	20.3854	1.19016	2.54445	1.41648	6.47421	5.59046	13.4022	20.2509	22.588	21.0285	20.5222	20.3854	16.0483	1.02779e+06	6.30489e+06	2.642e+06	1.33944e+06	1.86142e+06	0	1	5
Q59MR4	HEM13 | CAALFM_C304060CA | orf19.10321	coproporphyrinogen oxidase (EC 1.3.3.3)	632	0.00140422	703	6.28303e-05	15.48	10	4	4	0	323	36.939	5.93	-0.59		0	0	○	0.426472	1.93753	0.95422	1.93753	0.629524	0.810171	18.3523	17.3981	18.2674	16.3222	2.38513	2.07936	5.68884	4.32373	12.9963	11.9517	16.0107	20.7787	18.2674	16.0771	16.3222	19.7949	0	1.79894e+06	389743	0	0	909640	0	3
A0A1D8PLZ2	CAALFM_C403960WA | orf19.787.1	Uncharacterized protein	633	0.00139484	611	0.000140309	16.9	2	1	1	0	71	7.942	12.21	-0.56		0	0	○	0.818124	-2.52235	-1.33477	0.396456	0.419968	0.705031	16.0546	17.3894	16.1207	16.3265	0.23862	2.29492	0.0569393	5.26664	1.4863	13.1972	15.7899	16.1207	16.2533	16.3265	15.8186	20.023	0	0	0	0	0	1065463	0	0
Q5AJB1	TFP1 | CAALFM_C301630WA | CaO19.9249	V-type proton ATPase catalytic subunit A (V-ATPase subunit A) (EC 7.1.2.2)	634	0.00138588	584	0.000177749	12.16	24	7	7	0	617	67.607	4.92	-0.25	Ac[N-term(100)]	1	0	○	0.311912	1.05909	0.0828248	1.05909	0.733566	0.877569	20.6989	20.6161	20.5618	20.6529	0.357455	0.115098	0.127774	0.0132477	1.72693	0.558295	20.4303	20.5618	21.1046	20.4871	20.6529	20.7082	1.16386e+06	1.54779e+06	2.7852e+06	1.30721e+06	2.24062e+06	1.71316e+06	1	3
A0A1D8PH93	CAALFM_C204490WA | orf19.11979	DUF1014-domain-containing protein	635	0.00135482	644	9.78481e-05	11.56	9	2	2	0	225	25.081	10.18	-1.31		0	0	○	0.936033	3.78832	1.92156	3.78832	0.337139	0.674197	19.3747	17.4531	19.8564	16.1717	1.27745	2.60705	1.63188	6.79672	6.59339	14.9374	20.3413	19.8564	17.9264	15.7348	16.1717	20.4529	1.09422e+06	949208	307703	0	0	1.4353e+06	2	1
Q5A0J9	ETT1 | CAALFM_C202930CA | CaO19.13234 | CaO19.5812	Enhancer of translation termination 1	636	0.00134849	671	8.09116e-05	12.11	16	5	5	0	421	48.23	4.1	-0.77		0	0	○	0.343375	1.92681	0.946211	1.92681	0.695923	0.853863	19.4497	18.5035	20.3743	18.5973	2.89682	2.60678	8.39158	6.7953	14.8939	14.0881	16.2034	20.3743	21.7713	15.851	21.0621	18.5973	0	1.35921e+06	4421207	0	2.97529e+06	396582	0	2
P53704	GFA1 | CAALFM_C302280CA | CaO19.1618	Glutamine--fructose-6-phosphate aminotransferase [isomerizing] (GFAT) (EC 2.6.1.16) (D-fructose-6-phosphate amidotransferase) (Hexosephosphate aminotransferase)	637	0.00134656	697	6.64414e-05	10.24	32	7	7	0	713	79.254	6.19	-0.18		0	0	○	1.15792	3.9263	1.97317	3.9263	0.28978	0.629374	20.6809	18.7078	21.9287	18.6461	2.39873	0.231825	5.75388	0.0537427	11.5987	1.23919	17.9155	22.1987	21.9287	18.9642	18.6461	18.513	203647	4.81352e+06	4.93079e+06	454901	557515	374087	3	10
Q5A501	VPS2 | CAALFM_C500440CA | orf19.8560	ESCRT-III subunit protein	638	0.00133707	716	5.63788e-05	7.66	14	2	2	0	235	26.443	5.09	-0.75		0	0	○	0.28468	1.55428	0.636244	1.55428	0.748508	0.887247	18.5931	17.9569	20.0742	18.4921	2.70641	1.63257	7.32467	2.66528	14.556	9.09161	20.0742	20.2358	15.4694	16.1239	18.4921	19.2546	909258	1.23474e+06	0	0	501060	625496	2	2
A0A1D8PCD0	RPB11 | CAALFM_C100940WA | orf19.6010.1	DNA-directed RNA polymerase II core subunit	639	0.00133503	627	0.000124257	5.65	10	1	1	0	124	14.233	4.46	-0.26		0	0	○	1.72158	4.06886	2.02462	4.06886	0.150896	0.501102	19.9442	17.9196	20.1282	18.7632	0.464427	1.59699	0.215693	2.55039	2.32864	8.91201	19.4159	20.2884	20.1282	16.0777	18.7632	18.9178	576166	1.28063e+06	1415527	0	604638	495256	1	3
A0A1D8PNA8	RPN8 | CAALFM_C502030WA | orf19.10677	26S proteasome regulatory subunit RPN8	640	0.00131885	699	6.6157e-05	10.61	14	3	3	0	330	36.727	5.14	-0.29		0	0	○	1.11859	4.62911	2.21074	4.62911	0.250354	0.596246	19.6309	17.4202	20.3466	16.3057	1.60131	2.29081	2.5642	5.24781	8.15711	13.1503	20.7495	17.7965	20.3466	15.8998	16.3057	20.055	1.45207e+06	227664	1.64697e+06	0	0	1.08929e+06	3	2
A0A1D8PP00	CAR1 | CAALFM_C504490CA | orf19.11416	Arginase (EC 3.5.3.1)	641	0.00131461	650	9.44127e-05	12.93	11	4	4	0	317	34.329	4.88	-0.22		0	0	○	1.73636	-9.29428	-3.21634	0.107593	0.121988	0.468727	17.0872	20.3035	16.1485	20.6941	2.31279	1.23022	5.34898	1.51344	13.5352	6.05915	19.7217	15.3913	16.1485	18.9254	20.6941	21.291	712185	0	0	442834	2.30545e+06	2.56588e+06	2	1
A0A1D8PNJ4	CAALFM_C502830WA | orf19.11783	Vacuolar protein-sorting-associated protein 46	642	0.00130545	531	0.00033894	13.01	10	2	2	0	292	33.433	10.02	-0.54		0	0	○	1.02837	4.88894	2.28952	4.88894	0.331479	0.668118	21.5567	19.2671	21.4308	20.2121	0.400131	3.12303	0.160105	9.7533	1.85618	16.2091	22.0046	21.4308	21.2346	15.7807	20.2121	21.8085	3.46584e+06	2.82686e+06	3.04782e+06	0	1.65072e+06	3672999	2	2
Q59SI2	PAM18 | TIM14 | CAALFM_C400520WA | CaO19.11667 | CaO19.4190	Mitochondrial import inner membrane translocase subunit TIM14 (Presequence translocated-associated motor subunit PAM18)	643	0.00128322	605	0.000149857	5.73	12	1	1	0	157	17.297	10.3	-0.51		0	0	○	1.54391	4.57749	2.19456	4.57749	0.18764	0.539183	20.6195	18.425	20.44	18.9369	0.436782	1.96218	0.190779	3.85014	2.11829	10.6495	21.1175	20.3011	20.44	20.0805	18.9369	16.2576	1873962	1.29195e+06	1.75711e+06	986181	681990	0	3	3
Q59RQ1	CAALFM_CR07370WA | orf19.13551	MICOS complex subunit MIC12 (Altered inheritance of mitochondria protein 5, mitochondrial) (Found in mitochondrial proteome protein 51)	644	0.00127097	681	7.45174e-05	7.87	7	1	1	0	127	14.784	8.41	-0.54		0	0	○	0.800977	1.98798	0.991305	1.98798	0.423507	0.705031	18.2462	17.2549	18.2528	17.4365	0.340725	1.71677	0.116093	2.94731	1.86737	9.94947	18.2528	17.9022	18.5836	15.4546	17.4365	18.8737	257287	244967	485232	0	241063	480328	2	2
A0A1D8PIV7	RPT2 | CAALFM_C300290WA | orf19.12895	26S proteasome regulatory subunit 4 homolog	645	0.00126501	700	6.60865e-05	9.52	20	4	4	0	441	48.941	5.33	-0.45		0	0	○	0.879331	2.31684	1.21216	2.31684	0.384433	0.686364	19.7048	18.4926	19.6633	19.2753	0.447048	1.89754	0.199852	3.60066	2.26873	10.2611	19.6633	20.1711	19.2799	16.3289	19.8736	19.2753	683935	1.18061e+06	786249	0	1.30547e+06	634523	4	4
P13649	URA3 | CAALFM_C301350CA | CaO19.1716 | CaO19.9284	Orotidine 5'-phosphate decarboxylase (EC 4.1.1.23) (OMP decarboxylase) (OMPDCase) (OMPdecase) (Uridine 5'-monophosphate synthase) (UMP synthase)	646	0.00125403	639	0.000102895	9.63	12	3	3	0	270	29.893	5.45	-0.36		0	0	○	1.54811	-7.54225	-2.915	0.132586	0.160533	0.503718	17.5556	20.4705	16.2413	20.5899	2.42016	1.11074	5.85718	1.23374	13.7857	5.42602	16.0768	16.2413	20.3485	19.305	21.5168	20.5899	0	0	1649083	576100	4.07772e+06	1.57823e+06	0	0
Q5A750	TKL1 | CAALFM_C108320WA | orf19.12578	Transketolase (EC 2.2.1.1)	647	0.00124782	564	0.00023436	9.01	32	6	6	0	677	73.772	5.51	-0.29		0	0	○	0.104357	1.03994	0.0565041	1.03994	0.904843	0.957942	21.6511	21.5946	21.691	21.5543	0.467712	0.606282	0.218755	0.367578	2.16023	2.80757	21.691	21.1647	22.0975	21.0094	21.5543	22.2199	2788641	2.35073e+06	5.54318e+06	1.87749e+06	4.18522e+06	4.88505e+06	4	2
A0A1D8PU75	PTP3 | CAALFM_CR10340WA | orf19.7610	protein-tyrosine-phosphatase (EC 3.1.3.48)	648	0.00124527	540	0.000303893	9.33	42	7	7	0	922	102.492	5.72	-0.65		0	0	Up	3.53483	2.09443	1.06656	2.09443	0.0125803	0.182874	22.9262	21.8596	23.0418	21.7137	0.315113	0.287722	0.099296	0.0827841	1.37447	1.31623	22.5696	23.1672	23.0418	22.1911	21.6741	21.7137	5.12732e+06	9.41912e+06	10666083	4.25895e+06	4.54745e+06	3439356	10	12
Q5A6S7	CAALFM_CR03950WA | orf19.8108	Ribosome-recycling factor, mitochondrial (Ribosome-releasing factor, mitochondrial)	649	0.00123026	615	0.000137351	8.43	13	2	2	0	261	29.583	10.35	-0.63		0	0	○	0.850209	3.17892	1.66854	3.17892	0.385181	0.686364	20.4071	18.7386	20.9157	19.8198	1.00126	2.58849	1.00253	6.70031	4.90644	13.8137	19.2536	21.052	20.9157	15.7848	19.8198	20.6112	514855	2.17406e+06	2.44341e+06	0	1.25767e+06	1601679	2	4
A0A1D8PKC3	CAM1 | CAALFM_C306010WA | orf19.7381.3	Translation elongation factor EF1B gamma	650	0.00120869	651	9.35768e-05	6.07	28	3	3	0	412	46.991	8.77	-0.42		0	0	○	1.1467	7.2773	2.8634	7.2773	0.234321	0.58355	21.5833	18.7199	21.0298	19.1812	2.30744	2.67329	5.3243	7.14649	10.6909	14.2805	19.603	21.0298	24.1172	19.1812	15.846	21.1326	655910	2.14097e+06	2.24764e+07	528740	0	2.29896e+06	3	10
A0A1D8PL85	AAT22 | CAALFM_C401200CA | orf19.12139	Aspartate aminotransferase (EC 2.6.1.1)	651	0.00119793	517	0.000401254	9.29	18	4	4	0	409	46.834	6.09	-0.34		0	0	○	0.15093	1.11068	0.151443	1.11068	0.868929	0.937719	21.7031	21.5517	21.5568	20.9705	0.318707	1.38277	0.101574	1.91204	1.46848	6.41605	21.4838	22.0687	21.5568	23.1302	20.5544	20.9705	2415689	4.39887e+06	3.81047e+06	8.16582e+06	2.09264e+06	2.05466e+06	2	5
A0A1D8PFZ8	RPN11 | CAALFM_C114460WA | orf19.7264	Proteasome regulatory particle lid subunit	652	0.00119228	636	0.000106029	10.58	12	3	3	0	312	34.956	6.23	-0.39		0	0	○	0.816616	1.74248	0.801143	1.74248	0.402631	0.694673	19.5298	18.7286	19.3035	18.1165	0.484646	1.30002	0.234882	1.69004	2.48158	6.94134	19.3035	19.1996	20.0861	18.1165	17.8476	20.2217	532978	602074	1.37489e+06	252775	320546	1.22275e+06	1	2
A0A1D8PE37	ADE4 | CAALFM_C107710CA | orf19.8818	Amidophosphoribosyltransferase (ATase) (EC 2.4.2.14) (Glutamine phosphoribosylpyrophosphate amidotransferase)	653	0.00117925	794	2.94668e-05	11.46	19	5	5	0	541	59.952	5.29	-0.26		0	0	○	1.12024	5.04592	2.33512	5.04592	0.274968	0.614224	19.1283	16.7931	20.5751	16.1743	2.73165	1.10827	7.46189	1.22826	14.2807	6.59954	15.9775	20.5751	20.8322	16.1325	16.1743	18.0726	0	1.56211e+06	2305966	0	0	275681	2	6
A0A1D8PJ26	KGD1 | CAALFM_C300880WA | orf19.6165	2-oxoglutarate dehydrogenase, mitochondrial (EC 1.2.4.2) (2-oxoglutarate dehydrogenase complex component E1)	654	0.00117476	594	0.000160383	9.74	41	9	9	0	996	112.04	6.25	-0.45		0	0	Up	3.3942	3.81152	1.93037	3.81152	0.019962	0.213154	22.4854	20.555	22.7204	20.4556	0.67941	0.430464	0.461598	0.185299	3.02156	2.0942	21.7197	22.7204	23.016	20.183	21.0265	20.4556	2.84468e+06	6.91089e+06	1.04774e+07	1.05879e+06	2.90283e+06	1.43793e+06	6	10
Q5AHF9	GNA1 | CAALFM_C203870WA	Glucosamine 6-phosphate N-acetyltransferase (EC 2.3.1.4)	655	0.00116098	736	5.04984e-05	7.38	8	1	1	0	149	16.868	6.1	-0.19		0	0	○	0.0358483	1.05891	0.0825849	1.05891	0.967085	0.980333	17.5537	17.4712	16.2491	16.1913	2.27795	2.32922	5.18908	5.42528	12.977	13.3318	16.2491	16.228	20.1841	16.1913	16.0625	20.1597	0	0	1.47145e+06	0	0	1.17131e+06	1	2
P83780	PGI1 | CAALFM_CR06340CA | CaO19.11369 | CaO19.3888	Glucose-6-phosphate isomerase (GPI) (EC 5.3.1.9) (Phosphoglucose isomerase) (PGI) (Phosphohexose isomerase) (PHI)	656	0.00115793	677	7.52457e-05	8.36	26	5	5	0	550	61.186	6.37	-0.25		0	0	○	0.320681	-1.39169	-0.476841	0.718549	0.721866	0.870457	19.5536	20.0305	19.4515	19.5197	0.906371	1.89752	0.821508	3.6006	4.6353	9.47318	18.7027	19.4515	20.5068	18.4406	19.5197	22.1311	351423	716941	1.84027e+06	316455	1.02146e+06	4.59337e+06	4	4
A0A1D8PD51	CAALFM_C103830CA | orf19.8628	Exosome non-catalytic core subunit	657	0.00114314	652	9.31344e-05	5.15	25	2	2	0	330	35.725	5.4	-0.43		0	0	○	0.784317	-1.40709	-0.492716	0.710686	0.423971	0.705031	19.8154	20.3081	19.901	20.1659	0.262139	0.848871	0.0687168	0.720581	1.32291	4.17996	19.5211	19.901	20.024	19.5393	20.1659	21.2191	619739	979046	1.31689e+06	677690	1598691	2.44104e+06	2	8
Q59SJ2	SEC72 | CAALFM_C400630CA | orf19.11656	Sec63 complex subunit	658	0.00112675	687	7.2813e-05	15.69	5	3	3	0	204	23.368	4.73	-0.55	Ac[N-term(100)]	1	0	○	0.100279	-1.15996	-0.21407	0.862102	0.908339	0.957942	17.2985	17.5125	16.2988	17.0723	2.30948	1.94435	5.33372	3.78051	13.3508	11.1026	16.2988	15.6572	19.9394	15.8261	17.0723	19.6393	0	0	1.2419e+06	0	187281	816602	0	0
P43063	CDC28 | CDK1 | CAALFM_CR06050WA | CaO19.11337 | CaO19.3856	Cyclin-dependent kinase 1 (CDK1) (EC 2.7.11.22) (Cell division control protein 28) (Cell division protein kinase 2)	659	0.00111949	714	5.65235e-05	7.57	16	3	2	1	317	36.647	6.59	-0.47		0	0	○	0.129901	-1.08175	-0.113365	0.924429	0.887354	0.949897	18.6709	18.7842	19.2939	18.8318	1.21312	0.227068	1.47166	0.0515601	6.49739	1.20882	19.2939	19.4459	17.2728	18.5372	18.8318	18.9838	529429	714166	195604	338349	634097	518419	4	3
Q59QA9	CAALFM_C108610CA | orf19.8039	HIG1 domain-containing protein	660	0.00110555	816	2.24326e-05	4.23	19	1	1	0	213	24.341	9.55	-0.34		0	0	○	0.46649	1.89997	0.925978	1.89997	0.600223	0.787731	18.1233	17.1973	19.1212	16.2406	2.22416	1.71274	4.94691	2.93347	12.2724	9.95932	15.5749	19.6737	19.1212	19.1747	16.1767	16.2406	0	836340	704366	526353	0	0	3	4
A0A1D8PJP6	RUB1 | CAALFM_C303320WA | orf19.330.1	NEDD8 family protein	661	0.00108752	654	9.10469e-05	14.29	2	1	1	0	77	8.545	5.02	-0.44		0	0	○	0.559413	-1.79705	-0.845629	0.556468	0.560487	0.764879	16.0343	16.8799	16.1838	15.9138	0.364975	2.10639	0.133207	4.43688	2.27621	12.4787	16.3009	16.1838	15.6183	15.43	15.9138	19.2961	0	0	0	0	0	643732	0	0
Q59X67	EFG1 | CAALFM_CR07890WA | CaO19.610 | CaO19.8243	Enhanced filamentous growth protein 1	662	0.00107845	634	0.000108649	9.64	21	3	3	0	550	59.612	9.58	-1.01		0	0	○	0.250672	-1.33042	-0.41188	0.751643	0.774158	0.89612	19.9106	20.3225	19.231	20.2001	1.63236	1.65377	2.66461	2.73496	8.19847	8.13765	21.773	19.231	18.7278	18.7333	20.2001	22.034	2.95175e+06	615316	536258	387612	1637048	4.29435e+06	4	2
Q5ACH7	COX16 | CAALFM_CR10760CA | CaO19.7665	Cytochrome c oxidase assembly protein COX16, mitochondrial	663	0.00107265	658	8.88426e-05	15.62	3	1	1	0	128	15.377	9.42	-0.88		0	0	○	1.38736	2.9807	1.57565	2.9807	0.230419	0.578826	17.8144	16.2388	18.4833	16.292	1.60301	0.100413	2.56963	0.0100827	8.99836	0.618351	15.9853	18.9747	18.4833	16.292	16.1229	16.3014	0	515167	452644	0	0	0	1	1
Q59P03	CBR1 | CAALFM_C405450CA | CaO19.1801 | CaO19.9367	NADH-cytochrome b5 reductase 1 (EC 1.6.2.2) (Microsomal cytochrome b reductase)	664	0.00106735	593	0.000160911	5.1	21	2	2	0	294	32.472	8.42	-0.1		0	0	○	0.769319	1.40604	0.491641	1.40604	0.439241	0.705966	20.9439	20.4522	20.9854	20.9167	0.176077	0.886448	0.0310032	0.785791	0.840711	4.33424	21.0955	20.7507	20.9854	21.0099	19.43	20.9167	1.84559e+06	1.76438e+06	2.56423e+06	1.87812e+06	959932	1.97954e+06	3	3
Q59M70	MCR1 | CAALFM_C602040WA | CaO19.11001 | CaO19.3507	NADH-cytochrome b5 reductase 2 (EC 1.6.2.2) (Mitochondrial cytochrome b reductase)	665	0.00106686	535	0.00032494	10.96	10	3	3	0	301	33.46	8.9	-0.32		0	0	○	0.88314	4.38809	2.13359	4.38809	0.39074	0.691977	21.709	19.5754	21.7138	20.8365	0.326899	3.40095	0.106863	11.5665	1.50582	17.3736	22.0335	21.3798	21.7138	15.724	20.8365	22.1657	3.53598e+06	2.72865e+06	4.24844e+06	0	2.54467e+06	4704733	2	1
A0A1D8PDT0	ACP1 | CAALFM_C106060CA | orf19.9975	Acyl carrier protein	666	0.00106008	672	8.08795e-05	10.42	5	2	2	0	144	16.128	4.42	-0.2		0	0	○	0.683316	-2.47546	-1.30769	0.403966	0.449747	0.710272	16.9912	18.2989	16.2565	18.9377	1.92495	1.90248	3.70545	3.61941	11.3291	10.3966	15.5419	19.1753	16.2565	19.7998	16.1593	18.9377	0	592046	0	811826	0	502129	0	1
Q5AED9	BBP | MSL5 | CAALFM_C303300CA | CaO19.329 | CaO19.7961	Branchpoint-bridging protein	667	0.00105248	592	0.000161118	6.81	24	3	3	0	455	50.078	10.02	-0.91		0	0	○	0.760329	3.3657	1.75091	3.3657	0.411849	0.701576	21.7882	20.0373	21.2853	20.4307	1.79854	2.71502	3.23473	7.37131	8.25462	13.5498	21.2853	20.2947	23.7847	20.4307	17.1471	22.5342	2.10514e+06	1.28621e+06	1.78501e+07	1.25715e+06	197240	6073836	5	6
P10613	ERG11 | CYP51 | ERG16 | CAALFM_C500660CA | CaO19.922	Lanosterol 14-alpha demethylase (LDM) (EC 1.14.14.154) (Cytochrome P450 51) (Cytochrome P450-14DM) (Cytochrome P450-LIA1) (CYPLI) (Ergosterol biosynthesis protein 11) (Sterol 14-alpha demethylase)	668	0.00103892	453	0.000704379	8.14	23	4	4	0	528	60.675	7.19	-0.27		0	0	○	0.850897	1.54496	0.627569	1.54496	0.377795	0.686364	23.3121	22.6845	23.4582	22.2934	0.44331	0.944142	0.196524	0.891403	1.90163	4.16205	22.8142	23.6639	23.4582	21.9988	23.7614	22.2934	6.07456e+06	1.32906e+07	14235076	3.72763e+06	19324288	5140087	7	3
A0A1D8PMD5	CAALFM_C405610CA | orf19.8830	Eisosome protein SEG1	669	0.00102861	588	0.000170857	7.96	46	6	6	0	1043	113.981	6.14	-0.99		0	0	○	0.0784705	-1.03007	-0.0427425	0.970808	0.931718	0.962186	21.9478	21.9905	21.888	21.9406	0.757999	0.137201	0.574562	0.018824	3.45365	0.623908	22.7339	21.2214	21.888	21.9406	21.8852	22.1457	5.74578e+06	2.44506e+06	4.79367e+06	3.5802e+06	5.26413e+06	4.63994e+06	9	5
Q5APD2	MLS1 | CAALFM_C109690WA | orf19.12296	Malate synthase (EC 2.3.3.9)	670	0.0010265	764	3.61595e-05	10.16	19	5	5	0	551	62.529	8.82	-0.33		0	0	○	0.719393	3.20049	1.67829	3.20049	0.453899	0.710638	19.2953	17.617	19.3061	18.2566	3.09678	1.13802	9.59003	1.29508	16.0494	6.45978	19.3061	22.3866	16.1931	18.2913	18.2566	16.3031	533943	5.48321e+06	0	285336	425584	0	2	10
A0A1D8PEW7	CAALFM_C110500WA | orf19.8608	DOPA-dioxygenase	671	0.00100697	822	2.1491e-05	4.6	13	1	1	0	174	19.904	6.08	-0.47		0	0	○	0.592986	1.6363	0.710434	1.6363	0.508267	0.727593	17.5409	16.8305	18.2139	17.0537	1.25567	1.13754	1.57672	1.29399	7.15854	6.75878	18.3167	18.2139	16.0922	17.0537	17.8399	15.5979	268925	304041	0	121003	318828	0	3	3
Q5AM80	UTR4 | CAALFM_C201860CA | CaO19.1495 | CaO19.9072	Enolase-phosphatase E1 (EC 3.1.3.77) (2,3-diketo-5-methylthio-1-phosphopentane phosphatase)	672	0.00100172	701	6.54688e-05	7.55	12	2	2	0	265	29.786	4.53	-0.35		0	0	○	0.18513	1.42098	0.506891	1.42098	0.831748	0.92357	18.9383	18.4314	19.7794	19.1077	2.7138	2.76206	7.3647	7.62897	14.3297	14.9856	15.9035	19.7794	21.1319	15.394	20.7925	19.1077	0	899917	2.83842e+06	0	2468238	564911	0	1
A0A1D8PQ26	ADO1 | CAALFM_C603080CA | orf19.13037	Adenosine kinase (AK) (EC 2.7.1.20) (Adenosine 5'-phosphotransferase)	673	0.000987666	745	4.48496e-05	16.71	7	5	5	0	347	38.254	4.75	-0.25		0	0	○	1.45319	-11.8432	-3.56599	0.0844366	0.215691	0.563908	15.5989	19.1649	15.5416	18.8255	0.257703	3.46076	0.0664107	11.9769	1.65205	18.0578	15.5416	15.8805	15.3747	15.8863	18.8255	22.7829	0	0	0	0	631331	7216508	0	0
A0A1D8PIL6	CAALFM_C209910CA	Dolichyl-diphosphooligosaccharide--protein glycosyltransferase subunit 4	674	0.000976661	591	0.000163981	20	1	1	1	0	60	6.672	7.7	-0.07		0	0	○	0.766705	1.98229	0.987168	1.98229	0.445502	0.707883	16.9547	15.9675	16.2536	16.059	1.81361	0.162414	3.28918	0.0263783	10.6968	1.01715	15.5963	16.2536	19.0142	16.0635	16.059	15.78	0	0	653988	0	0	0	0	0
Q59QB8	GCF1 | CAALFM_C108550CA | orf19.8030	Gcf1p	675	0.000975864	693	6.86259e-05	8.16	10	2	2	0	245	28.486	10.53	-1.06		0	0	○	0.916619	3.306	1.72509	3.306	0.36048	0.67733	19.39	17.6649	19.6619	16.2156	0.826336	2.53004	0.682832	6.40111	4.26166	14.3224	20.0462	18.462	19.6619	16.1929	20.5864	16.2156	891802	361094	1.0246e+06	0	2.13956e+06	0	2	2
A0A1D8PGI8	ARO3 | CAALFM_C202030WA | orf19.9092	Phospho-2-dehydro-3-deoxyheptonate aldolase (EC 2.5.1.54)	676	0.000970448	632	0.000114775	10.24	12	3	3	0	371	40.625	6.58	-0.34		0	0	○	0.590621	-1.85811	-0.893836	0.538181	0.539878	0.747862	19.0936	19.9874	19.1547	19.8341	0.413349	2.09995	0.170858	4.40981	2.16486	10.5064	18.6531	19.473	19.1547	19.8341	17.9684	22.1599	339554	727704	720916	831324	348530	4.68589e+06	2	1
A0A1D8PRE9	HIS7 | CAALFM_C703720CA | orf19.5505	Imidazole glycerol phosphate synthase hisHF [Includes: Glutaminase (EC 3.5.1.2); Cyclase]	677	0.000969184	628	0.000123741	10.37	20	5	5	0	627	69.605	5.31	-0.43		0	0	○	1.32051	6.70112	2.7444	6.70112	0.242437	0.594504	21.7601	19.0157	21.8665	19.8107	0.413291	2.90995	0.170809	8.46782	1.89931	15.3029	21.304	22.1098	21.8665	19.8107	21.4455	15.7909	2.1326e+06	4.52592e+06	4.72285e+06	817962	3.88115e+06	0	2	6
Q59VX1	CAALFM_C102300WA | orf19.11171	Prefolding complex chaperone subunit	678	0.000960841	667	8.3097e-05	9.92	4	1	1	0	121	13.771	9.13	-0.72		0	0	○	0.700869	2.74115	1.45478	2.74115	0.439234	0.705966	18.2314	16.7766	19.2124	15.8481	2.13676	2.01275	4.56573	4.05116	11.7202	11.9974	15.7803	19.7014	19.2124	15.8481	15.3957	19.086	0	852555	750328	0	0	556491	0	2
P12461	TMP1 | CDC21 | TSA1 | CAALFM_C205190WA | CaO19.11033 | CaO19.3549	Thymidylate synthase (TS) (TSase) (EC 2.1.1.45)	679	0.000957686	728	5.29999e-05	2.86	36	1	1	0	315	35.996	6.99	-0.43		0	0	○	0.319721	-1.6326	-0.707174	0.612519	0.732143	0.876879	19.6763	20.3834	21.3393	20.3366	3.10398	0.387019	9.63472	0.149784	15.7753	1.89869	21.3393	16.0951	21.5944	20.0219	20.3366	20.7917	2.18537e+06	0	3.91108e+06	946960	1.79949e+06	1.81524e+06	5	6
A0A1D8PDV5	RAC1 | CAALFM_C106730WA | orf19.13617	Rho family GTPase	680	0.00094641	771	3.45933e-05	8.47	9	2	2	0	236	25.848	8.35	-0.24		0	0	Up	8.23521	6.88671	2.78382	6.88671	0.000860948	0.0472361	18.8233	16.0395	18.749	16.2474	0.280176	0.387351	0.0784984	0.150041	1.48845	2.41498	19.1332	18.749	18.5878	15.5926	16.2474	16.2786	473620	440574	486662	0	0	0	2	4
Q59PA3	YFH1 | CAALFM_C404340CA | orf19.8989	ferroxidase (EC 1.16.3.1)	681	0.000935277	721	5.42142e-05	11.3	5	3	3	0	177	19.796	4.54	-0.41		0	0	○	0.651459	-1.97222	-0.979823	0.507042	0.47318	0.71621	16.7588	17.7386	16.2895	18.2355	1.2655	1.70962	1.60149	2.92281	7.55126	9.63786	15.795	16.2895	18.1919	15.8356	19.1448	18.2355	0	0	369860	0	787698	308619	0	0
Q5A4P2	COQ3 | CAALFM_C601840CA | orf19.10903	Ubiquinone biosynthesis O-methyltransferase, mitochondrial (3,4-dihydroxy-5-hexaprenylbenzoate methyltransferase) (3-demethylubiquinol 3-O-methyltransferase) (3-demethylubiquinone 3-O-methyltransferase) (3-demethylubiquinone-6 3-O-methyltransferase) (Hexaprenyldihydroxybenzoate methyltransferase) (Polyprenyldihydroxybenzoate methyltransferase) (DHHB methyltransferase) (DHHB-MT) (DHHB-MTase) (EC 2…	682	0.000926036	597	0.000158534	7.95	13	3	3	0	327	37.561	5.81	-0.21		0	0	○	1.71037	1.69196	0.758697	1.69196	0.141218	0.490724	20.5689	19.8102	20.6242	20.0332	0.228084	0.584392	0.0520221	0.341514	1.10887	2.94995	20.7643	20.3183	20.6242	20.0332	20.2503	19.1472	1.46704e+06	1.30742e+06	1.99633e+06	954380	1.69497e+06	580594	2	1
Q59YF2	CAALFM_C209760WA | orf19.8954	Uncharacterized protein	683	0.000925258	606	0.000148479	10	6	2	1	1	190	21.437	3.86	-1.84		0	0	○	1.00778	2.54855	1.34968	2.54855	0.331064	0.668118	19.6556	18.3059	19.8334	18.95	0.446894	1.84051	0.199714	3.38749	2.27362	10.0542	19.9863	19.8334	19.1472	16.23	18.95	19.7379	855547	934186	717161	0	688224	874369	1	1
Q59LT9	RPC19 | CAALFM_CR02520WA | orf19.7805	DNA-directed RNA polymerase core subunit	684	0.000921938	655	9.06873e-05	13.74	3	1	1	0	131	14.525	4	-0.62		0	0	○	0.00135273	-1.00204	-0.00294695	0.997959	0.998759	0.999354	17.2732	17.2762	16.3391	16.1339	2.34257	2.00108	5.48762	4.00432	13.5619	11.5829	15.5418	16.3391	19.9387	16.1339	16.1078	19.5868	0	0	1.24132e+06	0	0	787408	1	0
Q5AHZ2	CAALFM_C103600WA | orf19.10578	Dolichyl-diphosphooligosaccharide--protein glycosyltransferase subunit delta (Oligosaccharyl transferase subunit delta)	685	0.000921826	688	7.15576e-05	12.36	7	3	3	0	275	30.905	10.31	0.3		0	0	○	1.71843	5.39137	2.43065	5.39137	0.109011	0.437735	19.3708	16.9401	19.6724	16.4853	1.60782	1.19008	2.5851	1.41629	8.30025	7.02521	17.6335	20.8064	19.6724	16.0445	18.2905	16.4853	167485	1.8338e+06	1.03211e+06	0	435728	91743.7	2	1
A0A1D8PJA9	PAL1 | CAALFM_C301890CA | orf19.9226	Uncharacterized protein	686	0.000918679	600	0.000154573	9.26	15	3	3	0	443	49.193	10.11	-1.32		0	0	○	1.33605	-1.87479	-0.906733	0.533392	0.186326	0.539183	19.9177	20.8244	20.0345	20.7383	0.542314	0.79188	0.294104	0.627073	2.72278	3.80265	20.0345	19.3265	20.392	20.0791	20.7383	21.6558	884602	657420	1.69961e+06	985204	2.37723e+06	3.30403e+06	3	1
Q5AHI7	NOP12 | CAALFM_C204120CA | CaO19.809 | CaO19.8429	Nucleolar protein 12	687	0.000912803	706	6.16246e-05	9.45	15	4	4	0	455	51.651	10.14	-1.08		0	0	Up	3.05461	20.2403	4.33916	20.2403	0.0330671	0.250632	21.2232	16.884	21.7252	16.2058	0.929089	1.78118	0.863206	3.1726	4.37771	10.5495	20.1511	21.7252	21.7932	18.9047	15.5415	16.2058	959046	3.46686e+06	4.48899e+06	436509	0	0	2	4
Q5APD0	CAALFM_C109710CA | orf19.12298	U three protein 7	688	0.000911353	735	5.05243e-05	6.83	24	3	3	0	527	59.681	9.82	-0.68		0	0	○	1.56234	4.12619	2.04481	4.12619	0.129646	0.469558	20.4698	18.425	20.5144	18.932	1.39802	1.21305	1.95447	1.47149	6.82968	6.58372	19.0501	20.5144	21.845	17.0407	19.3023	18.932	447100	1497747	4.65315e+06	119919	878582	500162	3	5
Q5AI00	YPT1 | CAALFM_C103500WA | orf19.10570	Rab family GTPase	689	0.000901925	803	2.53852e-05	5.31	12	1	1	0	207	23.019	5.05	-0.31		0	0	○	0.723095	2.34945	1.23232	2.34945	0.426546	0.705966	18.0856	16.8533	19.0112	15.9425	1.80464	1.59753	3.25671	2.55212	9.97831	9.47908	16.006	19.0112	19.2396	15.9425	15.9194	18.6979	0	528389	764586	0	0	425233	0	3
Q5AF03	GLX3 | CAALFM_C302610CA | CaO19.251 | CaO19.7882 | orf19.251 | orf19.7882	Glyoxalase 3 (EC 4.2.1.130) (Glutathione-independent glyoxalase)	690	0.00089948	684	7.37829e-05	8.05	9	2	2	0	236	25.812	4.43	-0.25		0	0	○	0.116004	-1.25307	-0.325462	0.798043	0.894361	0.954607	18.4349	18.7603	18.6181	19.1254	2.39842	3.16076	5.75244	9.99042	13.0103	16.8481	15.9501	18.6181	20.7364	19.1254	15.4329	21.7227	0	402355	2.15785e+06	508664	0	3.46096e+06	1	1
Q5A886	TAF10 | CAALFM_CR01120CA | orf19.10752	Transcription initiation factor TFIID subunit 10	691	0.0008856	780	3.33019e-05	14.75	5	3	3	0	244	26.818	4.1	-0.9		0	0	○	0.747855	1.80869	0.854943	1.80869	0.443903	0.707266	17.0518	16.1969	16.3516	16.1141	1.55079	0.456985	2.40495	0.208835	9.09457	2.82143	18.8293	16.3516	15.9747	15.7869	16.6896	16.1141	383654	0	0	0	143644	0	1	1
A0A1D8PSY1	GLN1 | CAALFM_CR05050WA | orf19.8260	Glutamine synthetase (EC 6.3.1.2)	692	0.000884179	708	6.03108e-05	8.04	14	3	3	0	373	41.694	5.97	-0.51		0	0	○	0.542736	-2.55539	-1.35355	0.391329	0.551013	0.7581	18.2921	19.6457	18.884	21.2654	1.7638	3.05424	3.11099	9.32839	9.64239	15.5466	16.3085	19.6839	18.884	16.1228	21.549	21.2654	0	842255	597565	0	4.16964e+06	2.52063e+06	2	1
A0A1D8PCG4	CAALFM_C101360CA | orf19.10835	Glycogenin glucosyltransferase	693	0.000882191	649	9.46019e-05	8.64	23	5	5	0	660	75.977	4.25	-0.7		0	0	Up	8.25626	2.96631	1.56867	2.96631	0.00745497	0.164327	21.1222	19.5535	21.0474	19.5467	0.263615	0.0520153	0.0694927	0.00270559	1.24805	0.266015	20.904	21.4151	21.0474	19.5467	19.6086	19.5052	1.61618e+06	2.79627e+06	2.67697e+06	681202	1.08637e+06	744126	6	5
Q5ADR2	PRO2 | CAALFM_C307220CA | orf19.14071	glutamate-5-semialdehyde dehydrogenase (EC 1.2.1.41) (Glutamate-5-semialdehyde dehydrogenase) (Glutamyl-gamma-semialdehyde dehydrogenase)	694	0.000866382	743	4.6363e-05	10.99	12	5	5	0	446	49.12	5.48	-0.17		0	0	○	0.784255	4.92922	2.30136	4.92922	0.393938	0.694673	19.5471	17.2457	19.9875	15.8108	3.25896	2.56929	10.6208	6.60125	16.6723	14.8981	22.5635	16.0904	19.9875	15.8108	15.7145	20.212	5.10568e+06	0	1.28398e+06	0	0	1.21454e+06	3	0
Q59SI1	RLP24 | CAALFM_C400510CA | orf19.11668	Ribosome biogenesis protein RLP24	695	0.000844929	725	5.35067e-05	8.61	7	2	2	0	209	24.94	9.92	-1.16		0	0	○	1.06437	4.21305	2.07486	4.21305	0.27072	0.610676	18.8992	16.8243	19.7722	16.1856	2.27445	1.55791	5.17314	2.42708	12.0347	9.25988	16.3175	19.7722	20.6078	15.6872	16.1856	18.6001	0	895388	1.97378e+06	0	0	397352	1	3
A0A1D8PQD4	CAALFM_C604280WA | orf19.8686	Ubiquitin-conjugating enzyme E2 1 (EC 2.3.2.23) (E2 ubiquitin-conjugating enzyme 1)	696	0.000838076	789	3.13831e-05	9.48	7	2	2	0	232	25.457	4.97	-0.48		0	0	○	0.779412	2.02794	1.02002	2.02794	0.394389	0.694673	17.6138	16.5937	18.2358	15.9529	1.23889	1.37497	1.53485	1.89055	7.03365	8.2861	18.4184	18.2358	16.1871	15.6561	15.9529	18.1721	288566	308693	0	0	0	295367	2	3
A0A1D8PNF5	TIF5 | CAALFM_C502490CA | orf19.11737	Translation initiation factor eIF5	697	0.000837557	720	5.4244e-05	6.67	18	3	3	0	420	46.64	4.5	-0.65		0	0	○	0.10376	1.22186	0.289084	1.22186	0.910229	0.957942	19.4012	19.1121	19.1502	18.4373	0.456399	3.91361	0.2083	15.3163	2.35242	20.4771	19.1255	19.928	19.1502	18.4373	15.5798	23.3193	471087	997558	718648	315721	0	10466645	2	1
P42800	INO1 | CAALFM_CR10100CA | CaO19.7585	Inositol-3-phosphate synthase (MIP synthase) (EC 5.5.1.4) (Myo-inositol 1-phosphate synthase) (IPS) (MI-1-P synthase)	698	0.000834595	685	7.33597e-05	10.58	14	5	5	0	520	57.779	5.18	-0.27		0	0	○	1.61717	7.75916	2.9559	7.75916	0.130354	0.469558	20.8127	17.8568	20.1809	18.5151	1.40756	2.1681	1.98124	4.70065	6.763	12.1416	20.1809	22.4255	19.8318	19.6195	15.4359	18.5151	979064	5.63301e+06	1.15264e+06	716425	0	374626	2	5
Q5ABV6	SHE3 | CAALFM_C603100WA | CaO19.13040 | CaO19.5595	SWI5-dependent HO expression protein 3	699	0.000826492	621	0.000130032	7.32	20	4	4	0	519	59.216	9.78	-1.23		0	0	Up	7.31384	2.73987	1.45411	2.73987	0.000973301	0.0472361	21.4163	19.9622	21.312	20.0409	0.18155	0.214698	0.0329602	0.0460953	0.847718	1.07553	21.6259	21.312	21.3109	20.0409	19.7192	20.1263	2.66569e+06	2.60339e+06	3.21339e+06	959493	1.17296e+06	1.14455e+06	2	5
Q5AI80	VTS1 | CAALFM_C102850WA | Ca49C10.19 | CaO19.10490 | CaO19.2973	RNA-binding protein VTS1	700	0.000819446	648	9.46694e-05	6.33	30	4	4	0	679	74.745	8.56	-0.84		0	0	○	0.253622	-1.12413	-0.168804	0.88958	0.772233	0.895894	20.7442	20.913	20.4524	20.6961	0.731335	0.592561	0.53485	0.351128	3.52549	2.83345	21.5764	20.4524	20.2039	20.4595	20.6961	21.5835	2.57581e+06	1.43478e+06	1.49177e+06	1.28249e+06	2308619	3.14252e+06	3	3
Q9HEW1	BCY1 | PKAR | CAALFM_C201110CA | CaO19.9565	cAMP-dependent protein kinase regulatory subunit (PKA regulatory subunit) (PKA-R)	701	0.000818097	626	0.000124373	10.68	12	5	5	0	459	50.306	5.12	-0.51		0	0	○	0.542219	-2.17787	-1.12292	0.459164	0.561619	0.764879	19.3413	20.4642	20.1016	20.9748	2.74158	1.03033	7.51625	1.06159	14.1747	5.0348	16.2998	20.1016	21.6225	21.1395	20.9748	19.2783	0	1125079	3.98803e+06	2.05477e+06	2.80072e+06	635844	0	2
A0A1D8PMK3	NUP60 | CAALFM_C406350CA | orf19.10419	FG-nucleoporin	702	0.000816175	719	5.44583e-05	8.51	20	5	5	0	611	68.13	10.2	-1.12		0	0	○	0.557736	2.09447	1.06659	2.09447	0.538963	0.747862	19.985	18.9184	20.6504	20.1221	1.42486	2.29868	2.03022	5.28394	7.12965	12.1505	20.6504	18.3491	20.9554	16.2678	20.1221	20.3652	1.35564e+06	333921	2.51157e+06	0	1.55087e+06	1.35068e+06	6	1
A0A1D8PJR2	GTT11 | CAALFM_C303720WA | orf19.14209	glutathione transferase (EC 2.5.1.18)	703	0.000804157	645	9.59818e-05	4.02	17	1	1	0	249	28.654	6.73	-0.37		0	0	○	1.49566	1.61066	0.687648	1.61066	0.164006	0.508712	20.4001	19.7124	20.4379	19.9497	0.300535	0.576577	0.0903213	0.332441	1.47321	2.92494	20.6799	20.4379	20.0824	19.9497	19.055	20.1324	1.38368e+06	1.4204e+06	1.37133e+06	900730	740209	1.14939e+06	3	2
A0A1D8PF50	NEP1 | CAALFM_C111380WA	Ribosomal RNA small subunit methyltransferase NEP1	704	0.00078923	683	7.38499e-05	8.99	8	2	2	0	267	29.503	8.56	-0.32		0	0	○	0.393064	2.04726	1.03369	2.04726	0.656687	0.827268	19.1345	18.1008	20.7024	18.1066	2.92203	2.30083	8.53824	5.29382	15.271	12.7112	15.7632	20.9379	20.7024	20.3987	15.797	18.1066	0	2.00879e+06	2107548	1.22954e+06	0	282253	0	2
A0A1D8PHR9	YPT72 | CAALFM_C206910WA | orf19.2245	Rab family GTPase	705	0.000784209	739	4.89945e-05	9.68	6	2	2	0	217	23.838	4.63	-0.3		0	0	○	1.22134	3.22051	1.68729	3.22051	0.264973	0.608144	18.4635	16.7762	18.358	15.7411	0.371545	1.91809	0.138045	3.67905	2.01232	11.4334	18.8764	18.1561	18.358	15.7411	15.598	18.9895	396385	292099	414984	0	0	520471	2	1
A0A1D8PPZ9	CAALFM_C602800WA | orf19.12999	L-methionine (R)-S-oxide reductase	706	0.00077452	819	2.17739e-05	5.14	9	1	1	0	175	19.306	4.62	-0.21		0	0	○	0.862077	-2.31991	-1.21407	0.431051	0.351319	0.67733	16.4457	17.6597	15.7577	18.3951	1.48657	1.32543	2.20989	1.75677	9.03927	7.50538	15.7577	15.4277	18.1516	16.1297	18.3951	18.4545	0	0	359678	0	468469	359222	2	0
Q5A7K7	CAALFM_C300130CA | orf19.12914	LsmAD domain-containing protein	707	0.000773516	749	4.2483e-05	9.9	14	4	4	0	525	59.442	9.14	-0.81		0	0	○	1.76634	8.63048	3.10944	8.63048	0.124685	0.469558	20.211	17.1016	20.1425	15.8341	1.05026	2.25718	1.10304	5.09485	5.19645	13.1986	19.1967	20.1425	21.2939	15.763	19.7076	15.8341	494936	1.15743e+06	3.17559e+06	0	1.16358e+06	0	2	3
A0A1D8PPI1	AEP1 | CAALFM_C601000CA | orf19.7749	ATPase expression protein 1	708	0.000761937	602	0.00015341	6.01	18	3	2	1	416	48.04	7.65	-0.26		0	0	○	0.445788	-1.82376	-0.866915	0.548318	0.633357	0.813321	20.4596	21.3265	19.1462	21.5234	2.65032	0.734433	7.02419	0.539392	12.9539	3.44376	18.7225	23.5101	19.1462	21.5234	20.5137	21.9425	356277	11946888	716671	2.68106e+06	2.0345e+06	4030318	2	4
A0A1D8PU62	CAALFM_CR10280WA | orf19.7603	Cytochrome c oxidase assembly factor 6	709	0.000753657	731	5.21549e-05	9.26	3	1	1	0	108	12.663	7.89	-0.92		0	0	○	1.00342	-2.34794	-1.2314	0.425905	0.34388	0.676211	16.1516	17.383	16.1467	18.112	0.051828	1.73475	0.00268614	3.00935	0.320884	9.97953	16.1025	16.2058	16.1467	15.4028	18.6343	18.112	0	0	0	0	552981	283311	0	0
A0A1D8PL04	CAALFM_C307800CA | orf19.6175	Fcf2 pre-rRNA processing C-terminal domain-containing protein	710	0.000752312	737	5.04424e-05	10.63	5	2	2	0	207	24.52	10.39	-1.11		0	0	○	1.51377	10.8442	3.43886	10.8442	0.201162	0.54843	19.1781	15.7393	20.6117	15.6105	3.18856	0.393135	10.1669	0.154555	16.626	2.49779	15.5244	21.3983	20.6117	16.1807	15.4267	15.6105	0	2763894	1.97919e+06	0	0	0	0	4
A0A1D8PDP4	RPS27A | CAALFM_C105510CA | orf19.413.1	40S ribosomal protein S27	711	0.000740714	612	0.000138903	20.73	1	1	1	0	82	9.123	9.5	-0.27		0	0	○	0.700417	1.77879	0.830898	1.77879	0.48009	0.719733	17.036	16.2051	16.2359	16.2133	1.6707	0.15275	2.79124	0.0233325	9.80686	0.942601	16.2359	18.9563	15.9159	16.3536	16.2133	16.0485	0	508651	0	0	0	0	0	1
A0A1D8PKG5	CAALFM_C306370CA | orf19.7422	Uncharacterized protein	712	0.000740159	723	5.39089e-05	8.21	12	3	3	0	390	44.194	7.1	-1		0	0	○	0.29739	-1.48123	-0.566794	0.675115	0.745468	0.885671	18.5577	19.1245	19.3462	18.6622	2.57228	0.805133	6.61662	0.648239	13.861	4.20995	15.6835	19.3462	20.6435	18.6622	20.0542	18.6571	0	666485	2.02323e+06	368994	1.47957e+06	413390	0	1
Q5AD31	CAALFM_C200880WA | orf19.9584	D-xylose 1-dehydrogenase (NADP(+), D-xylono-1,5-lactone-forming) (EC 1.1.1.179) (D-xylose-NADP dehydrogenase)	713	0.00073674	732	5.20844e-05	10.03	9	3	3	0	359	40.704	5.98	-0.39		0	0	○	0.263039	1.52679	0.610502	1.52679	0.765805	0.891431	18.6884	18.0779	19.8904	19.0636	2.73847	1.80955	7.4992	3.27446	14.6533	10.0097	15.5545	20.6202	19.8904	15.9895	19.0636	19.1805	0	1.61178e+06	1.20044e+06	0	744636	594148	0	3
A0A1D8PE67	ADE5:7 | CAALFM_C107890CA | orf19.12528	Bifunctional aminoimidazole ribotide synthase/glycinamide ribotide synthase	714	0.00073425	769	3.49869e-05	7.73	26	6	6	0	802	85.946	4.94	-0.1		0	0	○	0.469743	-1.54548	-0.628055	0.647048	0.600683	0.787731	19.0304	19.6585	19.3656	20.1984	1.0289	1.58638	1.05864	2.51659	5.40661	8.06968	17.8758	19.3656	19.85	17.8726	20.1984	20.9044	198108	675502	1.16727e+06	213463	1.63512e+06	1.96272e+06	2	3
A0A1D8PUC3	CAALFM_CR10750CA | orf19.7664	Zinc finger C2H2 LYAR-type domain-containing protein	715	0.000734026	661	8.76865e-05	11.19	3	1	1	0	134	15.167	10.14	-0.88		0	0	○	1.71626	8.51285	3.08964	8.51285	0.165386	0.508988	19.0998	16.0102	20.3394	16.1277	2.52081	0.356516	6.3545	0.127104	13.1981	2.22681	16.1992	20.3394	20.7608	16.2931	16.1277	15.6097	0	1.32668e+06	2.1946e+06	0	0	0	0	2
A0A1D8PKD0	CAALFM_C305880CA | orf19.7368	RRM domain-containing protein	716	0.000730083	659	8.84728e-05	7.06	18	3	3	0	510	56.676	5.6	-0.97		0	0	○	0.74626	3.16006	1.65995	3.16006	0.431758	0.705966	20.9906	19.3306	21.1291	20.8627	1.32963	2.8509	1.76791	8.12764	6.33442	14.7481	22.2455	19.5971	21.1291	16.0412	20.8627	21.0879	4.09568e+06	793067	2.83289e+06	0	2.59134e+06	2.22883e+06	6	1
Q59PW1	CAALFM_C107630WA | orf19.10298	Monothiol glutaredoxin-5, mitochondrial	717	0.000717762	665	8.41218e-05	14.29	3	2	2	0	175	19.444	4.34	-0.42		0	0	○	0.60335	-3.17733	-1.66782	0.31473	0.52053	0.735702	16.6935	18.3613	16.2989	16.3355	1.44705	3.63157	2.09395	13.1883	8.66832	19.7784	16.2989	15.4847	18.2969	16.1946	16.3355	22.5539	0	0	397798	0	0	6157519	0	0
Q5AK82	CAALFM_C504530WA | orf19.11420	Mitochondrial 37S ribosomal protein RSM26	718	0.000717063	696	6.67576e-05	9.16	7	2	2	0	262	30.772	6.87	-0.58		0	0	○	0.818069	5.21529	2.38275	5.21529	0.384426	0.686364	19.609	17.2263	20.2783	16.3569	3.52889	2.12461	12.4531	4.51399	17.9962	12.3336	15.7935	20.2783	22.7554	19.6477	16.3569	15.6742	0	1.27168e+06	8.74557e+06	730599	0	0	0	3
A0A1D8PFC8	TRP3 | CAALFM_C112210WA | orf19.12708	Multifunctional tryptophan biosynthesis protein (EC 4.1.1.48) (EC 4.1.3.27)	719	0.000715254	638	0.000103162	5.77	22	3	3	0	520	58.271	6.08	-0.32		0	0	○	0.372351	1.27811	0.354014	1.27811	0.672036	0.839466	20.8783	20.5243	21.4054	20.8579	0.960371	0.94104	0.922313	0.885556	4.59985	4.585	19.7698	21.4597	21.4054	19.4619	21.2531	20.8579	736328	2.88418e+06	3.43081e+06	642305	3.39654e+06	1.9004e+06	1	6
Q5AKA5	DUG1 | CAALFM_C504300CA | CaO19.11397 | CaO19.3915	Cys-Gly metallodipeptidase DUG1 (EC 3.4.13.-) (Deficient in utilization of glutathione protein 1) (GSH degradosomal complex subunit DUG1)	720	0.000712379	724	5.36845e-05	5.36	22	2	2	0	485	53.675	4.86	-0.24		0	0	○	0.466466	-1.28685	-0.363842	0.777093	0.615402	0.801428	19.5829	19.9467	19.5161	19.591	0.363112	1.0416	0.13185	1.08493	1.85423	5.22192	19.2578	19.5161	19.9747	19.591	19.1295	21.1196	516332	749775	1.27269e+06	702428	779438	2.27835e+06	4	4
Q5ALM6	CPR3 | CAALFM_C202320CA | orf19.9126	Peptidyl-prolyl cis-trans isomerase (PPIase) (EC 5.2.1.8)	721	0.000706878	741	4.79693e-05	5.76	8	1	1	0	191	20.979	6.93	-0.37		0	0	○	1.38404	4.17357	2.06128	4.17357	0.230613	0.578826	19.1848	17.1235	19.1309	16.1381	0.165607	2.0997	0.0274258	4.40874	0.863222	12.2621	19.0528	19.1309	19.3706	16.1381	15.6978	19.5347	447960	574078	837282	0	0	759484	2	1
Q5A2T4	CAALFM_C208020CA | orf19.9726	EF-hand domain-containing protein	722	0.000702801	753	4.0236e-05	8.09	11	3	3	0	371	42.434	9.24	-1.02		0	0	○	0.361298	1.78184	0.833368	1.78184	0.681538	0.843173	18.785	17.9516	20.1604	18.768	2.48116	2.11769	6.15617	4.48462	13.2082	11.7967	15.9207	20.1604	20.2738	15.5472	18.768	19.5396	0	1.17187e+06	1.56589e+06	0	606646	762099	0	3
A0A1D8PJD2	CAALFM_C302180CA | orf19.9194	Deoxyhypusine synthase (EC 2.5.1.46)	723	0.000685106	678	7.51299e-05	6.33	14	2	2	0	379	41.634	5.47	-0.22		0	0	○	0.455084	1.32765	0.40888	1.32765	0.622475	0.804802	19.8583	19.4495	20.0736	18.7697	0.443893	1.19057	0.197041	1.41746	2.2353	6.12136	19.3479	20.0736	20.1536	18.7545	18.7697	20.8242	549609	1.10342e+06	1.4407e+06	393359	607377	1.85655e+06	1	4
Q59TU5	MRF1 | CAALFM_C111700CA | orf19.8742	enoyl-[acyl-carrier-protein] reductase (EC 1.3.1.104)	724	0.000684425	760	3.69886e-05	11.98	7	4	4	0	359	38.669	6.82	-0.16	Phos[S260(100), T267(100), Y268(100)]	0	3	○	1.11519	-3.9891	-1.99606	0.250683	0.254159	0.598636	16.635	18.6311	15.9334	19.2878	1.38904	2.11613	1.92942	4.47801	8.35008	11.3581	15.9334	15.7367	18.2349	19.2878	20.341	16.2644	0	0	381051	569283	1.80491e+06	0	0	0
Q5AIA6	SNZ1 | CAALFM_C102590CA | orf19.10464	pyridoxal 5'-phosphate synthase (glutamine hydrolyzing) (EC 4.3.3.6)	725	0.000673595	713	5.71496e-05	9.59	7	2	2	0	292	31.779	5.82	-0.03		0	0	○	0.482958	-2.62067	-1.38993	0.381582	0.58653	0.779283	17.5887	18.9787	16.0298	18.9592	3.06402	2.67901	9.38822	7.17709	17.4204	14.1159	16.0298	15.6177	21.1188	18.9592	21.6674	16.3094	0	0	2.81263e+06	453333	4526242	0	1	1
A0A1D8PGA6	RPN9 | CAALFM_C201320WA | orf19.9545	Proteasome regulatory particle lid subunit	726	0.000673116	788	3.14346e-05	11.86	8	5	5	0	413	48.335	4.55	-0.37		0	0	○	0.0966242	-1.12474	-0.169592	0.889094	0.911835	0.957942	17.5302	17.6998	17.543	18.3541	1.52228	1.96059	2.31734	3.8439	8.68376	11.0769	16.0016	17.543	19.046	15.4957	18.3541	19.2496	0	190968	668596	0	455345	623295	0	2
P87185	NFS1 | SPL1 | CAALFM_C700390WA | CaJ7.0052 | CaO19.7081	Cysteine desulfurase, mitochondrial (EC 2.8.1.7) (tRNA-splicing protein SPL1)	727	0.000672035	630	0.000119691	5.33	21	2	2	0	488	53.489	8.34	-0.28		0	0	○	2.89672	1.42018	0.506072	1.42018	0.0402064	0.269766	21.1915	20.6855	21.1681	20.6125	0.108442	0.222001	0.0117597	0.0492843	0.511724	1.07322	21.3098	21.0968	21.1681	20.6125	20.5092	20.9348	2.1412e+06	2.24266e+06	2.9104e+06	1425924	2.0281e+06	2004465	3	4
A0A1D8PCT4	FRS2 | CAALFM_C102710WA | orf19.10477	Phenylalanine--tRNA ligase alpha subunit (EC 6.1.1.20) (Phenylalanyl-tRNA synthetase alpha subunit)	728	0.000667812	744	4.49464e-05	6.65	17	3	3	0	496	56.482	6.32	-0.39	Ac[N-term(100)]	1	0	○	1.17451	3.34671	1.74274	3.34671	0.24794	0.595625	20.1011	18.3583	20.0634	19.2191	0.933438	1.87938	0.871306	3.53207	4.64372	10.2372	19.1871	20.0634	21.0528	19.2191	16.2027	19.6532	491643	1.09567e+06	2.68695e+06	542812	0	824516	2	2
A0A1D8PJF9	ILV2 | CAALFM_C302320WA | orf19.9180	Acetolactate synthase (EC 2.2.1.6)	729	0.000667161	680	7.47767e-05	8.64	18	5	5	0	683	74.334	7.41	-0.25		0	0	○	1.55547	4.44825	2.15324	4.44825	0.140759	0.490724	21.1246	18.9713	21.5729	18.9182	1.07297	1.63746	1.15127	2.68129	5.07926	8.63125	19.9002	21.5729	21.9007	18.9182	17.3611	20.6347	805955	3.11955e+06	4.83612e+06	440637	228781	1.62806e+06	3	5
A0A1D8PL14	CAR2 | CAALFM_C400160CA | orf19.13086	Ornithine aminotransferase (EC 2.6.1.13)	730	0.000666101	768	3.50057e-05	12.39	8	5	5	0	436	47.349	6.38	-0.13		0	0	○	0.607073	-2.50065	-1.3223	0.399896	0.510085	0.727891	17.1242	18.4465	16.2902	19.0681	1.45631	2.7144	2.12084	7.36796	8.5044	14.715	16.2766	16.2902	18.8058	15.4752	19.0681	20.7962	0	0	566022	0	746935	1.82083e+06	0	1
Q59RP7	MRPL4 | CAALFM_CR07320CA | CaO19.13555 | CaO19.6136	Large ribosomal subunit protein uL29m (54S ribosomal protein L4, mitochondrial)	731	0.000662992	742	4.7921e-05	8.74	8	3	3	0	309	36.363	5.77	-0.6		0	0	Up	3.02202	5.12527	2.35763	5.12527	0.0372958	0.262519	19.424	17.0663	19.2976	16.6985	0.471626	0.997414	0.222431	0.994836	2.42806	5.84434	19.0284	19.9459	19.2976	16.6985	18.1954	16.3051	440443	1.00999e+06	795944	94595.8	407930	0	2	1
Q5AJ90	FOX3 | CAALFM_C301460CA | orf19.9271	acetyl-CoA C-acyltransferase (EC 2.3.1.16)	732	0.000658603	755	3.8118e-05	10.24	9	4	4	0	410	43.877	4.83	-0.22		0	0	○	0.800862	-3.65595	-1.87025	0.273526	0.382949	0.686364	17.1594	19.0296	15.9158	19.7472	2.19017	2.47192	4.79682	6.11037	12.7637	12.9898	19.6882	15.9158	15.8741	16.2783	19.7472	21.0633	695842	0	0	0	1.19596e+06	2.19124e+06	1	0
A0A1D8PRH6	PRE5 | CAALFM_C704020CA | orf19.7178	Proteasome subunit alpha type	733	0.00065847	746	4.43993e-05	10.6	6	3	3	0	283	31.411	4.28	-0.56		0	0	○	0.694102	2.35347	1.23479	2.35347	0.443286	0.707266	18.3473	17.1125	19.4008	16.3229	1.82529	1.73142	3.3317	2.99782	9.94859	10.1179	16.2396	19.4014	19.4008	16.3229	19.0979	15.9166	0	692483	854967	0	762547	0	0	2
A0A1D8PDA4	FMA1 | CAALFM_C104450CA | orf19.12660	Fma1p	734	0.000654903	715	5.64174e-05	4.35	13	1	1	0	253	27.459	5.63	-0.09	Ac[N-term(100)]	1	0	○	1.09017	1.45931	0.545284	1.45931	0.267506	0.60851	19.4714	18.9261	19.4365	19.044	0.361328	0.608121	0.130558	0.369811	1.85568	3.21312	19.4365	19.849	19.1289	18.2677	19.044	19.4667	584419	944352	708095	280710	734556	724546	3	4
A0A1D8PG40	DPB4 | CAALFM_C200430CA | orf19.9635	DNA polymerase epsilon subunit D (DNA polymerase II subunit D)	735	0.000653802	772	3.45932e-05	7.28	8	2	2	0	261	29.115	3.86	-1.25		0	0	○	0.125125	1.13793	0.186415	1.13793	0.88563	0.949806	17.8883	17.7019	18.4635	17.5041	1.51082	1.46854	2.28258	2.15662	8.44584	8.29595	19.0271	18.4635	16.1744	16.3423	17.5041	19.2593	440027	361477	0	0	252628	627531	1	1
A0A1D8PCQ3	CAALFM_C102430CA | orf19.10447	Eukaryotic translation initiation factor 2A (eIF-2A)	736	0.000650702	754	3.81221e-05	8.4	17	5	5	0	643	71.092	9.48	-0.51		0	0	Up	3.19116	4.31902	2.11071	4.31902	0.0258146	0.231624	20.0849	17.9742	20.0055	17.9881	0.805513	0.475507	0.648851	0.226107	4.01053	2.64549	19.3221	20.0055	20.9272	18.4426	17.4919	17.9881	539869	1.05259e+06	2.46293e+06	316890	250500	259995	3	3
Q5AJ85	RRT14 | CAALFM_C301430WA | CaO19.1708 | CaO19.9275	Regulator of rDNA transcription 14	737	0.000635766	756	3.80321e-05	5.94	8	1	1	0	219	24.911	10.38	-1.13		0	0	○	0.764566	3.49916	1.80701	3.49916	0.406073	0.698824	18.8757	17.0687	20.1585	16.2521	2.67925	1.99833	7.17838	3.99334	14.1942	11.7076	15.7962	20.1585	20.6724	16.2521	19.346	15.608	0	1.17037e+06	2.06413e+06	0	905617	0	1	2
A0A1D8PDE8	YBN5 | OLA1 | CAALFM_C104890WA | orf19.8374	Obg-like ATPase 1	738	0.0006352	844	1.62288e-05	5.05	17	2	2	0	396	44.327	5.65	-0.26		0	0	○	0.843613	-2.41039	-1.26926	0.414871	0.360992	0.67733	17.1977	18.4669	17.9091	17.891	1.39249	1.60884	1.93903	2.58836	8.09697	8.712	15.5932	17.9091	18.0907	17.891	17.2253	20.2845	0	246135	344814	216199	208234	1.27712e+06	3	2
A0A1D8PTU7	ASR2 | CAALFM_CR08890CA | orf19.7284	Asr2p	739	0.000633694	717	5.63128e-05	13.95	4	3	3	0	258	27.778	5.19	-0.72		0	0	○	1.56506	-10.8283	-3.43674	0.0923505	0.193133	0.539316	15.8248	19.2615	15.8441	20.2253	0.288425	3.09206	0.083189	9.56085	1.82261	16.053	16.1031	15.8441	15.5272	15.8024	20.2253	21.7569	0	0	0	0	1.66588e+06	3.54391e+06	0	0
Q5ACM4	PNO1 | CAALFM_CR10410CA | CaO19.7618	Pre-rRNA-processing protein PNO1	740	0.00062294	812	2.31117e-05	6.52	9	2	2	0	276	30.652	9.49	-0.48		0	0	○	0.38037	1.68421	0.75207	1.68421	0.670979	0.839466	17.829	17.0769	18.3747	15.797	1.41263	2.41312	1.99552	5.82317	7.92322	14.1309	16.2249	18.3747	18.8873	15.797	19.8603	15.5733	0	339897	598935	0	1.29352e+06	0	1	2
Q5ADT0	SLK19 | CAALFM_C307310CA | orf19.14055	Slk19p	741	0.000618601	750	4.20759e-05	9.36	27	10	10	0	1197	134.028	4.82	-1.14		0	0	○	0.602991	-2.98184	-1.5762	0.335364	0.504265	0.725581	19.1243	20.7005	20.5	21.55	2.96128	2.21281	8.76917	4.89651	15.4844	10.6896	21.1474	15.7254	20.5	18.1888	21.55	22.3626	1.91321e+06	0	1.83172e+06	265762	4.17253e+06	5.39293e+06	3	1
A0A1D8PKZ3	SUB2 | CAALFM_C400220CA | orf19.13092	ATP-dependent RNA helicase SUB2 (EC 3.6.4.13) (ATP-dependent RNA helicase sub2)	742	0.000618545	698	6.62103e-05	8.31	11	4	4	0	433	49.146	5.54	-0.41		0	0	○	0.178767	-1.18034	-0.239207	0.847211	0.844284	0.924077	19.1515	19.3907	19.3143	18.6668	0.537706	1.81435	0.289128	3.29188	2.80765	9.35682	18.5512	19.3143	19.589	18.6668	18.0501	21.4553	316397	651903	974105	370154	368831	2.87525e+06	1	1
Q59ST2	PTR22 | CAALFM_C303800WA | orf19.14199	Ptr22p	743	0.000618043	637	0.000104735	2.43	50	2	2	0	576	64.443	6.93	0.24		0	0	○	1.19703	10.229	3.35459	10.229	0.279247	0.614224	23.7956	20.441	23.7019	22.4472	0.26346	3.95447	0.069411	15.6379	1.10718	19.3458	24.0931	23.5918	23.7019	22.9903	22.4472	15.8856	1.47405e+07	1.26427e+07	16854462	7411380	7.77115e+06	0	14	10
Q5AEL8	SLC1 | CAALFM_C302600CA | orf19.7881	1-acyl-sn-glycerol-3-phosphate acyltransferase (EC 2.3.1.51)	744	0.000614697	849	1.57864e-05	6.83	9	2	2	0	293	32.22	9.58	0.01		0	0	Up	7.47296	5.59868	2.48509	5.59868	0.000830698	0.0472361	18.1648	15.6797	17.9935	15.6745	0.349181	0.31503	0.121927	0.0992436	1.9223	2.00916	17.9342	18.5665	17.9935	15.6745	15.3673	15.9973	206305	388218	322352	0	0	0	3	2
A0A1D8PMJ7	CAALFM_C406290WA | orf19.2907.1	Chromatin DNA-binding EKC/KEOPS complex subunit	745	0.000609915	694	6.75368e-05	10.2	2	1	1	0	98	11.121	4.22	-0.34		0	0	○	2.06441	-4.22727	-2.07973	0.236559	0.103395	0.420066	15.8207	17.9004	15.686	18.5794	0.466384	1.3462	0.217514	1.81227	2.94794	7.52052	15.686	16.3396	15.4365	18.5794	16.3499	18.7719	0	0	0	348408	0	447614	0	0
A0A1D8PRK5	CAALFM_C704310CA | orf19.7131	TauD/TfdA-like domain-containing protein	746	0.000601115	774	3.41193e-05	8.35	10	3	3	0	407	46.807	6.61	-0.55		0	0	○	0.812076	-1.87461	-0.906589	0.533445	0.420894	0.705031	17.7651	18.6717	18.2977	18.5642	1.56151	0.233054	2.43832	0.0543139	8.78979	1.24817	16.0069	18.9906	18.2977	18.5117	18.9391	18.5642	0	520875	398008	332437	683027	387596	0	3
A0A1D8PDR9	CAALFM_C106390WA | orf19.13651	Ubiquitin carboxyl-terminal hydrolase (EC 3.4.19.12)	747	0.000598716	790	3.12684e-05	13.18	4	3	3	0	258	29.385	4.47	-0.53		0	0	○	0.179914	1.24911	0.320905	1.24911	0.838078	0.924077	16.9368	16.6159	16.0058	16.2225	2.11623	1.37275	4.47845	1.88445	12.4949	8.2617	15.4456	16.0058	19.3589	16.2225	18.1424	15.4828	0	0	830504	0	393200	0	0	1
Q5AJZ5	PRE1 | CAALFM_C505310WA | orf19.11508	Proteasome subunit beta	748	0.000595116	710	5.7812e-05	13.27	3	2	2	0	196	22.019	6.94	-0.34		0	0	○	0.769107	2.02794	1.02002	2.02794	0.402736	0.694673	17.7667	16.7466	18.5627	16.232	1.48509	1.14555	2.2055	1.31229	8.35888	6.84048	16.0532	18.5627	18.684	15.9487	18.0593	16.232	0	387189	520224	0	371186	0	0	1
P0CY33	CDC42 | CAALFM_C108450CA | CaO19.390 | CaO19.8020	Cell division control protein 42 homolog	749	0.00057802	801	2.6017e-05	9.42	4	2	2	0	191	21.263	6.5	0.01		0	0	○	0.845987	-1.99907	-0.999325	0.500234	0.398889	0.694673	16.0622	17.0615	16.2462	16.3149	0.397814	1.62249	0.158256	2.63246	2.47671	9.50964	16.3346	16.2462	15.6057	16.3149	18.9229	15.9467	0	0	0	0	675407	0	0	0
Q5AGZ8	PFK2 | CAALFM_C701800CA | orf19.13893	ATP-dependent 6-phosphofructokinase (ATP-PFK) (Phosphofructokinase) (EC 2.7.1.11) (Phosphohexokinase)	750	0.000575838	704	6.18586e-05	5.81	32	5	5	0	946	104.132	6.22	-0.17		0	0	○	1.71175	1.86363	0.898113	1.86363	0.150926	0.501102	21.2659	20.3677	21.0049	20.3282	0.709956	0.215716	0.504037	0.0465333	3.33848	1.0591	20.7233	21.0049	22.0694	20.1745	20.6005	20.3282	1.42592e+06	2.10434e+06	5.43589e+06	1052603	2.16063e+06	1.31643e+06	7	3
A0A1D8PKZ4	CAALFM_C400230WA | orf19.13093	Uncharacterized protein	751	0.000574393	569	0.000228882	4.95	8	1	1	0	202	23.524	9.76	-0.37		0	0	○	0.907951	1.40454	0.490093	1.40454	0.363491	0.67733	20.953	20.4629	20.9708	20.5017	0.242444	0.723839	0.0587793	0.523943	1.15708	3.53732	21.1861	20.9708	20.7022	19.7205	20.5017	21.1666	1.96523e+06	2.05517e+06	2.10722e+06	768390	2017658	2353870	2	2
Q5A5N0	CAALFM_C210860CA | orf19.12829	Uroporphyrinogen decarboxylase (EC 4.1.1.37)	752	0.000573416	859	1.46929e-05	4.71	15	2	2	0	361	40.658	6.27	-0.12		0	0	○	0.204622	1.2252	0.293021	1.2252	0.814649	0.918094	17.8024	17.5094	18.5339	18.25	1.51983	1.33843	2.30989	1.7914	8.53723	7.64407	18.5339	16.0552	18.8182	18.3139	18.25	15.9644	312616	0	570940	289833	423649	0	2	3
Q5AAP7	CAALFM_C106500WA | orf19.13643	ER membrane protein complex subunit 7 beta-sandwich domain-containing protein	753	0.000568762	733	5.15149e-05	4.2	11	1	1	0	238	26.894	6.28	-0.19		0	0	○	1.14418	2.78946	1.47999	2.78946	0.294535	0.635705	19.7701	18.2901	19.7809	19.2324	0.153005	1.82287	0.0234104	3.32284	0.773921	9.96642	19.9174	19.7809	19.6119	19.4489	19.2324	16.1889	815629	900845	989729	636540	837056	0	2	1
A0A1D8PIA6	SLP2 | CAALFM_C209170WA | orf19.11560	Slp2p	754	0.000559482	818	2.21168e-05	8.37	6	3	3	0	263	29.533	9.84	-0.13		0	0	○	0.141561	-1.17433	-0.231843	0.851546	0.870886	0.937878	16.8436	17.0754	16.2685	16.3243	1.7315	1.5383	2.9981	2.36637	10.2799	9.00887	15.4728	16.2685	18.7894	16.057	16.3243	18.845	0	0	559656	0	0	470874	0	0
A0A1D8PQ82	NOG2 | CAALFM_C603640WA | orf19.13154	Nucleolar GTP-binding protein 2	755	0.000556752	779	3.35904e-05	8.44	12	4	4	0	533	61.212	9.24	-0.84		0	0	○	2.89242	6.46499	2.69265	6.46499	0.0634426	0.331952	19.9158	17.2231	19.925	17.7515	0.261823	1.29024	0.0685514	1.66472	1.31465	7.49131	19.925	19.6495	20.1729	15.7526	17.7515	18.1654	819972	822390	1.46006e+06	0	299871	293983	2	3
A0A1D8PKB4	YCK2 | CAALFM_C305650WA | orf19.7001	non-specific serine/threonine protein kinase (EC 2.7.11.1)	756	0.00055498	690	7.05823e-05	5.86	16	2	1	1	495	56.461	8.37	-0.9		0	0	○	1.1802	5.96768	2.57717	5.96768	0.280005	0.614587	21.3489	18.7718	21.2208	19.4517	0.464615	3.05303	0.215867	9.32096	2.17629	16.2639	21.2208	21.8642	20.9619	19.4517	15.4361	21.4275	2.01305e+06	3.81748e+06	2.52281e+06	637791	0	2820445	3	8
Q5A7P6	CAALFM_C300450CA | orf19.12875	Large ribosomal subunit protein uL2m	757	0.000547381	718	5.45954e-05	6.25	11	2	2	0	368	41.724	11.33	-0.76		0	0	○	0.823126	3.07323	1.61976	3.07323	0.385411	0.686364	19.979	18.3593	20.7356	19.7506	1.33831	2.43998	1.79107	5.95349	6.69856	13.2902	20.7677	20.7356	18.4338	19.7853	19.7506	15.5419	1.47049e+06	1745977	437380	803708	1.19877e+06	0	1	3
A0A1D8PGJ8	CAALFM_C202170WA | orf19.9108	Uncharacterized protein	758	0.000545949	762	3.66498e-05	5.02	17	2	2	0	458	53.175	9.04	-0.65		0	0	○	0.196166	1.52769	0.611354	1.52769	0.822929	0.918701	19.5317	18.9203	20.8062	19.8406	3.54904	2.61335	12.5957	6.82959	18.1707	13.8124	20.8062	22.2674	15.5214	20.949	19.8406	15.9713	1510318	5048393	0	1.80056e+06	1275934	0	2	6
A0A1D8PJ20	SCL1 | CAALFM_C300770CA | orf19.12833	Proteasome subunit alpha type	759	0.000528465	707	6.07751e-05	4.05	11	1	1	0	247	27.437	7.34	-0.24		0	0	○	0.964234	3.28555	1.71614	3.28555	0.344911	0.676211	20.2327	18.5165	20.4675	19.0424	0.676413	2.42442	0.457535	5.87779	3.34318	13.0933	19.4701	20.4675	20.7603	15.8723	19.0424	20.6348	598213	1.44989e+06	2.19392e+06	0	733774	1.62816e+06	2	1
Q9B8D1	NAD3 | CM_00320W | CaalfMp10	NADH-ubiquinone oxidoreductase chain 3 (EC 7.1.1.2) (NADH dehydrogenase subunit 3)	760	0.000528078	711	5.75673e-05	7.75	3	1	1	0	129	14.706	4.67	0.67		0	0	Up	10.2879	8.21267	3.03785	8.21267	0.000307592	0.0388057	18.9419	15.904	18.8108	15.7299	0.259183	0.327431	0.0671757	0.107211	1.36831	2.05879	19.2404	18.7744	18.8108	16.2817	15.7005	15.7299	510160	448384	568014	0	0	0	1	1
A0A1D8PEH4	CAALFM_C109020WA | orf19.12222	4Fe-4S ferredoxin-type domain-containing protein	761	0.000527872	734	5.07749e-05	4.45	10	1	1	0	247	27.824	5.91	-0.42		0	0	○	0.632577	2.05945	1.04226	2.05945	0.487647	0.719733	19.5005	18.4582	19.6498	19.5101	1.29358	1.93806	1.67335	3.75609	6.63358	10.4997	19.6498	20.7129	18.1387	16.2216	19.6429	19.5101	677560	1.71872e+06	356474	0	1.11253e+06	746670	1	3
A0A1D8PTU2	CAALFM_CR08900CA | orf19.7285	Cleavage polyadenylation factor subunit	762	0.000527397	705	6.17327e-05	4.38	15	2	2	0	365	40.536	9.39	-0.28		0	0	○	0.176711	1.33683	0.418816	1.33683	0.84814	0.924194	20.0569	19.6381	19.9973	20.7771	0.432802	3.32371	0.187317	11.047	2.15787	16.9248	20.5165	19.657	19.9973	15.8946	22.2426	20.7771	1.23547e+06	826716	1.29277e+06	0	6743622	1.79697e+06	3	1
Q5A967	CRC1 | CAALFM_CR01980CA | orf19.10130	Mitochondrial thiamine pyrophosphate carrier 1	763	0.000526675	806	2.46183e-05	10.21	5	2	2	0	284	30.069	9.59	0.26		0	0	○	1.44596	4.041	2.01471	4.041	0.208759	0.55172	17.9456	15.9309	18.3519	16.0336	1.93034	0.395692	3.72623	0.156573	10.7567	2.48381	18.3519	15.8444	19.6404	15.4939	16.2651	16.0336	275573	0	1.00947e+06	0	0	0	2	0
A0A1D8PC43	MVD | MVD1 | orf19.6105 | CAALFM_C100070WA	Diphosphomevalonate decarboxylase (EC 4.1.1.33) (Mevalonate pyrophosphate decarboxylase) (MPD) (Mevalonate-5-diphosphate decarboxylase) (MDD) (MDDase)	764	0.000518656	815	2.284e-05	8.01	8	3	3	0	362	39.544	6.41	-0.23		0	0	○	0.53687	2.20066	1.13793	2.20066	0.549594	0.757154	18.0992	16.9613	18.8545	15.685	1.78534	2.40785	3.18743	5.79774	9.86416	14.1961	19.3828	16.0604	18.8545	15.685	15.4603	19.7386	563074	0	585483	0	0	874817	1	2
A0A1D8PD83	CDC3 | CAALFM_C104210CA | orf19.8657	Septin	765	0.000518155	781	3.2271e-05	8.41	9	4	3	1	428	49.06	6.4	-0.61		0	0	○	0.445069	2.06893	1.04889	2.06893	0.61959	0.803373	18.7247	17.6758	19.7617	18.4941	2.81501	1.78427	7.92428	3.18364	15.0337	10.0944	15.5383	20.8741	19.7617	15.6292	18.4941	18.9042	0	1921952	1.09798e+06	0	501772	490591	0	4
Q5A2T2	KRE30 | CAALFM_C208000CA | orf19.9729	ATP-binding cassette family ATPase	766	0.000514263	805	2.49445e-05	5.09	21	3	3	0	609	68.099	6.27	-0.32		0	0	○	0.876144	2.67203	1.41793	2.67203	0.349128	0.67733	19.771	18.3531	20.2672	19.4237	1.34126	1.85454	1.79899	3.43931	6.784	10.1048	18.2523	20.7934	20.2672	16.2116	19.4237	19.4239	257195	1.8174e+06	1.55872e+06	0	955714	703336	2	4
A0A1D8PPR4	YHM1 | CAALFM_C601930WA | orf19.8303	Mitochondrial thiamine pyrophosphate carrier 1	767	0.00050735	808	2.39962e-05	6.58	8	2	2	0	304	33.191	10.55	-0.02		0	0	Up	10.6674	12.5108	3.6451	12.5108	0.000303459	0.0388057	19.4559	15.8108	19.2334	15.7022	0.385665	0.291179	0.148737	0.084785	1.98226	1.84165	19.2334	19.233	19.9012	15.7022	15.5894	16.1406	507689	616177	1.20945e+06	0	0	0	1	3
Q59XA3	CTF8 | CAALFM_C500740WA | orf19.8207	Ctf8p	768	0.0005028	787	3.18092e-05	5.56	5	1	1	0	162	18.4	4.49	-0.36		0	0	Up	6.68502	5.14761	2.3639	5.14761	0.013239	0.182874	18.5568	16.1929	18.5353	16.2061	0.495974	0.0639708	0.245991	0.00409226	2.67273	0.395054	18.5353	18.072	19.0632	16.2061	16.1234	16.2493	312936	275550	676597	0	0	0	1	1
Q5AK42	CAALFM_C504910WA | CaO19.11461 | CaO19.3978	rRNA-processing protein EFG1	769	0.000500693	809	2.37044e-05	6.75	6	1	1	0	237	27.761	10.45	-1.09		0	0	○	1.82642	5.23259	2.38753	5.23259	0.150679	0.501102	18.4134	16.0259	19.3126	16.0057	1.83355	0.236016	3.36191	0.0557036	9.95768	1.47272	16.3039	19.3126	19.6238	15.8007	16.2714	16.0057	0	651134	997930	0	0	0	1	1
A0A1D8PLU5	CSH3 | CAALFM_C403390WA | orf19.10874	Csh3p	770	0.000499711	758	3.76871e-05	8.05	5	1	1	0	236	26.217	6.79	-0.11		0	0	Up	9.94245	10.3004	3.36462	10.3004	0.00051119	0.0407379	19.3107	15.9461	19.4592	15.9319	0.394463	0.271001	0.155601	0.0734417	2.04272	1.69949	18.8635	19.4592	19.6093	15.6825	15.9319	16.2239	392875	720802	987939	0	0	0	2	1
P79023	ARO4 | CAALFM_C105110CA | CaO19.11542 | CaO19.4060	Phospho-2-dehydro-3-deoxyheptonate aldolase, tyrosine-inhibited (EC 2.5.1.54) (3-deoxy-D-arabino-heptulosonate 7-phosphate synthase) (DAHP synthase) (Phospho-2-keto-3-deoxyheptonate aldolase)	771	0.000494771	776	3.38434e-05	5.68	11	2	2	0	370	40.291	6.63	-0.29		0	0	○	0.751927	-2.99464	-1.58238	0.33393	0.40926	0.700816	17.8338	19.4162	18.9421	18.6323	2.13869	2.06962	4.57398	4.28333	11.9923	10.6592	15.3685	18.9421	19.1909	18.6323	17.8531	21.7633	0	503668	739230	361421	321752	3.5596e+06	0	1
Q5A4Y4	CAALFM_C500310CA | orf19.8577	Uncharacterized protein	772	0.000486013	759	3.7045e-05	7.34	4	1	1	0	177	19.997	7.1	-1.32		0	0	○	1.28095	5.65764	2.5002	5.65764	0.256869	0.598636	18.5719	16.0717	20.0717	16.1105	2.75821	0.10791	7.6077	0.0116446	14.8515	0.671431	15.3887	20.2552	20.0717	16.1105	15.9497	16.1548	0	1.25144e+06	1.36121e+06	0	0	0	0	1
Q5ABB4	CAALFM_C100520WA | orf19.13477	Phosphoglycerate mutase	773	0.000481468	748	4.35795e-05	12.16	3	2	2	0	222	25.557	7.25	-0.56		0	0	○	0.786099	-4.51759	-2.17555	0.221357	0.436833	0.705966	16.0669	18.2424	16.1744	16.2144	0.191278	3.9092	0.0365872	15.2819	1.19051	21.4292	15.846	16.1802	16.1744	15.764	22.7489	16.2144	0	0	0	0	9578906	0	0	1
A0A1D8PI95	APE3 | CAALFM_C208800CA | orf19.11073	Peptide hydrolase (EC 3.4.-.-)	774	0.000477854	773	3.44956e-05	3.45	26	3	3	0	550	60.896	4.71	-0.4		0	0	○	0.865733	1.72726	0.788484	1.72726	0.396389	0.694673	20.338	19.5495	20.3931	20.2181	0.182256	1.27506	0.0332171	1.62579	0.896133	6.52222	20.1346	20.4863	20.3931	18.0792	20.3513	20.2181	948134	1.46893e+06	1.70091e+06	246327	1.81786e+06	1.21968e+06	7	4
Q5AGF6	GCD11 | CAALFM_C502170CA | orf19.11699	Eukaryotic translation initiation factor 2 subunit gamma (EC 3.6.5.3)	775	0.000476698	763	3.63553e-05	10.86	8	5	5	0	534	58.577	5.08	-0.24		0	0	○	0.470933	2.2005	1.13783	2.2005	0.60029	0.787731	18.8915	17.7537	20.4395	18.6938	2.88753	1.82689	8.3378	3.33752	15.2848	10.2902	15.56	20.4395	20.6749	15.6482	18.6938	18.919	0	1.42203e+06	2.06778e+06	0	576242	495671	0	2
A0A1D8PPT2	CTF5 | CAALFM_C602130CA | orf19.10988	Ctf5p	776	0.000474001	751	4.1373e-05	1.91	31	1	1	0	366	42.773	4.81	-0.53		0	0	○	0.504322	2.79001	1.48027	2.79001	0.581784	0.776594	21.2116	19.7313	21.4003	21.3612	1.82648	3.72752	3.33603	13.8944	8.61076	18.8914	19.2981	21.4003	22.9364	15.4665	22.3664	21.3612	530974	2.76786e+06	9914743	0	7.34785e+06	2.69378e+06	1	5
Q5AGZ9	RVB2 | CAALFM_C701810WA | CaJ7.0208 | CaO19.13892 | CaO19.6539	RuvB-like helicase 2 (EC 3.6.4.12)	777	0.000472563	709	5.919e-05	10.04	8	3	3	0	498	54.549	4.78	-0.32		0	0	○	1.55811	7.83063	2.96913	7.83063	0.195884	0.540776	20.5229	17.5538	20.5517	16.1393	0.140957	2.69124	0.0198689	7.24277	0.686828	15.3314	20.3697	20.5517	20.6472	15.8647	16.1393	20.6573	1.11602e+06	1.53707e+06	2.02843e+06	0	0	1.65373e+06	1	2
Q5A9E7	CAALFM_CR01350CA | orf19.10054	Uncharacterized protein	778	0.000470997	800	2.61328e-05	7.85	6	2	2	0	293	33.024	4.88	-0.4		0	0	○	0.499629	-1.92565	-0.945344	0.519306	0.573681	0.772866	16.9759	17.9213	16.3261	18.0296	1.91384	1.8701	3.66277	3.49726	11.2738	10.4351	16.3261	15.4716	19.13	18.0296	15.9993	19.7348	0	0	708683	238004	0	872515	0	0
Q5A1B0	ERG26 | orf19.2909 | CAALFM_C406270CA	Sterol-4-alpha-carboxylate 3-dehydrogenase ERG26, decarboxylating (EC 1.1.1.170) (C-3 sterol dehydrogenase ERG26) (C-4 decarboxylase ERG26)	779	0.000466286	766	3.53888e-05	11.14	5	3	3	0	350	39.184	6.72	-0.23		0	0	○	0.705883	3.00126	1.58557	3.00126	0.444431	0.707266	18.4303	16.8447	19.3964	16.302	2.68741	1.69376	7.22218	2.86881	14.5815	10.0551	15.3934	20.5011	19.3964	18.7433	16.302	15.4889	0	1.484e+06	852382	390324	0	0	0	2
Q59N40	AAT21 | CAALFM_CR07620WA | orf19.13666	Aspartate aminotransferase (EC 2.6.1.1)	780	0.000465628	747	4.40681e-05	6.01	11	2	2	0	416	46.038	9.05	-0.29		0	0	○	0.836023	-2.89841	-1.53526	0.345016	0.388266	0.688773	18.3258	19.8611	18.3747	20.4073	2.38549	1.02669	5.69056	1.0541	13.0171	5.16936	20.6865	18.3747	15.9163	20.4993	18.6768	20.4073	1390060	339885	0	1.31831e+06	569487	1.39061e+06	2	4
A0A1D8PN45	VPS1 | CAALFM_C501210WA | orf19.9505	Vacuolar protein sorting-associated protein 1	781	0.000463386	740	4.8647e-05	5.48	20	4	3	1	693	76.944	7.35	-0.31		0	0	○	1.39422	1.82294	0.866268	1.82294	0.205427	0.55172	20.5387	19.6724	20.5422	19.6634	0.83049	0.287027	0.689714	0.0823843	4.04354	1.45903	21.3674	20.5422	19.7065	19.6634	19.39	19.9638	2.22844e+06	1.52691e+06	1.05674e+06	738594	933649	1.02262e+06	5	3
A0A1D8PNN8	CAM1-1 | CAALFM_C503280WA | orf19.10174	Cam1-1p	782	0.000462629	777	3.38356e-05	5.5	12	2	2	0	418	47.466	8.9	-0.4		0	0	○	1.04955	3.00475	1.58725	3.00475	0.27708	0.614224	19.6408	18.0535	19.1	18.4391	1.19306	1.77504	1.42339	3.15076	6.0744	9.83209	19.1	18.8138	21.0084	16.1174	18.4391	19.604	462860	460808	2605572	0	482997	796904	1	1
A0A1D8PE95	CAALFM_C107960WA | orf19.12533	Exosome complex protein	783	0.000457052	847	1.5811e-05	5.17	7	1	1	0	232	26.076	10.23	-1.09		0	0	○	0.970765	4.38354	2.1321	4.38354	0.353691	0.67733	18.0555	15.9234	16.3518	15.884	3.0848	0.362634	9.51602	0.131503	17.0852	2.27737	21.6164	16.3518	16.1982	15.884	16.3041	15.582	2.64816e+06	0	0	0	0	0	1	1
A0A1D8PKD3	NOG1 | CAALFM_C306030WA | orf19.7384	Nucleolar GTP-binding protein 1	784	0.000456253	692	6.89767e-05	4.53	22	3	3	0	640	73.535	9.49	-0.66		0	0	○	1.42536	5.21858	2.38366	5.21858	0.218677	0.566375	21.961	19.5774	20.7758	19.545	2.34436	0.311979	5.49601	0.0973306	10.6751	1.59357	20.4459	20.7758	24.6613	19.2829	19.9043	19.545	1.17654e+06	1.79528e+06	3.27747e+07	567338	1.33352e+06	764923	4	5
A0A1D8PMB7	OFD1 | CAALFM_C405460CA | orf19.9368	uS12 prolyl 3,4-dihydroxylase	785	0.000455881	775	3.40974e-05	6	16	3	3	0	617	70.867	4.51	-0.67	Phos[S142(64), T146(64)]	0	2	○	0.225691	-1.05683	-0.079745	0.946225	0.79593	0.910849	19.2546	19.3344	19.123	19.5209	0.356722	0.34992	0.127251	0.122444	1.85266	1.80983	19.123	18.9824	19.6584	19.5209	18.9307	19.5515	470294	517928	1.02215e+06	669131	679082	768384	1	5
A0A1D8PKW1	CAALFM_C307820WA | orf19.6177	Uncharacterized protein	786	0.000452248	676	7.63189e-05	16.67	1	1	1	0	108	12.639	10.1	-1.42		0	0	○	0.702508	2.07424	1.05258	2.07424	0.476565	0.717618	16.9947	15.9421	15.9912	15.7741	2.09341	0.327923	4.38237	0.107533	12.318	2.05696	15.5919	19.4009	15.9912	15.7741	16.32	15.7323	0	692257	0	0	0	0	0	1
Q59ZG1	CAALFM_C205290CA | orf19.11042	GOLD domain-containing protein	787	0.000451603	784	3.20646e-05	4.69	7	1	1	0	213	24.577	5.05	-0.13		0	0	○	0.311278	-1.42326	-0.509199	0.702613	0.72258	0.870457	17.7722	18.2814	17.759	19.1564	1.55584	1.71209	2.42065	2.93125	8.75437	9.36522	16.2229	17.759	19.3345	16.3086	19.1564	19.3791	0	221818	816607	0	794088	681850	0	1
A0A1D8PKT0	TCC1 | CAALFM_C307560WA | orf19.14026	Tcc1p	788	0.000450779	702	6.28629e-05	5.48	21	3	3	0	748	81.613	5.43	-0.53		0	0	Up	7.87371	3.86831	1.95171	3.86831	0.00600639	0.156323	21.5614	19.6097	21.6164	19.7434	0.100989	0.335688	0.0101989	0.112686	0.46838	1.71184	21.6164	21.623	21.4449	19.2278	19.7434	19.858	2.64829e+06	3.22976e+06	3.52607e+06	546102	1.19279e+06	950302	4	2
A0A1D8PFW3	RSC8 | CAALFM_C114240WA | orf19.7234	Chromatin structure-remodeling complex protein RSC8	789	0.000447071	830	1.95561e-05	8.56	10	4	4	0	561	64.302	4.83	-0.66		0	0	Up	4.18959	13.3312	3.73674	13.3312	0.0235244	0.227769	19.7109	15.9742	20.1267	16.0935	1.1977	0.395617	1.43449	0.156513	6.07635	2.47661	18.3607	20.1267	20.6453	16.0935	15.5326	16.2964	277262	1144816	2.02577e+06	0	0	0	2	4
Q96WL3	URE2 | CAALFM_C204710CA | CaO19.155 | CaO19.7794	Protein URE2	790	0.000445375	669	8.16251e-05	5.81	9	2	2	0	344	39.136	5.81	-0.55		0	0	○	1.77022	1.72803	0.78913	1.72803	0.102595	0.420066	20.152	19.3628	20.2126	19.2868	0.370186	0.510296	0.137038	0.260402	1.83697	2.63544	19.7552	20.2126	20.4881	19.2868	18.8949	19.9069	728920	1.21504e+06	1.81665e+06	568879	662418	983050	1	2
Q59PD4	CAALFM_C112640WA | orf19.13716	Uncharacterized protein	791	0.000430465	770	3.46659e-05	9.77	2	1	1	0	133	15.693	6.52	-0.78		0	0	○	0.555002	-1.64389	-0.717116	0.608312	0.566389	0.767031	16.0426	16.7597	15.9878	15.7675	0.105559	1.82425	0.0111426	3.32789	0.657991	10.8848	15.9878	16.1642	15.9756	15.6465	15.7675	18.865	0	0	0	0	0	477444	0	0
Q9B8D8	COX2 | CM_00030W | CaalfMp01	Cytochrome c oxidase subunit 2 (EC 7.1.1.9) (Cytochrome c oxidase polypeptide II)	792	0.000427196	580	0.000189372	3.82	10	1	1	0	262	29.859	4.29	0.41		0	0	○	0.204	1.08037	0.11153	1.08037	0.817441	0.918094	21.2394	21.1279	21.0444	21.4655	0.40234	0.660246	0.161878	0.435925	1.89431	3.12499	21.7021	21.0444	20.9717	21.5511	20.3671	21.4655	2810308	2162756	2.54015e+06	2733100	1.83793e+06	2.8957e+06	1	3
A0A1D8PJ13	FOX2 | CAALFM_C300810CA | orf19.3070.1	Peroxisomal hydratase-dehydrogenase-epimerase (EC 1.1.1.n12) (EC 4.2.1.119) (Multifunctional beta-oxidation protein)	793	0.00042378	873	1.26614e-05	7.28	18	6	6	0	906	99.384	5.09	-0.32		0	0	○	0.0351121	-1.0396	-0.0560345	0.961904	0.968858	0.98117	18.1125	18.1686	18.224	19.2906	0.779754	2.11792	0.608016	4.4856	4.30505	11.6571	17.283	18.8305	18.224	15.7257	19.2906	19.4894	131363	466179	378186	0	871505	736004	2	3
A0A1D8PP61	CAALFM_C505140WA | orf19.11489	2-dehydropantoate 2-reductase (EC 1.1.1.169) (Ketopantoate reductase)	794	0.000416191	848	1.58109e-05	6.25	8	2	2	0	352	39.608	9.24	-0.16		0	0	○	0.928595	3.09318	1.62909	3.09318	0.320359	0.652729	18.1317	16.5026	18.682	15.6084	1.88662	1.61128	3.55932	2.59623	10.4051	9.76381	16.0311	19.682	18.682	15.6084	15.5368	18.3627	0	841164	519472	0	0	337075	0	6
Q59ZE8	CAALFM_C205390CA | orf19.11055	Biogenesis of lysosome-related organelles complex 1 subunit CNL1	795	0.000415293	804	2.51347e-05	6.52	3	1	1	0	138	16.148	8.97	-0.69		0	0	○	1.73668	-1.76243	-0.81757	0.567397	0.142021	0.490724	16.1652	16.9828	16.2325	17.3218	0.219782	0.62844	0.0483042	0.394937	1.3596	3.70045	16.3435	15.9196	16.2325	16.2576	17.3689	17.3218	0	0	0	0	230020	163831	0	1
Q5ACL9	BFR2 | CAALFM_CR10470CA | CaO19.7624	Protein BFR2	796	0.000412544	799	2.67877e-05	8.01	9	3	3	0	512	58.463	4.35	-1.22		0	0	Up	3.18025	10.5972	3.40561	10.5972	0.0307108	0.243552	19.9632	16.5576	19.8882	16.2641	0.684143	1.35109	0.468052	1.82544	3.42701	8.15992	19.3197	19.8882	20.6818	16.2641	15.3775	18.0314	538980	970400	2.07766e+06	0	0	267906	1	3
A0A1D8PH13	GCD7 | CAALFM_C203990WA | orf19.8445	Translation initiation factor eIF2B subunit beta (eIF2B GDP-GTP exchange factor subunit beta)	797	0.000411482	922	7.64415e-06	4.66	11	2	2	0	365	40.967	4.87	-0.06		0	0	○	0.639358	2.13285	1.09278	2.13285	0.501244	0.724252	17.2909	16.1981	16.2192	16.144	2.27991	0.802891	5.198	0.644635	13.1856	4.95669	15.7443	16.2192	19.9092	15.4237	16.144	17.0267	0	0	1.21619e+06	0	0	133523	1	0
Q5AHY9	HFL1 | CAALFM_C103640CA | orf19.10581	DNA polymerase epsilon noncatalytic subunit	798	0.000407231	858	1.47021e-05	5.49	6	1	1	0	237	26.036	4.69	-0.81		0	0	○	1.41191	-4.01904	-2.00685	0.248816	0.216701	0.563908	15.8252	17.8321	15.7983	18.9305	0.391372	1.97166	0.153172	3.88745	2.4731	11.0568	15.448	15.7983	16.2293	19.0099	18.9305	15.5558	0	0	0	469528	678972	0	0	1
Q59UY8	RAD51 | CAALFM_CR02200CA | orf19.11236	DNA repair protein RAD51 homolog	799	0.000405166	730	5.22386e-05	4.16	12	1	1	0	361	39.549	4.72	-0.29		0	0	○	0.973424	3.24192	1.69685	3.24192	0.325976	0.659593	20.5135	18.8166	21.0047	19.556	0.992239	2.25672	0.984538	5.09277	4.83701	11.9932	19.3714	21.1643	21.0047	20.6109	19.556	16.283	558667	2.35006e+06	2598876	1424396	1047502	0	1	3
A0A1D8PHR5	PST1 | CAALFM_C206870CA | orf19.2241	NAD(P)H quinone oxidoreductase PST1 (EC 1.6.5.2) (Flavodoxin-like protein PST1) (FLP PST1)	800	0.000403983	852	1.53854e-05	4.55	6	1	1	0	198	21.311	6.63	-0.05		0	0	○	0.203541	1.20034	0.263444	1.20034	0.815895	0.918094	17.0374	16.774	17.557	17.4021	1.41934	1.15581	2.01453	1.3359	8.33072	6.8905	15.4315	17.557	18.1237	17.4021	17.4797	15.4401	0	192841	352797	154059	248391	0	0	2
Q5A0Z0	MET16 | CAALFM_C407030WA | orf19.10618	phosphoadenylyl-sulfate reductase (thioredoxin) (EC 1.8.4.8) (3'-phosphoadenylylsulfate reductase) (PAPS reductase, thioredoxin dependent) (PAdoPS reductase)	801	0.000401478	783	3.21944e-05	11.51	3	2	2	0	252	29.169	6.1	-0.52		0	0	○	0.96568	5.13948	2.36162	5.13948	0.358135	0.67733	18.1608	15.7991	16.3437	15.8518	3.45571	0.139876	11.9419	0.0195652	19.0284	0.885337	16.3437	15.9927	22.1459	15.6406	15.8518	15.905	0	0	5732136	0	0	0	0	0
Q59KI0	UGP1 | CAALFM_CR04660CA | CaO19.1738 | CaO19.9305	UTP--glucose-1-phosphate uridylyltransferase (EC 2.7.7.9) (UDP-glucose pyrophosphorylase) (UDPGP) (UGPase)	802	0.000400822	831	1.94995e-05	7.6	9	4	4	0	500	55.552	6.71	-0.25		0	0	○	0.721839	-2.9758	-1.57328	0.336044	0.434112	0.705966	17.0572	18.6305	16.2502	18.9244	1.68284	2.58241	2.83194	6.66887	9.86582	13.8612	18.9916	16.2502	15.9299	15.9137	18.9244	21.0534	429346	0	0	0	676135	2.17626e+06	1	0
Q5AK16	CCT3 | CAALFM_C505120WA | orf19.11487	T-complex protein 1 subunit gamma	803	0.000395465	867	1.36982e-05	5.1	14	3	3	0	529	58.642	6.01	-0.2		0	0	○	0.721857	2.04233	1.03022	2.04233	0.435131	0.705966	18.5064	17.4762	18.0582	17.6761	1.07657	1.70723	1.15901	2.91465	5.81731	9.76893	17.7263	19.7346	18.0582	15.6778	19.0747	17.6761	178611	872411	337137	0	750340	209426	1	5
A0A1D8PM77	CAALFM_C405010WA | orf19.11259	Ribosome assembly protein 4 (Notchless protein homolog 1) (Ribosome biogenesis factor RSA4)	804	0.000391737	752	4.04313e-05	7.71	9	4	4	0	519	57.327	9.05	-0.4		0	0	Up	5.49961	86.6819	6.43766	86.6819	0.0179047	0.206103	22.1478	15.7102	23.0422	15.7761	1.62749	0.302847	2.64874	0.0917165	7.34833	1.92772	23.0422	23.132	20.2693	15.3798	15.7761	15.9746	7.11498e+06	9.19209e+06	1.56096e+06	0	0	0	2	3
Q5A044	MIC60 | FMP13 | CAALFM_CR03530WA | CaO19.11874 | CaO19.4396	MICOS complex subunit MIC60 (Mitofilin)	805	0.000385549	761	3.67341e-05	8.29	9	4	4	0	567	62.702	6.54	-0.33		0	0	○	0.179181	1.29868	0.377048	1.29868	0.842958	0.924077	19.0021	18.6251	18.5014	19.3541	0.99905	2.80321	0.9981	7.85796	5.25756	15.0507	18.5014	18.3524	20.1525	19.3541	15.5294	20.9918	305673	334686	1.43963e+06	596060	0	2.08523e+06	1	2
A0A1D8PCS7	SNO1 | CAALFM_C102600WA | orf19.10465	Pyridoxal 5'-phosphate synthase glutaminase subunit (EC 3.5.1.2) (EC 4.3.3.6)	806	0.000378309	795	2.83058e-05	6.43	5	2	2	0	249	28.378	5.37	-0.19		0	0	Up	11.0315	9.98437	3.31967	9.98437	0.00473824	0.136356	19.2768	15.9571	19.3084	16.0596	0.0559371	0.421881	0.00312896	0.177984	0.290179	2.64384	19.2122	19.3084	19.3097	15.4934	16.3183	16.0596	500280	649266	802664	0	0	0	1	2
A0A1D8PFY5	CAALFM_C114450CA | orf19.7263	Xaa-Pro dipeptidase	807	0.000375819	857	1.50256e-05	4.44	13	2	2	0	450	51.353	5.88	-0.31		0	0	○	0.646699	2.84751	1.5097	2.84751	0.472679	0.71621	18.8462	17.3365	20.1035	16.2697	2.30933	2.35935	5.33299	5.56654	12.2536	13.6092	16.181	20.254	20.1035	16.2697	15.6989	20.0408	0	1.25044e+06	1.39151e+06	0	0	1.07865e+06	2	4
A0A1D8PME0	YME1 | CAALFM_C405670WA | orf19.8836	I-AAA protease	808	0.000372752	675	7.63818e-05	4.37	20	3	3	0	687	75.869	7.34	-0.33		0	0	○	0.175018	1.0625	0.0874627	1.0625	0.847669	0.924194	21.1142	21.0267	21.2029	21.0517	0.192991	0.67987	0.0372455	0.462224	0.914036	3.23337	21.2468	21.2029	20.8928	21.0517	20.3347	21.6937	2.04975e+06	2.4138e+06	2.40482e+06	1933339	1.79707e+06	3.39207e+06	4	2
Q59NQ5	GLR1 | CAALFM_C501520CA | orf19.11623	Glutathione reductase (EC 1.8.1.7)	809	0.000362898	837	1.73065e-05	5.81	11	3	3	0	516	56.483	7.64	-0.24		0	0	○	0.492404	2.37273	1.24655	2.37273	0.580637	0.776594	18.7279	17.4814	19.9789	16.1527	2.21827	2.81013	4.9207	7.89682	11.8447	16.075	16.1667	19.9789	20.0382	15.582	16.1527	20.7095	0	1.03337e+06	1.32991e+06	0	0	1.71465e+06	0	2
A0A1D8PLW8	RPN6 | CAALFM_C403790WA | orf19.8879	Proteasome regulatory particle lid subunit	810	0.000359411	870	1.33141e-05	6.67	8	3	3	0	435	49.384	6.04	-0.35		0	0	○	0.834663	-2.36919	-1.24439	0.422086	0.368525	0.679345	16.6586	17.903	16.1669	18.4047	1.26847	1.68418	1.60903	2.83648	7.61453	9.40728	16.1669	18.0993	15.7096	16.025	19.2793	18.4047	0	280826	0	0	864693	347036	0	3
A0A1D8PDI5	CUE5 | CAALFM_C105170CA | orf19.8078	Ubiquitin-binding protein	811	0.000358613	888	1.06854e-05	8.69	6	3	3	0	426	48.018	4.48	-1.4		0	0	○	0.709368	-1.94736	-0.961523	0.513515	0.470218	0.71621	16.0709	17.0324	16.2693	16.3539	0.390001	1.87682	0.152101	3.52246	2.42675	11.0191	15.6216	16.3218	16.2693	15.5892	16.3539	19.1541	0	0	0	0	0	583410	1	0
A0A1D8PTJ1	CAALFM_CR07570WA | orf19.8348	Uncharacterized protein	812	0.000340944	936	6.86449e-06	4	8	1	1	0	275	31.505	6.11	-1.01		0	0	○	0.532632	-1.55642	-0.638231	0.6425	0.577497	0.775988	16.0821	16.7203	16.2247	15.9267	0.302697	1.66734	0.0916254	2.78002	1.8822	9.97195	16.2247	16.2871	15.7344	15.9267	15.598	18.6362	0	0	0	0	0	407430	1	3
A0A1D8PPW1	CAALFM_C602370CA | orf19.10984	Small ribosomal subunit protein mS29	813	0.000339405	868	1.3398e-05	3.73	15	2	2	0	483	54.697	9.95	-0.41		0	0	Up	3.27261	12.4263	3.63532	12.4263	0.0195207	0.212878	20.097	16.4617	20.762	16.1101	1.27903	0.912127	1.63592	0.831975	6.36427	5.54089	18.6225	20.762	20.9066	16.1101	17.4973	15.7777	332430	1.77823e+06	2.42803e+06	0	251440	0	1	4
A0A1D8PPM1	CAALFM_C601460CA | orf19.10942	DnaJ-related protein SCJ1	814	0.000339237	817	2.2296e-05	2.34	19	1	1	0	384	43.014	6.16	-0.71		0	0	○	0.41941	1.24363	0.31456	1.24363	0.637133	0.814854	19.5132	19.1986	19.189	19.6922	0.619297	0.861098	0.383529	0.74149	3.17374	4.48521	20.2273	19.189	19.1233	18.2043	19.6993	19.6922	1.01108e+06	597660	705381	268641	1.15693e+06	847125	3	4
Q5APF8	CAALFM_C109440WA | orf19.12270	inorganic diphosphatase (EC 3.6.1.1) (Pyrophosphate phospho-hydrolase)	815	0.000338214	824	2.10053e-05	3.4	11	1	1	0	324	36.509	6.86	-0.52		0	0	○	0.110554	-1.19293	-0.25451	0.838272	0.899165	0.957384	18.3585	18.613	19.6135	19.7044	2.55342	2.01985	6.51994	4.07979	13.9086	10.8518	19.6135	15.4204	20.0416	19.7044	19.8524	16.2822	660698	0	1.33305e+06	759858	1.28639e+06	0	3	1
Q5ABP8	ROT1 | CAALFM_C100770CA | CaO19.13450 | CaO19.6029	Protein ROT1	816	0.000338075	793	2.97802e-05	10	3	2	2	0	260	29.88	7.94	-0.36		0	0	○	0.222661	1.40326	0.488781	1.40326	0.802332	0.914429	17.3599	16.8711	15.8103	16.1687	2.72891	1.48008	7.44695	2.19065	15.7197	8.77291	15.7585	20.5108	15.8103	16.1687	15.873	18.5716	0	1.49404e+06	0	0	0	389584	0	2
A0A1D8PMV9	THS1 | CAALFM_C500110CA | orf19.5685	Threonine--tRNA ligase, cytoplasmic (EC 6.1.1.3) (Threonyl-tRNA synthetase)	817	0.00033645	934	6.93105e-06	7.37	11	5	5	0	706	81.699	7.01	-0.58		0	0	○	0.750785	3.42577	1.77643	3.42577	0.454314	0.710638	17.7819	16.0055	16.0234	15.9488	3.34032	0.19766	11.1577	0.0390695	18.785	1.23495	16.0234	21.6341	15.6882	15.8423	16.2253	15.9488	0	3.25472e+06	0	0	0	0	0	9
A0A1D8PG26	CAALFM_C200360CA | orf19.9642	Xaa-Pro aminopeptidase (EC 3.4.11.9)	818	0.000336173	949	5.31217e-06	4.01	20	3	3	0	699	79.115	5.75	-0.45		0	0	○	1.56	8.20747	3.03694	8.20747	0.192452	0.539316	18.8921	15.8551	20.1334	15.7731	2.73234	0.337688	7.4657	0.114033	14.4629	2.12983	15.7594	20.1334	20.7833	16.2263	15.566	15.7731	0	1.1502e+06	2.22912e+06	0	0	0	0	10
A0A1D8PQF9	CAALFM_C604560WA | orf19.9697	Probable electron transfer flavoprotein subunit alpha	819	0.000335568	821	2.15221e-05	9.42	4	3	3	0	329	34.343	5.45	0.2		0	0	○	0.0020065	-1.00191	-0.00275583	0.998092	0.998157	0.999354	17.0713	17.0741	17.7848	16.3271	1.3773	1.3696	1.89694	1.8758	8.06789	8.02152	15.4837	17.9455	17.7848	16.2404	18.6548	16.3271	0	252419	278937	0	560865	0	0	1
Q5AHA6	CAALFM_C203360WA | orf19.8510	AMP deaminase (EC 3.5.4.6) (Myoadenylate deaminase)	820	0.000333408	785	3.2049e-05	6.81	13	5	5	0	778	90.933	6.64	-0.73		0	0	○	0.181132	-1.41729	-0.50313	0.705574	0.83551	0.923787	19.1053	19.6085	19.8746	21.0942	2.5735	2.96788	6.6229	8.80829	13.47	15.1357	16.235	19.8746	21.2065	16.1912	21.0942	21.5401	0	961263	2.98905e+06	0	3.04229e+06	3.04938e+06	0	1
Q59YF0	SSO2 | CAALFM_C209740WA | CaO19.1376 | CaO19.8956	Protein transport protein SSO2	821	0.000333224	891	1.03768e-05	3.05	11	1	1	0	295	34.308	5.01	-0.82		0	0	○	0.0752553	1.14297	0.192787	1.14297	0.930996	0.962186	17.5862	17.3934	16.2833	16.2191	2.57373	2.54975	6.62407	6.50125	14.6349	14.6593	20.5508	15.9244	16.2833	16.2191	15.6424	20.3187	1.26527e+06	0	0	0	0	1307807	3	2
A0A1D8PNP8	CAALFM_C503560WA | orf19.6667	Histone deacetylase complex subunit SAP30 Sin3 binding domain-containing protein	822	0.000332065	797	2.73119e-05	9.52	2	1	1	0	168	19.2	10.42	-1.09		0	0	○	0.807083	2.56134	1.3569	2.56134	0.422953	0.705031	17.11	15.7531	15.8314	15.8007	2.34924	0.366318	5.51895	0.134189	13.7302	2.32537	15.8314	19.8212	15.6774	16.0933	15.3653	15.8007	0	926363	0	0	0	0	0	2
Q59P87	SOH1 | MED31 | CAALFM_C404210CA | CaO19.1429 | CaO19.9005	Mediator of RNA polymerase II transcription subunit 31 (Mediator complex subunit 31)	823	0.000329924	807	2.40742e-05	5.48	3	1	1	0	146	17.672	4.3	-1		0	0	○	0.0679344	1.09772	0.13451	1.09772	0.937763	0.963213	16.9111	16.7765	15.8618	15.8468	2.11429	1.8359	4.4702	3.37054	12.5024	10.9433	15.8618	15.5266	19.3447	15.8468	18.8913	15.5915	0	0	822395	0	660803	0	0	0
Q5ALP7	CAALFM_C202120WA | orf19.9104	Mitochondrial transcription factor 1	824	0.000328058	823	2.10434e-05	6.55	6	3	3	0	351	40.38	6.94	-0.38		0	0	○	0.318463	-1.86993	-0.902985	0.534779	0.71899	0.870457	17.2064	18.1094	16.0649	16.2435	2.24547	3.32226	5.04216	11.0374	13.0503	18.3455	16.0649	19.7933	15.7609	16.1394	21.9451	16.2435	0	908594	0	0	5.48716e+06	0	0	2
Q5AI97	MGM101 | CAALFM_C102660CA | CaO19.10473 | CaO19.2956	Mitochondrial genome maintenance protein MGM101	825	0.000325175	910	9.03457e-06	4.36	7	1	1	0	275	30.744	9.5	-0.48		0	0	○	0.950861	-2.24453	-1.16641	0.445528	0.362623	0.67733	16.0899	17.2564	16.1796	17.1383	0.158656	1.72753	0.0251717	2.98436	0.986056	10.011	16.1835	15.9068	16.1796	15.5909	17.1383	19.0399	0	0	0	0	196043	538989	0	1
P0C8K9	COX1 | CM_00210W | CaalfMp08	Cytochrome c oxidase subunit 1 (EC 7.1.1.9) (Cytochrome c oxidase polypeptide I)	826	0.000321581	729	5.29836e-05	1.88	31	1	1	0	531	58.744	6.36	0.78		0	0	○	1.66253	2.76798	1.46884	2.76798	0.112796	0.449451	22.1225	20.6536	22.374	20.2261	0.943238	0.819401	0.889698	0.671419	4.26371	3.96735	21.079	22.9144	22.374	20.1364	20.2261	21.5984	1.82459e+06	7905597	6.71392e+06	1.02517e+06	1666744	3.17511e+06	7	6
Q5A5Q4	CAALFM_C210670WA | orf19.12805	Ubiquitin domain-containing protein DSK2	827	0.000320656	850	1.55693e-05	2.65	14	1	1	0	339	35.948	4.7	-0.45		0	0	○	0.72625	-2.16927	-1.11721	0.460985	0.461242	0.710638	17.9199	19.0371	18.9292	18.8758	2.13096	0.438067	4.54097	0.191903	11.8915	2.30112	19.3587	15.4718	18.9292	18.8758	18.7026	19.533	553753	0	616593	427868	579770	758600	4	0
A0A1D8PTF1	EMP46 | CAALFM_CR07180WA | orf19.8350	Emp46p	828	0.000317194	872	1.27656e-05	8.39	6	4	4	0	465	53.235	5.13	-0.37		0	0	○	1.44595	-4.70437	-2.234	0.212568	0.208558	0.55172	15.8683	18.1023	15.812	18.7924	0.443392	2.1395	0.196597	4.57747	2.79419	11.8189	15.4558	15.812	16.3372	15.703	18.7924	19.8117	0	0	0	0	617003	920257	1	0
A0A1D8PU44	MSS51 | CAALFM_CR10010CA | orf19.7577	Mss51p	829	0.000314485	885	1.09165e-05	6.67	7	3	3	0	435	50.834	7.41	-0.51		0	0	○	0.516243	1.56604	0.64712	1.56604	0.571297	0.771661	17.3179	16.6708	17.9362	16.2145	1.56271	0.836987	2.44207	0.700548	9.02367	5.02068	18.4769	17.9362	15.5407	16.1611	16.2145	17.6368	300520	250798	0	0	0	203798	2	1
A0A1D8PD61	CAALFM_C103940WA | orf19.11949	Succinate dehydrogenase [ubiquinone] cytochrome b small subunit	830	0.000307908	826	2.04058e-05	5.92	3	1	1	0	169	18.287	9.49	0.24		0	0	○	0.690631	-2.93979	-1.55571	0.34016	0.485054	0.719733	15.9271	17.4828	15.8732	15.7221	0.331162	3.1684	0.109669	10.0387	2.07924	18.1229	16.2819	15.8732	15.6262	15.5858	21.1405	15.7221	0	0	0	0	3.14148e+06	0	0	0
Q9HGT6	SES1 | CAALFM_C302780WA | CaO19.7901	Serine--tRNA ligase, cytoplasmic (EC 6.1.1.11) (Seryl-tRNA synthetase) (SerRS) (Seryl-tRNA(Ser) synthetase)	831	0.000307458	838	1.7078e-05	6.06	8	2	2	0	462	52.991	5.47	-0.63		0	0	○	0.313454	1.67714	0.746007	1.67714	0.722245	0.870457	18.2382	17.4922	19.1355	15.971	1.99121	2.71357	3.96492	7.36345	10.9178	15.513	19.1355	15.9563	19.6229	15.8806	15.971	20.6252	474392	0	997287	0	0	1.6173e+06	1	1
A0A1D8PRB3	SHM1 | CAALFM_C703330CA | orf19.8922	Serine hydroxymethyltransferase (EC 2.1.2.1)	832	0.000303815	901	9.8049e-06	5.68	9	3	3	0	493	54.367	9.25	-0.34		0	0	○	0.0565303	-1.08283	-0.11481	0.923504	0.948471	0.968094	17.1944	17.3092	15.8446	17.5016	2.34362	1.66042	5.49256	2.75698	13.6301	9.59268	15.8446	15.838	19.9006	15.561	17.5016	18.865	0	0	1.20893e+06	0	252191	477458	0	2
A0A1D8PJW1	VTI1 | CAALFM_C303400CA | orf19.7970	V-SNARE protein	833	0.000298669	825	2.08118e-05	5.53	4	1	1	0	217	24.83	5.15	-0.63		0	0	○	0.872845	2.34626	1.23036	2.34626	0.345285	0.676211	17.8075	16.5772	18.0768	15.8609	1.41235	1.40684	1.99474	1.97919	7.93121	8.4866	19.0658	18.0768	16.2799	15.6726	15.8609	18.198	452014	276480	0	0	0	300705	1	1
Q59WV8	CAALFM_C600930CA | orf19.7740	Uncharacterized protein	834	0.0002954	633	0.000109008	6.15	4	1	1	0	244	26.418	7.89	-0.61		0	0	○	0.225998	1.69574	0.761918	1.69574	0.796814	0.910849	19.9781	19.2162	21.6096	20.6724	3.84233	2.82286	14.7635	7.96854	19.2327	14.69	15.5893	22.7355	21.6096	15.9626	20.6724	21.0137	0	6.98359e+06	3952491	0	2270987	2.11713e+06	0	1
Q5A9A9	SEC65 | CAALFM_CR01660CA | orf19.10089	Signal recognition particle SEC65 subunit	835	0.00029449	798	2.72009e-05	6.91	4	1	1	0	275	31.195	7.67	-0.71		0	0	○	0.585657	2.22545	1.1541	2.22545	0.513565	0.728841	18.176	17.0219	19.3175	16.0784	2.10208	1.8297	4.41875	3.34779	11.5652	10.7491	15.7501	19.4603	19.3175	19.1307	16.0784	15.8565	0	721315	807040	510565	0	0	0	1
Q5A759	CAALFM_C108240CA | orf19.12569	Phosphomutase	836	0.000290867	782	3.22102e-05	3.64	9	1	1	0	330	37.981	6.58	-0.72		0	0	○	1.43893	1.31118	0.390868	1.31118	0.198028	0.544183	19.226	18.8351	19.4016	18.8949	0.365514	0.118208	0.133601	0.0139732	1.90115	0.627595	18.8058	19.4706	19.4016	18.699	18.9116	18.8949	377470	726486	855459	378511	670136	487437	1	2
P39827	CDC10 | CAALFM_CR04570CA | CaO19.548 | CaO19.8183	Cell division control protein 10	837	0.000287253	820	2.16924e-05	7	5	2	2	0	357	40.684	7.13	-0.58		0	0	○	0.684458	2.92451	1.5482	2.92451	0.453654	0.710638	18.4044	16.8562	19.776	16.0467	2.60325	1.85896	6.77691	3.45575	14.1447	11.0284	15.4021	20.035	19.776	16.0467	18.9826	15.5392	0	1.07431e+06	1.10895e+06	0	703976	0	0	1
Q59TB4	TIF33 | CAALFM_C204370WA | orf19.11992	PCI domain-containing protein	838	0.000280635	791	3.07811e-05	5.61	7	2	2	0	410	46.541	5.76	-0.26		0	0	○	0.269625	-1.56406	-0.645298	0.639361	0.757938	0.889394	18.3315	18.9768	19.4012	20.1074	2.50159	2.27991	6.25796	5.19797	13.6464	12.0142	15.473	20.1204	19.4012	16.3526	20.4706	20.1074	0	1.13987e+06	855242	0	1974562	1.12958e+06	0	3
Q59YE8	SUP35 | CAALFM_C209720WA | orf19.8958	Eukaryotic peptide chain release factor GTP-binding subunit (ERF-3) (ERF2) (Polypeptide release factor 3) (Translation release factor 3)	839	0.000278409	727	5.31817e-05	5.27	13	4	4	0	721	79.976	8.64	-0.83		0	0	○	0.179303	1.03034	0.0431249	1.03034	0.838511	0.924077	20.3692	20.3261	20.3667	20.3692	0.284021	0.187152	0.0806679	0.0350259	1.39436	0.920748	20.6545	20.3667	20.0864	20.3692	20.4879	20.1211	1.35951e+06	1.35205e+06	1.37517e+06	1.20465e+06	1.99846e+06	1.14043e+06	1	2
A0A1D8PIK6	CAALFM_C209980WA | orf19.9351	PI31 proteasome regulator C-terminal domain-containing protein	840	0.000277672	842	1.66595e-05	3.08	10	1	1	0	325	35.715	4.48	-0.65		0	0	○	0.0800107	1.1184	0.161434	1.1184	0.926768	0.962186	18.3791	18.2177	19.4357	19.2322	1.8484	2.17376	3.41659	4.72523	10.0571	11.9322	16.2448	19.4357	19.4568	15.7221	19.2322	19.6987	0	709156	888793	0	836924	850917	1	2
A0A1D8PH72	CAALFM_C204570WA | orf19.11968	rRNA-processing protein EBP2	841	0.000273099	877	1.21087e-05	7.96	5	3	3	0	427	48.805	5.08	-1.41		0	0	○	1.06612	2.59977	1.37838	2.59977	0.32098	0.652729	17.5512	16.1728	18.5892	16.2138	1.82571	0.0999098	3.3332	0.00998197	10.4022	0.617763	18.5892	18.6213	15.4432	16.059	16.2457	16.2138	324841	403250	0	0	0	0	1	1
Q5A0I8	SGT2 | CAALFM_C202830CA | orf19.13245	Sgt2p	842	0.000272557	886	1.07974e-05	6.4	5	2	2	0	344	36.462	4.56	-0.56		0	0	○	0.940981	2.13422	1.09371	2.13422	0.365269	0.677755	17.2464	16.1527	16.3218	16.2284	1.63136	0.201488	2.66133	0.0405974	9.45912	1.2474	16.3218	16.2874	19.13	16.2284	15.9243	16.3053	0	0	708669	0	0	0	0	0
Q5APB5	CUB1 | CAALFM_C109850CA | orf19.12313	Uncharacterized protein	843	0.000270976	948	5.54472e-06	6.33	9	5	5	0	616	70.739	4.41	-0.68	Phos[T239(50)]	0	1	○	0.174156	1.2063	0.270593	1.2063	0.84162	0.924077	16.7297	16.4591	16.1167	15.6528	1.6277	1.47607	2.64942	2.17878	9.72941	8.96808	15.4976	18.5749	16.1167	15.6528	18.1627	15.5618	0	390494	0	0	398791	0	4	2
Q5AI56	TSR2 | CAALFM_C103060CA | orf19.10515	Tsr2p	844	0.000268044	880	1.18744e-05	4.78	4	1	1	0	209	24.027	3.86	-0.79		0	0	○	0.555027	1.55964	0.641211	1.55964	0.565782	0.767031	16.8595	16.2183	16.3383	16.2832	1.62709	0.148007	2.64743	0.021906	9.65092	0.912593	15.5568	18.6833	16.3383	16.3227	16.2832	16.0489	0	420951	0	0	0	0	0	4
Q59UF7	DPS1-1 | CAALFM_CR03170WA | orf19.9945	Aspartate--tRNA ligase, cytoplasmic (EC 6.1.1.12) (Aspartyl-tRNA synthetase)	845	0.000268007	947	5.60008e-06	3.11	17	2	2	0	578	65.291	5.43	-0.45		0	0	○	0.515981	-1.847	-0.885185	0.541418	0.561846	0.764879	17.0996	17.9848	16.9826	17.9636	1.76409	1.66557	3.11201	2.77413	10.3166	9.261	18.9193	15.3969	16.9826	16.3299	17.9636	19.6609	408352	0	159960	0	347372	828910	3	4
Q59WG6	CAALFM_C110820CA | orf19.9871	aspartyl aminopeptidase (EC 3.4.11.21)	846	0.000267007	897	9.99054e-06	5.65	8	3	3	0	496	55.108	6.16	-0.28		0	0	○	1.38775	7.0956	2.82692	7.0956	0.227033	0.578826	18.7087	15.8818	19.9679	15.8499	2.8557	0.379755	8.15501	0.144214	15.264	2.39114	15.4398	20.7184	19.9679	15.519	15.8499	16.2765	0	1.72531e+06	1.26666e+06	0	0	0	0	4
A0A1D8PNB1	CAALFM_C501890WA | orf19.10693	Ubiquitin-like domain-containing protein	847	0.000262914	834	1.83443e-05	4.02	5	1	1	0	224	24.346	6.03	-0.33		0	0	○	0.527187	2.11329	1.07949	2.11329	0.554887	0.761409	18.0559	16.9764	18.9052	15.9387	2.23577	1.84038	4.99867	3.387	12.3825	10.8408	15.5199	18.9052	19.7426	15.8892	19.1013	15.9387	0	490951	1.08352e+06	0	764330	0	0	1
Q5ALP1	EDC1 | CAALFM_C202190CA | CaO19.1535 | CaO19.9110	Enhancer of mRNA-decapping protein 1	848	0.000252489	862	1.45415e-05	4.55	5	1	1	0	264	28.928	10.76	-1.52		0	0	○	0.309714	-1.39825	-0.483623	0.715179	0.72711	0.873881	16.9976	17.4812	16.1306	17.485	1.86881	1.17652	3.49245	1.38421	10.9946	6.73023	15.7197	16.1306	19.1424	16.3028	17.485	18.6558	0	0	714774	0	249296	413005	0	1
A0A1D8PT60	ARC40 | CAALFM_CR06180WA | orf19.11354	Actin-related protein 2/3 complex subunit	849	0.000250422	722	5.40342e-05	5.47	6	2	2	0	384	42.373	6.64	-0.37		0	0	○	1.72938	-5.64909	-2.49802	0.17702	0.146191	0.497754	18.159	20.657	19.1286	20.78	1.94412	0.627186	3.77958	0.393362	10.7061	3.0362	15.9207	19.4275	19.1286	19.9774	21.2135	20.78	0	705111	707993	918160	3.30465e+06	1.80052e+06	0	1
Q5APF2	GUA1 | CAALFM_C109490CA | CaO19.12276 | CaO19.4813	GMP synthase [glutamine-hydrolyzing] (EC 6.3.5.2) (GMP synthetase) (Glutamine amidotransferase)	850	0.00025032	786	3.20133e-05	5.66	8	3	3	0	530	58.813	5.77	-0.11		0	0	○	0.657347	5.63092	2.49337	5.63092	0.493448	0.719733	20.3151	17.8217	19.2166	18.3598	5.12703	1.57749	26.2865	2.48849	25.2376	8.85154	15.8263	19.2166	25.9023	16.0456	19.0597	18.3598	0	609235	77464536	0	742620	336397	0	4
Q5AEC9	NDE1 | CAALFM_C303420CA | orf19.7972	NADH:ubiquinone reductase (non-electrogenic) (EC 1.6.5.9)	851	0.0002491	833	1.93601e-05	6.1	8	4	4	0	574	63.566	9.12	-0.2		0	0	○	0.892173	-8.91676	-3.15652	0.112148	0.380983	0.686364	16.7716	19.9281	16.2278	17.9382	1.00475	4.90159	1.00953	24.0256	5.9908	24.5963	16.1559	16.2278	17.931	16.3344	25.5117	17.9382	0	0	308683	0	6.50143e+07	251143	0	0
A0A1D8PJE6	PSP2 | CAALFM_C302160CA | orf19.9198	RRM domain-containing protein	852	0.000244075	778	3.37848e-05	4.87	13	3	3	0	760	84.481	10	-1.06		0	0	○	0.876784	-3.54055	-1.82397	0.282442	0.378719	0.686364	18.971	20.795	18.628	20.3287	2.80235	0.89564	7.85314	0.802171	14.7717	4.30701	21.9291	18.628	16.3559	20.3287	20.2286	21.8275	3.28904e+06	405113	0	1.17133e+06	1.6697e+06	3.72173e+06	3	1
A0A1D8PKJ4	LYS9 | CAALFM_C306590WA | orf19.7448	Saccharopine dehydrogenase [NADP(+), L-glutamate-forming] (EC 1.5.1.10) (Saccharopine reductase)	853	0.000240734	882	1.12758e-05	6.08	6	3	3	0	444	49.217	5.25	-0.17		0	0	○	0.47829	1.97678	0.983155	1.97678	0.589821	0.779283	17.6958	16.7127	18.7493	15.5451	1.94221	2.16299	3.77217	4.67851	10.9755	12.9422	15.4545	18.7493	18.8836	15.5451	15.3843	19.2085	0	440670	597404	0	0	605821	1	1
Q5AAU3	PGA63 | SEC31 | CAALFM_C106930WA | CaO19.13598 | CaO19.6217	Protein transport protein SEC31	854	0.000236645	712	5.74653e-05	6.01	17	4	4	0	1265	136.31	6.75	-0.49		0	0	○	0.291443	-1.20824	-0.272901	0.827654	0.740484	0.882786	20.9445	21.2174	20.5107	21.2844	0.795786	1.05846	0.633275	1.12034	3.7995	4.98865	21.8629	20.4598	20.5107	21.2844	20.127	22.2407	3.1416e+06	1.44217e+06	1.8453e+06	2.27182e+06	1556092	4.95585e+06	5	2
Q5AHD5	CAP4 | CAALFM_C203590CA | orf19.8480	Cap4p	855	0.000236396	738	4.96841e-05	14.2	1	1	1	0	176	19.572	10.41	-1.08		0	0	○	0.74032	2.03265	1.02336	2.03265	0.460088	0.710638	17.2967	16.2734	16.2227	16.2937	1.95382	0.0647047	3.81743	0.0041867	11.2959	0.397611	19.552	16.2227	16.1155	16.3255	16.2937	16.201	633135	0	0	0	0	0	1	0
A0A1D8PH73	CAALFM_C204620WA | orf19.11964	Uncharacterized protein	856	0.000235183	840	1.68365e-05	4.33	18	4	4	0	971	109.302	4.06	-1.28		0	0	○	1.60032	5.61012	2.48803	5.61012	0.173923	0.520765	20.6452	18.1572	20.8156	19.2276	0.549552	2.12891	0.302007	4.53225	2.66188	11.7249	20.0307	20.8156	21.0894	15.7055	19.2276	19.5385	882259	1.84558e+06	2.75597e+06	0	834276	761489	1	5
A0A1D8PMH6	TRP5 | CAALFM_C406110CA | orf19.4718	Tryptophan synthase (EC 4.2.1.20)	857	0.000233063	904	9.74596e-06	6.98	8	4	4	0	702	76.073	6	-0.21		0	0	○	1.52863	6.27567	2.64977	6.27567	0.168388	0.508988	18.7805	16.1308	19.9738	15.5984	2.25846	0.953376	5.10063	0.908926	12.0255	5.9103	16.1757	19.9738	20.1921	15.5984	15.5624	17.2314	0	1.02968e+06	1.47965e+06	0	0	153878	0	3
Q5AK57	CAALFM_C504770WA | orf19.11445	Thioesterase domain-containing protein	858	0.000228357	881	1.14071e-05	7.56	3	2	2	0	291	34.215	9.88	-0.68		0	0	○	0.947674	-1.70038	-0.76586	0.588103	0.355257	0.67733	15.9142	16.68	15.8415	16.1749	0.262408	1.11236	0.0688577	1.23734	1.64889	6.66881	15.6957	16.2052	15.8415	15.9099	17.9553	16.1749	0	0	0	0	345386	0	1	0
A0A1D8PHP8	FRP3 | CAALFM_C206680WA | orf19.8810	Ammonium permease	859	0.000223707	814	2.30609e-05	10.88	2	2	2	0	285	30.948	6.22	0.24	Ac[N-term(100)]	1	0	○	1.06805	-3.11134	-1.63754	0.321405	0.320662	0.652729	15.9386	17.5761	15.9288	16.3352	0.0813375	2.16674	0.00661578	4.69477	0.510319	12.3278	15.8626	15.9288	16.0243	16.315	16.3352	20.078	0	0	0	0	0	1.10683e+06	0	1
A0A1D8PDN4	CAALFM_C105920WA | orf19.9993	Uncharacterized protein	860	0.000220915	674	7.78192e-05	5.21	10	2	2	0	691	79.783	6.3	-0.86		0	0	○	0.301407	-1.86505	-0.899216	0.536178	0.745175	0.885671	20.4024	21.3017	22.2181	21.7332	4.14	0.813421	17.1396	0.661654	20.2917	3.81858	22.2181	23.3244	15.6648	20.3634	21.8084	21.7332	4.01863e+06	10503699	0	1.19983e+06	4.99117e+06	3.48603e+06	2	1
A0A1D8PSE7	IFR2 | CAALFM_CR03280WA | orf19.9932	Ifr2p	861	0.00021934	899	9.88601e-06	6.7	4	2	1	1	358	38.492	6.24	-0.07		0	0	○	0.827338	-2.64716	-1.40444	0.377764	0.415694	0.702745	15.8616	17.266	15.9605	16.2644	0.244684	2.38819	0.0598704	5.70345	1.54262	13.8317	15.5829	15.9605	16.0413	15.5417	16.2644	19.9919	0	0	0	0	0	1.0427e+06	0	0
A0A1D8PCY4	ECM33 | CAALFM_C103190CA | orf19.10528.1	Ecm33p	862	0.000212995	912	8.98713e-06	6.15	5	2	2	0	423	43.539	4.65	0		0	0	○	1.0918	-3.0908	-1.62798	0.323541	0.308995	0.649328	15.9765	17.6045	16.0663	17.8156	0.282318	2.08975	0.0797032	4.36705	1.76708	11.8705	16.0663	15.6602	16.203	15.4172	17.8156	19.5807	0	0	0	0	313502	784123	0	0
O94038	ADH2 | CAALFM_C108330CA | Ca41C10.04 | CaO19.12579 | CaO19.5113	Alcohol dehydrogenase 2 (EC 1.1.1.1)	863	0.000212845	879	1.19636e-05	6.32	4	2	2	0	348	36.807	6.67	-0.01		0	0	○	0.609872	1.67669	0.74562	1.67669	0.497369	0.722684	17.2551	16.5095	16.9429	16.2812	1.30489	1.13432	1.70275	1.28668	7.56234	6.87069	16.1347	18.6878	16.9429	17.7406	15.5067	16.2812	0	422280	155613	194800	0	0	0	2
Q5ADS5	NOP13 | CAALFM_C307300WA | orf19.14058	Nop13p	864	0.000205691	853	1.5344e-05	2.78	10	1	1	0	396	44.598	9.94	-1.09		0	0	○	0.023406	-1.01107	-0.0158787	0.989054	0.979607	0.986476	18.6047	18.6206	18.6364	18.6784	0.161218	0.945762	0.0259913	0.894465	0.866547	5.07913	18.6364	18.4299	18.7477	17.6472	19.5361	18.6784	335650	353157	543680	182584	1.03314e+06	419521	1	2
Q5A3K7	SER33 | CAALFM_C112030WA | orf19.12728	2-oxoglutarate reductase (EC 1.1.1.399) (EC 1.1.1.95)	865	0.000205036	845	1.60916e-05	3.24	10	1	1	0	463	50.359	5.9	-0.04		0	0	○	0.511035	-1.87168	-0.904336	0.534279	0.594045	0.781996	18.2337	19.138	19.4068	19.1499	2.48848	0.265619	6.19254	0.0705533	13.6477	1.38791	15.3755	19.9188	19.4068	19.1499	18.8667	19.3975	0	991159	858557	517386	649602	690608	0	5
A0A1D8PU56	FAA4 | CAALFM_CR10160WA | orf19.7592	Long-chain fatty acid-CoA ligase	866	0.000203078	811	2.31543e-05	4.02	12	2	2	0	696	77.32	8.41	-0.26		0	0	○	0.279459	-1.46204	-0.547984	0.683975	0.761	0.889394	19.2137	19.7617	20.4229	20.1712	2.67562	0.728772	7.15893	0.531108	13.9256	3.6878	20.4229	16.1469	21.0713	20.1712	18.9203	20.1936	1.15791e+06	0	2.72154e+06	1.05019e+06	674191	1.19913e+06	3	0
A0A1D8PC56	CAALFM_C100210CA | orf19.13501	Glucose-signaling factor 2	867	0.00020281	851	1.55544e-05	4.43	6	2	2	0	384	44.437	5.57	-0.3		0	0	○	3.14039	5.18574	2.37455	5.18574	0.0605746	0.325157	19.1029	16.7284	19.0647	16.2944	0.0712159	1.06696	0.00507171	1.1384	0.372801	6.37813	19.1851	19.0647	19.0589	15.9467	16.2944	17.9439	490965	548348	674598	0	0	252149	1	1
A0A1D8PEA9	CAALFM_C108110WA | orf19.12551	TOG domain-containing protein	868	0.000198277	938	6.69162e-06	3.21	23	3	3	0	1091	120.562	4.3	-0.02		0	0	○	1.41375	7.63336	2.93232	7.63336	0.16737	0.508988	20.1361	17.2038	20.3056	15.8706	1.66571	2.41446	2.77458	5.8296	8.27223	14.0344	20.3056	21.7106	18.3921	15.8706	15.7499	19.9909	1.06749e+06	3.43193e+06	424932	0	0	1.04198e+06	5	7
Q5A8H8	PBP2 | CAALFM_C603940CA | orf19.13193	Pbp2p	869	0.000197732	906	9.49901e-06	5.1	7	3	3	0	529	58.406	5.49	-0.72		0	0	○	0.609673	2.32654	1.21818	2.32654	0.496898	0.722684	18.0722	16.8541	19.1437	15.8287	2.05939	1.93485	4.24111	3.74365	11.3954	11.48	15.698	19.1437	19.375	15.8287	19.0858	15.6477	0	579216	839805	0	756147	0	0	1
A0A1D8PPW6	NIP7 | CAALFM_C602360WA | orf19.10982	60S ribosome subunit biogenesis protein NIP7	870	0.000196843	836	1.7845e-05	6.08	2	1	1	0	181	20.611	9.26	-0.27		0	0	○	0.952023	2.29275	1.19708	2.29275	0.357755	0.67733	17.1705	15.9734	16.3464	16.0373	1.75089	0.310628	3.06563	0.09649	10.1971	1.94466	16.3464	15.9838	19.1814	16.2471	15.6358	16.0373	0	0	734360	0	0	0	0	0
Q5AEB4	CAALFM_C303560WA | orf19.7987	Aminopeptidase	871	0.000195173	869	1.33467e-05	8.16	4	3	3	0	490	55.076	7.44	-0.4		0	0	○	0.535571	1.86931	0.90251	1.86931	0.54771	0.755562	17.6165	16.714	18.4735	15.8994	1.71083	1.65904	2.92693	2.75243	9.71153	9.9261	15.6465	18.4735	18.7294	18.6228	15.8994	15.6196	0	363970	536852	359051	0	0	0	1
A0A1D8PS45	ADH5 | CAALFM_CR02070CA | orf19.10139	Adh5p	872	0.000194635	861	1.45516e-05	7.44	3	2	2	0	336	35.703	5.67	0		0	0	○	0.902162	3.07006	1.61827	3.07006	0.382949	0.686364	17.688	16.0697	16.2398	16.0544	2.52774	0.213785	6.38949	0.0457039	14.2907	1.33036	16.2175	20.6068	16.2398	16.0544	16.2908	15.864	0	1596802	0	0	0	0	0	2
Q59SU0	CAALFM_C303860WA | orf19.14191	Mg-dependent acid phosphatase	873	0.000191202	854	1.53116e-05	5.71	2	1	1	0	175	20.362	7.25	-0.3		0	0	○	0.824298	-1.92207	-0.94266	0.520273	0.413096	0.701576	15.9217	16.8643	15.9332	16.0071	0.294812	1.59018	0.086914	2.52869	1.85164	9.42927	15.9332	16.2106	15.6213	16.0071	18.6992	15.8867	0	0	0	0	578413	0	0	0
A0A1D8PF90	CAALFM_C111860WA | orf19.12746	K Homology domain-containing protein	874	0.000190665	954	5.19388e-06	4.67	17	6	6	0	1220	133.963	6.01	-0.48		0	0	○	0.645739	2.56635	1.35972	2.56635	0.474182	0.71621	18.6047	17.2449	19.406	16.2112	2.25623	1.94349	5.09058	3.77715	12.1272	11.2699	16.0571	19.406	20.3508	16.0368	16.2112	19.4868	0	694693	1.65173e+06	0	0	734715	0	5
P0CY34	TUP1 | CHP1 | CAALFM_C100060WA | CaO19.13528 | CaO19.6109	Transcriptional repressor TUP1	875	0.000187702	829	2.01595e-05	4.1	8	2	2	0	512	57.603	5.84	-0.6		0	0	○	1.0509	-3.40626	-1.76819	0.293577	0.29527	0.635967	17.9324	19.7006	19.0907	19.7233	2.17357	0.968224	4.72442	0.937458	12.1209	4.91469	19.2815	19.0907	15.425	20.6572	18.7212	19.7233	524896	558318	0	1.47087e+06	587296	865594	1	1
Q59PL9	RPG1A | TIF32 | CAALFM_C112770WA | CaO19.13701 | CaO19.6345	Eukaryotic translation initiation factor 3 subunit A (eIF3a) (Eukaryotic translation initiation factor 3 110 kDa subunit homolog) (eIF3 p110) (Translation initiation factor eIF3, p110 subunit homolog)	876	0.000186763	895	1.00936e-05	2.47	24	2	2	0	930	106.063	8.73	-0.58		0	0	○	0.858868	1.75792	0.813872	1.75792	0.359549	0.67733	19.8176	19.0037	19.9924	18.8485	1.10803	0.753795	1.22772	0.568206	5.59112	3.96656	18.6326	19.9924	20.8279	18.3397	18.8485	19.8231	334764	1.04304e+06	2.29908e+06	295068	641452	927569	5	5
A0A1D8PJL8	PNP1 | CAALFM_C303180CA | orf19.7949	Purine nucleoside phosphorylase (EC 2.4.2.1) (Inosine-guanosine phosphorylase)	877	0.000186679	919	8.11766e-06	3.26	6	1	1	0	307	33.433	6.1	-0.06		0	0	○	0.103602	-1.14929	-0.200742	0.870103	0.905225	0.957942	16.9967	17.1974	16.075	16.3465	1.82703	2.04224	3.33803	4.17074	10.7493	11.8753	15.814	19.1009	16.075	16.3465	15.7182	19.5275	0	562283	0	0	0	755724	0	2
Q5A360	SIL1 | CAALFM_CR08350WA | CaO19.13761 | CaO19.6403	Nucleotide exchange factor SIL1	878	0.000184716	865	1.4109e-05	4.35	6	2	2	0	414	47.067	4.7	-0.59		0	0	○	0.348546	1.83291	0.874135	1.83291	0.692678	0.852919	18.3468	17.4727	18.9475	16.0858	2.18043	2.79737	4.75428	7.8253	11.8845	16.01	20.1639	18.9475	15.929	16.0858	15.6397	20.6925	967637	505564	0	0	0	1.69462e+06	1	1
Q5AIA2	HOM6 | CAALFM_C102620CA | orf19.10468	Homoserine dehydrogenase (HDH) (EC 1.1.1.3)	879	0.000181839	884	1.10154e-05	5.57	4	2	2	0	359	38.836	4.95	-0.11		0	0	○	0.545482	-2.03677	-1.02628	0.490974	0.568579	0.768992	16.4772	17.5035	16.3321	16.1762	0.509546	2.61149	0.259637	6.81987	3.09243	14.9198	16.0559	16.3321	17.0436	16.1762	15.8223	20.512	0	0	166861	0	0	1.49535e+06	0	0
A0A1D8PTD1	URA2 | CAALFM_CR07050CA | orf19.9896	Pyrimidine-specific carbamoyl phosphate synthase-aspartate carbamoyl transferase (EC 2.1.3.2) (EC 3.5.1.2) (EC 6.3.4.16) (EC 6.3.5.5)	880	0.0001804	883	1.10993e-05	3.79	36	9	8	1	2216	244.647	5.55	-0.16		0	0	○	1.09533	2.48705	1.31443	2.48705	0.251068	0.596574	20.8399	19.5255	21.3154	18.9002	1.16564	1.23347	1.35871	1.52145	5.5933	6.31724	19.5117	21.3154	21.6926	18.7298	18.9002	20.9463	615688	2.60968e+06	4.1865e+06	386692	664878	2.0206e+06	3	9
A0A1D8PND9	RET2 | CAALFM_C502300CA | orf19.11711	Coatomer subunit delta	881	0.000176719	920	7.98269e-06	5.76	6	3	3	0	573	62.833	4.82	-0.39		0	0	○	0.0639948	-1.11432	-0.156165	0.897407	0.941482	0.964763	17.0739	17.23	15.614	16.3193	2.70728	2.14022	7.32937	4.58053	15.8563	12.4214	20.1977	15.4099	15.614	15.6958	19.675	16.3193	990575	0	0	0	1.13755e+06	0	2	0
Q5A7Q9	SOF1 | CAALFM_C300560CA | orf19.12862	rRNA-processing protein	882	0.000175799	889	1.06851e-05	4.36	6	2	2	0	436	49.421	9.89	-0.68		0	0	○	0.66466	2.58855	1.37214	2.58855	0.461363	0.710638	18.2662	16.8941	18.3522	15.7994	2.02649	2.10169	4.10665	4.41709	11.0942	12.4404	16.1981	20.2483	18.3522	15.7994	19.3171	15.5656	0	1.2455e+06	413341	0	887659	0	0	2
Q59NH3	YHM2 | CAALFM_C600600CA | orf19.11673	Mitochondrial thiamine pyrophosphate carrier 1	883	0.000174631	827	2.03216e-05	2.99	6	1	1	0	301	32.853	10.63	-0.09		0	0	○	2.86802	1.99256	0.994623	1.99256	0.0281477	0.241	19.0145	18.0198	19.1853	18.0576	0.394329	0.29162	0.155496	0.0850425	2.07384	1.61833	19.2946	19.1853	18.5635	18.0576	17.7112	18.2907	529674	596145	478532	242667	291614	320669	1	1
A0A1D8PSB9	SRP40 | CAALFM_CR02980CA | orf19.10377	Srp40p	884	0.000172513	905	9.56664e-06	2.8	9	1	1	0	428	46.908	4.3	-1.33		0	0	○	0.489714	2.35666	1.23674	2.35666	0.580978	0.776594	18.6512	17.4144	19.3602	16.0063	2.51851	2.53235	6.34288	6.41281	13.5032	14.5417	15.8541	20.7392	19.3602	16.0063	15.8991	20.3379	0	1.75028e+06	831249	0	0	1.32529e+06	1	3
A0A1D8PSW5	CAALFM_CR04940WA | orf19.9373	Uncharacterized protein	885	0.000172352	855	1.51646e-05	4.2	5	1	1	0	357	38.375	10.24	-0.83		0	0	○	0.675581	-2.9797	-1.57517	0.335605	0.454512	0.710638	17.0632	18.6383	15.8103	19.2223	2.34317	2.31991	5.49046	5.382	13.7323	12.447	15.8103	19.7664	15.6128	16.0822	19.2223	20.6105	0	891846	0	0	831219	1.60091e+06	1	1
A0A1D8PCG5	HOT1 | CAALFM_C101390CA | orf19.10838	Transcription activator GCR1-like domain-containing protein	886	0.000166917	828	2.03146e-05	4.94	7	2	2	0	607	68.154	9.45	-1.24		0	0	○	2.32947	11.1199	3.47507	11.1199	0.0686558	0.343611	20.5418	17.0667	20.9745	16.2273	0.906736	1.90491	0.82217	3.62868	4.41411	11.1616	20.9745	21.151	19.4997	15.7256	19.2471	16.2273	1.69717e+06	2.32862e+06	915664	0	845630	0	3	2
A0A1D8PMZ4	HMS1 | CAALFM_C500670CA | orf19.8536	Hms1p	887	0.000162539	894	1.02029e-05	1.9	20	1	1	0	685	76.67	5.39	-1.13		0	0	○	1.15437	3.33027	1.73564	3.33027	0.292183	0.631946	20.2314	18.4958	20.2522	19.7105	0.126201	2.12259	0.0159266	4.50537	0.623786	11.476	20.2522	20.0961	20.3459	19.7105	19.732	16.0449	1.02872e+06	1.12082e+06	1.64615e+06	763098	1.1834e+06	0	6	4
A0A1D8PIB2	ASN1 | CAALFM_C209060CA | orf19.7828	asparagine synthase (glutamine-hydrolyzing) (EC 6.3.5.4)	888	0.000162504	902	9.78916e-06	4.54	7	3	3	0	573	64.649	6.02	-0.41		0	0	○	0.000722711	1.00121	0.00175031	1.00121	0.999354	0.999354	17.7905	17.7887	18.4112	16.2296	1.36608	3.14082	1.86618	9.86474	7.67871	17.6562	18.4112	16.2243	18.736	16.2296	15.7326	21.4041	287136	0	539311	0	0	2.77505e+06	1	0
A0A1D8PCP8	CAALFM_C102290CA | orf19.11170	ATP synthase complex assembly protein	889	0.000162494	896	1.00322e-05	4.47	5	2	2	0	403	47.377	8.9	-0.57		0	0	○	0.204584	1.43446	0.520512	1.43446	0.81468	0.918094	17.5999	17.0794	16.2331	15.8656	2.69869	2.37981	7.28293	5.66352	15.3335	13.9338	16.2331	15.8581	20.7086	15.8656	19.8214	15.5512	0	0	2.11657e+06	0	1.25905e+06	0	0	0
Q59UH8	CAALFM_CR03360WA | orf19.9922	U3 small nucleolar RNA-associated protein 11 (U3 snoRNA-associated protein 11)	890	0.000158361	890	1.05298e-05	4.45	3	1	1	0	247	29.262	10.47	-1.21		0	0	○	0.190694	1.27223	0.34736	1.27223	0.826836	0.921078	16.8834	16.536	15.9322	15.5048	1.76712	1.87441	3.12272	3.5134	10.4666	11.3353	15.7956	15.9322	18.9224	15.5048	18.6996	15.4036	0	0	613662	0	578573	0	0	0
A0A1D8PDN3	TRP99 | CAALFM_C105410CA | orf19.8054	Trp99p	891	0.000155735	878	1.20856e-05	4.89	2	1	1	0	184	20.154	8.44	-0.13		0	0	○	1.13176	-1.64651	-0.719411	0.607345	0.276864	0.614224	15.988	16.7074	15.8633	16.2228	0.298451	0.847967	0.0890728	0.719048	1.86672	5.0754	15.7721	15.8633	16.3286	16.2228	16.2128	17.6865	0	0	0	0	0	210946	0	0
A0A1D8PS00	CAALFM_CR01550CA | orf19.10075	3'-5'-exodeoxyribonuclease	892	0.000154143	892	1.02767e-05	2.42	9	1	1	0	414	47.66	6.24	-0.44		0	0	○	1.80387	4.74105	2.24521	4.74105	0.154023	0.501102	19.4211	17.1759	19.3996	16.1737	0.215323	1.74699	0.0463638	3.05199	1.1087	10.1712	19.2173	19.3996	19.6464	16.1609	16.1737	19.1932	502067	691634	1.01364e+06	0	0	599399	1	2
A0A1D8PMP9	CAALFM_C406850CA | orf19.10636	Methionine aminopeptidase (EC 3.4.11.18)	893	0.000153212	757	3.78156e-05	4.85	4	2	2	0	371	41.211	7.45	-0.35		0	0	○	1.82154	9.69969	3.27794	9.69969	0.150336	0.501102	20.6559	17.378	20.599	16.3278	0.362775	2.51895	0.131606	6.34511	1.75628	14.4951	20.599	20.3249	21.0438	20.2521	15.554	16.3278	1.30824e+06	1.31346e+06	2.67017e+06	1.11073e+06	0	0	1	1
A0A1D8PMC1	CAALFM_C405440CA | orf19.9366	Vacuolar protein sorting-associated protein 62	894	0.000150079	924	7.53119e-06	5.66	4	2	2	0	442	50.555	6.05	-0.41		0	0	○	0.942955	2.72715	1.4474	2.72715	0.363509	0.67733	17.4424	15.995	16.302	16.0501	2.14908	0.306021	4.61854	0.0936486	12.321	1.91322	16.1039	16.302	19.9213	16.2698	16.0501	15.6652	0	0	1.22645e+06	0	0	0	0	0
Q59LF9	MAP2 | CAALFM_C604080WA | CaO19.1214 | CaO19.8802	Methionine aminopeptidase 2 (MAP 2) (MetAP 2) (EC 3.4.11.18) (Peptidase M)	895	0.000147156	839	1.69916e-05	2.24	10	1	1	0	446	50.379	5.22	-0.88		0	0	○	0.0684741	-1.15071	-0.202524	0.869029	0.937252	0.963213	19.1416	19.3442	20.9319	20.6077	3.13375	2.77042	9.82038	7.67521	16.3714	14.3217	15.5232	20.9698	20.9319	16.1672	21.2575	20.6077	0	2.05377e+06	2.47093e+06	0	3.40695e+06	1.59786e+06	0	2
Q5A0N3	RNR1 | CAALFM_C203160CA | orf19.13201	Ribonucleoside-diphosphate reductase (EC 1.17.4.1)	896	0.00014348	917	8.29328e-06	2.46	17	2	2	0	854	96.254	6.33	-0.39		0	0	○	2.25711	11.5234	3.5265	11.5234	0.085269	0.391559	20.7734	17.2469	21.1083	16.3232	0.750537	2.07819	0.563306	4.31886	3.61298	12.0496	19.9137	21.1083	21.2981	15.7906	19.6268	16.3232	813538	2.26066e+06	3.18494e+06	0	1100170	0	1	4
A0A1D8PD11	CAALFM_C103510CA | orf19.10571	Uncharacterized protein	897	0.0001431	810	2.33058e-05	8.84	1	1	1	0	181	20.309	4.87	-0.23		0	0	○	0.713483	-2.47776	-1.30903	0.403591	0.471796	0.71621	15.7626	17.0717	15.9183	15.5945	0.331391	2.57342	0.10982	6.6225	2.10238	15.0742	15.9876	15.9183	15.3821	15.5773	15.5945	20.0432	0	0	0	0	0	1.08044e+06	0	0
A0A1D8PR24	WHI3 | CAALFM_C702200WA | orf19.13847	mRNA-binding protein	898	0.000141838	944	5.82973e-06	2.84	12	2	2	0	704	76.104	8.75	-0.95		0	0	○	0.567849	5.68484	2.50712	5.68484	0.55382	0.760952	19.2693	16.7621	15.9974	16.1155	6.11728	1.25116	37.4212	1.5654	31.7463	7.4642	15.4837	15.9974	26.3267	15.9666	16.1155	18.2043	0	0	103956592	0	0	302023	0	0
Q5A6L1	FUM11 | CAALFM_CR04530WA | orf19.8178	fumarate hydratase (EC 4.2.1.2)	899	0.000137303	921	7.90815e-06	4.33	5	2	2	0	462	50.077	6.13	-0.23		0	0	○	1.52978	6.54979	2.71145	6.54979	0.199749	0.546988	18.5952	15.8837	19.8942	15.7919	2.49615	0.228759	6.23075	0.0523308	13.4236	1.44021	15.7174	19.8942	20.174	16.1441	15.7919	15.7152	0	974408	1.46119e+06	0	0	0	0	1
Q5A744	SDS24 | SDS23 | CAALFM_C108370WA | Ca41C10.01c | CaO19.12584 | CaO19.5118	Protein SDS23	900	0.000133529	986	2.78997e-06	3.18	9	2	2	0	628	67.545	8.8	-0.36		0	0	○	1.00202	-2.3702	-1.24501	0.421905	0.332372	0.668616	16.0021	17.2471	16.1536	16.3367	0.431103	1.70345	0.18585	2.90173	2.69405	9.87673	15.5157	16.3369	16.1536	16.1923	16.3367	19.2123	0	0	0	0	0	607402	0	1
A0A1D8PM45	CAALFM_C404560CA | orf19.11307	Suppressor of lethality of KEX2 GAS1 double null mutant protein 1	901	0.000132784	866	1.39668e-05	4.26	3	1	1	0	282	31.66	4.8	-1.03		0	0	○	0.518867	-1.87578	-0.907492	0.533111	0.565061	0.767031	16.9176	17.8251	15.7324	18.1481	2.07662	1.34371	4.31236	1.80556	12.2749	7.5383	15.705	15.7324	19.3154	18.1481	18.9779	16.3493	0	0	805865	258375	701661	0	0	0
A0A1D8PDW1	CAALFM_C106540CA | orf19.13638	Exosome non-catalytic core subunit	902	0.000132163	802	2.56273e-05	2.41	7	1	1	0	374	41.773	6.18	-0.39		0	0	○	1.88655	1.96905	0.977498	1.96905	0.0852565	0.391559	19.965	18.9875	20.1995	18.9693	0.572952	0.4568	0.328274	0.208667	2.86979	2.4058	19.3119	20.1995	20.3834	18.9693	18.54	19.4531	536094	1.20409e+06	1.68949e+06	456501	517988	717734	1	2
Q5AGV4	PRT1 | CAALFM_C701450CA | CaO19.13937 | CaO19.6584	Eukaryotic translation initiation factor 3 subunit B (eIF3b) (Eukaryotic translation initiation factor 3 90 kDa subunit homolog) (eIF3 p90) (Translation initiation factor eIF3 p90 subunit homolog)	903	0.000132028	930	7.13882e-06	5.55	6	4	4	0	739	84.252	6.34	-0.53		0	0	○	0.737211	2.41362	1.2712	2.41362	0.438108	0.705966	18.047	16.7758	18.487	16.2724	2.22587	0.996072	4.95449	0.992159	12.3337	5.93756	15.6339	18.487	20.02	16.1319	17.9231	16.2724	0	367400	1.31323e+06	0	337750	0	0	2
A0A1D8PJG9	DCG1 | CAALFM_C302550CA | orf19.7874	Dcg1p	904	0.000130586	860	1.46424e-05	5.17	2	1	1	0	232	26.015	5.42	-0.14		0	0	○	1.74864	3.66938	1.87554	3.66938	0.160274	0.503718	17.8164	15.9409	18.5641	15.8976	1.50086	0.219638	2.25258	0.048241	8.42403	1.37783	18.5641	16.0886	18.7965	15.8976	15.7461	16.1789	319249	0	562398	0	0	0	1	0
A0A1D8PRL4	MIS12 | CAALFM_CR00080WA | orf19.7534	Mis12p	905	0.000130434	959	4.89271e-06	5.07	9	5	4	1	1025	111.268	8.56	-0.14		0	0	○	0.877519	2.64881	1.40535	2.64881	0.344721	0.676211	18.1715	16.7661	18.7657	16.1807	1.73617	1.45441	3.0143	2.1153	9.5544	8.67468	16.2162	19.5325	18.7657	16.1807	18.422	15.6956	0	758365	550504	0	477300	0	0	3
A0A1D8PU93	RFC4 | CAALFM_CR10700WA | orf19.7658	Replication factor C subunit 4	906	0.000126543	927	7.31971e-06	2.79	5	1	1	0	323	36.271	6.37	-0.1		0	0	○	0.675237	2.13601	1.09492	2.13601	0.45868	0.710638	17.7931	16.6982	18.7691	16.2713	1.85073	1.35407	3.42519	1.83352	10.4014	8.10911	15.6587	18.9515	18.7691	16.2713	18.2143	15.609	0	506970	551824	0	413289	0	0	1
A0A1D8PQ59	GLC3 | CAALFM_C603340CA | orf19.13067	1,4-alpha-glucan-branching enzyme (EC 2.4.1.18) (Glycogen-branching enzyme)	907	0.000125081	887	1.07053e-05	3.65	8	2	2	0	684	78.619	6.23	-0.38		0	0	○	2.47647	10.4505	3.3855	10.4505	0.0837965	0.391559	20.1817	16.7962	20.3034	15.9575	0.411589	1.889	0.169406	3.56834	2.03942	11.2466	19.723	20.3034	20.5187	15.9575	18.9593	15.4718	712808	1.29401e+06	1.85557e+06	0	692696	0	3	2
A0A1D8PPM0	OYE2 | CAALFM_C601410CA | orf19.10947	Probable NADPH dehydrogenase (Estrogen-binding protein)	908	0.000122725	975	3.36171e-06	4.22	4	2	2	0	403	45.769	6.26	-0.5		0	0	○	0.757373	1.3081	0.387478	1.3081	0.408581	0.700811	16.0391	15.6516	15.8223	15.4052	0.566118	0.450552	0.32049	0.202997	3.52962	2.87863	15.6134	15.8223	16.6815	15.3779	16.1716	15.4052	0	0	129831	0	0	0	0	1
A0A1D8PQW4	CAALFM_C701710WA | orf19.13906	Vacuolar sorting protein Vps3844 C-terminal domain-containing protein	909	0.000121374	945	5.78804e-06	4.07	4	1	1	0	393	44.226	7.23	-0.25		0	0	○	0.860665	-3.68921	-1.88331	0.27106	0.402153	0.694673	15.7035	17.5868	15.7498	16.2086	0.108507	3.09269	0.0117738	9.56472	0.690974	17.5853	15.7498	15.7812	15.5795	16.2086	15.4229	21.129	0	0	0	0	0	2293355	0	0
Q59XW4	ACS1 | CAALFM_C210350CA	Acetyl-coenzyme A synthetase (EC 6.2.1.1)	910	0.000119543	967	4.10427e-06	4.59	6	3	3	0	675	75.14	6.26	-0.3		0	0	○	1.4662	-3.9507	-1.98211	0.25312	0.210724	0.554098	15.7651	17.7472	15.7856	17.222	0.231624	1.89775	0.0536495	3.60145	1.46922	10.6932	15.7856	15.9857	15.5239	16.1673	19.8522	17.222	0	0	0	0	1.28623e+06	152880	1	0
Q5AK46	PUT2 | CAALFM_C504880CA | orf19.11457	Multifunctional fusion protein [Includes: Delta-1-pyrroline-5-carboxylate dehydrogenase (P5C dehydrogenase) (L-glutamate gamma-semialdehyde dehydrogenase); L-glutamate gamma-semialdehyde dehydrogenase (EC 1.2.1.88)]	911	0.000119366	989	2.66449e-06	3.03	8	2	2	0	595	65.758	7.72	-0.25		0	0	○	0.782526	-2.54411	-1.34716	0.393065	0.438988	0.705966	15.8764	17.2236	15.8818	16.0624	0.0200034	2.43456	0.000400137	5.92707	0.125994	14.135	15.8932	15.8543	15.8818	15.5871	20.0214	16.0624	0	0	0	0	1.44626e+06	0	0	1
Q59M28	CAALFM_C112570CA | orf19.11243	Elongator complex protein 4	912	0.000117922	957	5.02983e-06	3.59	5	2	2	0	446	49.213	9.66	-0.43		0	0	○	0.182565	1.18525	0.245187	1.18525	0.834097	0.923787	16.9288	16.6836	16.1948	16.1397	1.287	1.39678	1.65638	1.95099	7.60247	8.37219	16.1948	16.1766	18.4148	15.6405	18.2705	16.1397	0	0	431667	0	429708	0	0	0
A0A1D8PGG7	SRD1 | CAALFM_C201980CA | orf19.9085	Srd1p	913	0.000116262	767	3.50473e-05	4.96	5	2	2	0	625	67.445	5.79	-0.52		0	0	Up	3.00402	66.5796	6.05701	66.5796	0.0268549	0.233766	22.6558	16.5988	23.3476	15.8838	2.36956	1.58622	5.61483	2.51608	10.459	9.55619	20.0174	23.3476	24.6025	15.8838	15.496	18.4167	874170	10674305	31465348	0	0	349931	2	1
A0A1D8PTV0	RPN7 | CAALFM_CR08910CA | orf19.7287	Proteasome regulatory particle lid subunit	914	0.000115368	846	1.5884e-05	2.25	7	1	1	0	400	46.25	5.16	-0.46		0	0	○	0.90293	2.75322	1.46112	2.75322	0.381106	0.686364	19.7127	18.2516	19.6504	18.6569	0.279867	2.2713	0.0783256	5.15882	1.41973	12.4444	19.6504	20.0185	19.4693	15.805	18.6569	20.293	677843	1.06211e+06	896542	0	561686	1.2847e+06	1	2
O93852	ALO1 | ALO | CAALFM_CR09790WA | CaO19.7551	D-arabinono-1,4-lactone oxidase (ALO) (EC 1.1.3.37) (EC 1.1.3.8) (EC 1.3.3.12) (FAD-linked oxidoreductase ALO1) (L-galactono-gamma-lactone oxidase)	915	0.000113307	935	6.92246e-06	3.59	6	1	1	0	557	63.447	6.59	-0.37		0	0	○	0.744077	2.36486	1.24175	2.36486	0.416002	0.702745	18.2084	16.9667	19.1328	16.1909	1.84315	1.47408	3.39721	2.17292	10.1225	8.6881	16.086	19.4065	19.1328	16.1909	16.0426	18.6667	0	694938	710030	0	0	416128	0	2
Q59MU3	ARO10 | CAALFM_CR06860CA | orf19.9405	Phenylpyruvate decarboxylase	916	0.000112541	941	5.94064e-06	3.02	8	2	2	0	629	70.812	6.35	-0.31		0	0	○	0.903962	3.72086	1.89563	3.72086	0.339117	0.675625	18.7395	16.8439	19.7325	16.3084	2.47493	1.63395	6.12527	2.6698	13.207	9.70055	15.9223	19.7325	20.5638	16.3084	18.6784	15.5449	0	871112	1.91449e+06	0	570134	0	0	2
A0A1D8PRE8	ENP2 | CAALFM_C703540CA | orf19.13978	Ribosome biosynthesis protein	917	0.000112511	909	9.06833e-06	3.2	9	2	2	0	750	84.943	6.72	-0.86		0	0	○	0.415971	-1.51616	-0.600424	0.65956	0.655596	0.827268	18.272	18.8725	18.2985	18.6551	1.97416	0.519286	3.89731	0.269658	10.8043	2.75155	20.2328	18.2985	16.2848	18.6551	18.4972	19.4651	1.01497e+06	322405	0	367164	502836	723741	3	1
Q5A7M1	GLO3 | CAALFM_C300240CA | orf19.12900	ADP-ribosylation factor GTPase-activating protein	918	0.000112262	898	9.9777e-06	5.76	3	2	2	0	451	49.359	9.65	-0.81		0	0	○	0.0767557	-1.10316	-0.141639	0.906489	0.929868	0.962186	17.0575	17.1992	16.3152	16.0388	1.6108	2.05321	2.59469	4.21569	9.44336	11.9379	15.9517	16.3152	18.9057	16.0388	15.9889	19.5699	0	0	606604	0	0	778239	0	0
A0A1D8PMN9	CCT6 | CAALFM_C406830CA | orf19.10638	T-complex protein 1 subunit zeta (CCT-zeta)	919	0.000111539	841	1.68275e-05	3.04	7	2	2	0	559	60.667	5.92	-0.14		0	0	○	1.11677	3.07311	1.6197	3.07311	0.260792	0.601739	19.924	18.3043	20.4881	18.7361	1.00554	1.78769	1.01111	3.19585	5.04689	9.76654	18.763	20.4881	20.5207	16.3402	18.7361	19.8365	366437	1.47077e+06	1.85821e+06	0	593406	936215	1	2
Q5ANC6	CEM1 | CAALFM_C305070WA | orf19.13398	3-oxoacyl-[acyl-carrier-protein] synthase	920	0.000111486	900	9.84435e-06	8.39	2	2	2	0	441	47.082	6.75	-0.17		0	0	○	0.974576	2.91254	1.54228	2.91254	0.35125	0.67733	17.3051	15.7629	16.1124	15.9352	2.21739	0.303059	4.91682	0.0918448	12.8135	1.92262	16.1124	19.8636	15.9394	15.9404	15.9352	15.4129	0	953986	0	0	0	0	0	2
A0A1D8PHS4	CAALFM_C207000WA | orf19.9796	Uncharacterized protein	921	0.00011083	835	1.80472e-05	8.7	1	1	1	0	230	26.079	4.37	-0.98		0	0	○	0.520488	-1.63428	-0.708655	0.61189	0.588955	0.779283	16.0626	16.7712	16.0857	15.9682	0.0589135	1.92458	0.00347079	3.704	0.366774	11.4755	15.9956	16.1065	16.0857	15.3783	18.9673	15.9682	0	0	0	0	696530	0	0	0
A0A1D8PQI4	CAALFM_C700150WA | orf19.7108	Ribulose-phosphate 3-epimerase (EC 5.1.3.1)	922	0.00011083	911	9.01886e-06	4.35	2	1	1	0	230	25.272	4.99	-0.17		0	0	○	0.672686	-1.74826	-0.80592	0.571997	0.483467	0.719733	16.0132	16.8191	16.2931	16.3379	0.521317	1.61212	0.271772	2.59894	3.25555	9.58506	16.3347	16.2931	15.4117	15.5024	18.6171	16.3379	0	0	0	0	546394	0	0	0
A0A1D8PMU0	CAALFM_C500050WA | orf19.5694	Genetic interactor of prohibitin 5, mitochondrial	923	0.000108864	916	8.48409e-06	4.31	2	1	1	0	232	27.3	10.26	-0.5		0	0	○	0.937929	1.91783	0.939471	1.91783	0.365438	0.677755	16.8235	15.8841	16.0863	15.8189	1.40197	0.202657	1.96551	0.0410698	8.33338	1.27585	16.0863	15.944	18.4403	15.8189	16.1113	15.722	0	0	439354	0	0	0	0	0
Q5AK53	PFK1 | CAALFM_C504810WA | orf19.11449	ATP-dependent 6-phosphofructokinase (ATP-PFK) (Phosphofructokinase) (EC 2.7.1.11) (Phosphohexokinase)	924	0.000108294	832	1.93708e-05	3.04	12	3	3	0	987	108.571	6.6	-0.25		0	0	○	0.440866	1.20497	0.268993	1.20497	0.63677	0.814854	20.2719	20.0029	20.2557	20.1257	0.232982	0.830829	0.0542808	0.690277	1.14929	4.15355	20.2557	20.0474	20.5125	20.7655	19.1175	20.1257	1.03117e+06	1.08362e+06	1.84768e+06	1.5855e+06	772963	1.144e+06	2	3
A0A1D8PMH8	GDH3 | CAALFM_C406120WA | orf19.4716	Glutamate dehydrogenase	925	0.000107176	964	4.32926e-06	4.17	4	2	2	0	456	49.577	5.63	-0.23		0	0	○	0.762687	-1.71658	-0.779534	0.582555	0.448445	0.709297	16.0159	16.7955	16.0367	16.149	0.0719352	1.44366	0.00517468	2.08416	0.449148	8.59554	15.9359	16.0752	16.0367	16.149	15.788	18.4494	0	0	0	0	0	357946	0	0
Q5AKU6	SSK1 | CAALFM_C113930WA | CaO19.12498 | CaO19.5031	Oxidative stress response two-component system protein SSK1	926	0.000106505	937	6.82171e-06	4.9	5	3	3	0	674	73.56	10.08	-0.66		0	0	○	0.581143	3.17485	1.66669	3.17485	0.540345	0.747862	18.226	16.5593	16.3308	15.8894	3.88201	1.17483	15.07	1.38024	21.2993	7.09469	16.3308	15.6557	22.6916	15.8894	17.9159	15.8727	0	0	8.36743e+06	0	336075	0	0	0
Q5ADM4	FCR1 | CAALFM_C306850WA | orf19.14109	Fcr1p	927	0.000105185	874	1.24512e-05	2.32	8	1	1	0	517	56.962	7.69	-0.75		0	0	○	1.1776	2.86909	1.52059	2.86909	0.278679	0.614224	19.7171	18.1966	19.628	18.8503	0.32667	1.79666	0.106713	3.22799	1.65678	9.87364	20.0791	19.628	19.4443	16.1646	18.8503	19.5748	912407	810235	881163	0	642273	780915	2	2
A0A1D8PRH3	UME1 | CAALFM_C703960CA | orf19.7185	Ume1p	928	0.000104634	928	7.29622e-06	4.33	4	2	2	0	485	55.308	5.26	-0.69		0	0	○	0.283246	-1.43427	-0.520314	0.69722	0.746824	0.886266	16.9332	17.4535	16.0885	18.2514	2.01439	1.64047	4.05776	2.69114	11.8961	9.39908	16.0885	15.4787	19.2324	15.5667	18.2514	18.5425	0	0	760800	0	424056	381799	0	0
Q5AKX1	GCV3 | CAALFM_C113680CA | orf19.12473	Glycine cleavage system H protein	929	0.000102798	863	1.41694e-05	6.21	1	1	1	0	177	20.053	4.43	-0.42		0	0	○	1.30515	-2.42865	-1.28015	0.411751	0.248369	0.595625	15.5364	16.8165	15.484	16.1838	0.145842	1.37944	0.0212699	1.90286	0.938712	8.20289	15.7012	15.484	15.4239	16.1838	15.8669	18.3988	0	0	0	0	0	345623	0	0
Q5AH14	TOM40 | CAALFM_C701970CA | orf19.13877	Translocase of outer membrane 40 kDa subunit	930	0.00010022	903	9.74619e-06	6.67	2	2	2	0	390	42.309	5.17	-0.12		0	0	○	0.900968	-3.43033	-1.77835	0.291517	0.380415	0.686364	15.784	17.5624	15.6735	16.2196	0.423061	2.75915	0.178981	7.61293	2.68031	15.7106	15.6735	15.4273	16.2514	15.7317	16.2196	20.7359	0	0	0	0	0	1746357	0	0
Q5ADM2	TAF12 | CAALFM_C306820CA | orf19.14112	Transcription initiation factor TFIID subunit 12 domain-containing protein	931	9.95625e-05	893	1.02388e-05	3.5	5	2	2	0	515	55.75	10.13	-0.89		0	0	○	0.634782	2.13344	1.09318	2.13344	0.493948	0.719733	18.6224	17.5292	19.022	18.1276	2.16856	1.10854	4.70265	1.22885	11.6449	6.32394	20.5633	16.2818	19.022	16.2501	18.1276	18.2099	1276260	0	657563	0	389206	303197	2	0
Q5A7S3	CAALFM_C300640WA | orf19.12848	Glutamate decarboxylase	932	9.733e-05	946	5.66718e-06	5.47	3	2	2	0	494	55.602	5.77	-0.32		0	0	○	0.733586	2.35881	1.23806	2.35881	0.462475	0.710638	17.1372	15.8992	15.8792	16.0112	2.37726	0.212549	5.65135	0.0451771	13.8719	1.33686	15.6533	15.8792	19.8791	16.0323	15.654	16.0112	0	0	1.19111e+06	0	0	0	0	0
Q8TG40	HBR1 | FAP7 | CAALFM_C100340WA | CaO19.13495 | CaO19.6074	Adenylate kinase isoenzyme 6 homolog HBR1 (AK6) (EC 2.7.4.3) (Dual activity adenylate kinase/ATPase) (AK/ATPase) (Hemoglobin and proliferation-regulated protein 1) (Hb-regulated protein 1)	933	9.52245e-05	925	7.44532e-06	4.03	2	1	1	0	248	28.668	3.83	-0.89		0	0	○	0.778913	-2.07002	-1.04964	0.483088	0.439525	0.705966	15.8337	16.8833	15.8878	16.0418	0.162852	1.89879	0.0265209	3.60539	1.02852	11.2465	15.6506	15.9625	15.8878	16.0418	19.0574	15.5507	0	0	0	0	741430	0	0	0
Q5A895	HSE1 | CAALFM_CR01210CA | CaO19.10743 | CaO19.3233	Class E vacuolar protein-sorting machinery protein HSE1	934	9.46067e-05	974	3.48681e-06	4.02	4	2	2	0	498	56.597	6.73	-0.83		0	0	○	0.591894	-1.58205	-0.661798	0.63209	0.534887	0.746423	15.9426	16.6044	16.0387	16.0639	0.425089	1.52303	0.180701	2.31961	2.66638	9.17245	16.3114	16.0387	15.4776	15.4253	18.3239	16.0639	0	0	0	0	445924	0	0	0
A0A1D8PJB1	CAALFM_C301850WA | orf19.9231	Mitochondrial 37S ribosomal protein MRP1	935	9.03203e-05	871	1.28825e-05	5.41	2	2	2	0	351	39.957	5.25	-0.61		0	0	○	0.32411	-1.70409	-0.769001	0.586824	0.719997	0.870457	16.8413	17.6103	16.2613	16.2257	1.36963	3.06318	1.87588	9.38309	8.13257	17.3943	16.2613	18.4055	15.857	15.4838	21.1213	16.2257	0	347214	0	0	3099990	0	0	1
Q5A4M8	SUR7 | CAALFM_C601720CA | CaO19.10917 | CaO19.3414	Protein SUR7	936	8.84421e-05	856	1.51361e-05	8.15	1	1	1	0	270	29.916	7.8	0.29		0	0	○	1.06046	2.67017	1.41693	2.67017	0.31302	0.651183	17.1971	15.7802	16.2278	15.7387	1.842	0.421436	3.39298	0.177608	10.7111	2.67066	19.3214	16.0422	16.2278	15.7387	15.3811	16.2209	539620	0	0	0	0	0	1	0
A0A1D8PL36	CAALFM_C400590CA | orf19.11660	ENTH domain-containing protein	937	8.68468e-05	876	1.2148e-05	1.8	11	1	1	0	668	76.176	9.59	-0.85		0	0	○	0.0596867	-1.14216	-0.191763	0.875535	0.945392	0.965903	19.5612	19.753	20.565	21.2418	2.84298	3.54428	8.08256	12.5619	14.5338	17.943	21.7661	20.565	16.3525	21.2418	15.7071	22.31	2.93783e+06	1.55124e+06	0	2.20566e+06	0	5199715	2	2
Q5A4P1	CTA1 | CAALFM_C601830WA | orf19.10904	Cta1p	938	8.62867e-05	864	1.41099e-05	6.42	1	1	1	0	218	24.332	4.21	-0.78		0	0	○	0.646734	2.12734	1.08905	2.12734	0.506923	0.727593	16.9675	15.8785	15.764	15.9678	2.3437	0.422187	5.49293	0.178242	13.8129	2.65887	15.47	15.764	19.6685	15.9678	16.2489	15.4188	0	0	1.02927e+06	0	0	0	0	0
A0A1D8PSW1	PEX14 | CAALFM_CR04930WA | orf19.9371	Peroxisomal membrane protein PEX14 (Peroxin-14)	939	8.589e-05	955	5.07272e-06	2.65	5	1	1	0	452	49.705	4.82	-0.95		0	0	○	0.345881	-1.63429	-0.708665	0.611886	0.693864	0.852919	16.9214	17.63	15.7905	17.9192	2.15466	1.93732	4.64255	3.7532	12.7334	10.9887	15.7905	15.5675	19.406	15.5644	17.9192	19.4065	0	0	858071	0	336834	694933	0	0
Q5AJ82	END3 | CAALFM_C301400WA | CaO19.1711 | CaO19.9278	Actin cytoskeleton-regulatory complex protein END3 (Endocytosis protein 3)	940	8.45616e-05	940	6.28413e-06	2.28	5	1	1	0	395	44.983	4.64	-0.81		0	0	○	0.686	-2.21079	-1.14456	0.452327	0.4483	0.709297	17.0348	18.1794	16.2741	18.874	1.72407	1.61093	2.97242	2.59508	10.1208	8.86127	15.822	16.2741	19.0084	16.3377	19.3266	18.874	0	0	651397	0	893484	480425	0	0
Q5A5P7	CAALFM_C210720CA | orf19.12812	Probable magnesium transporter	941	8.43166e-05	908	9.12424e-06	3.53	3	1	1	0	368	40.215	5.35	0.43		0	0	○	0.6352	-2.16314	-1.11313	0.462291	0.480044	0.719733	16.8558	17.9689	15.8732	17.8356	1.75863	1.74615	3.09278	3.04904	10.4334	9.71762	18.8861	15.8732	15.8081	16.2932	17.8356	19.7779	399074	0	0	0	317884	898944	1	0
A0A1D8PGB7	ENT2 | CAALFM_C201390WA | orf19.9019	Epsin	942	8.38582e-05	933	6.96399e-06	2.49	6	1	1	0	522	59.974	4.86	-1.24		0	0	○	1.04229	-2.83753	-1.50464	0.352419	0.290675	0.629998	17.2781	18.7827	16.3501	18.2831	1.80521	0.95347	3.2588	0.909105	10.448	5.07631	19.3585	16.3501	16.1256	18.2831	18.1829	19.8822	553691	0	0	283718	404404	966348	1	0
Q59ST6	RRD2 | CAALFM_C303830WA | CaO19.14195 | CaO19.6933	Serine/threonine-protein phosphatase 2A activator 2 (EC 5.2.1.8) (Peptidyl-prolyl cis-trans isomerase PTPA-2) (PPIase PTPA-2) (Rotamase PTPA-2) (Phosphotyrosyl phosphatase activator 2)	943	8.22523e-05	943	5.83552e-06	3.35	3	1	1	0	358	40.71	6.26	-0.34		0	0	○	0.778248	3.36743	1.75165	3.36743	0.438903	0.705966	17.6791	15.9274	15.9529	15.8662	3.16246	0.361508	10.0012	0.130688	17.8882	2.26972	15.7553	15.9529	21.329	16.3156	15.8662	15.6004	0	0	3.25387e+06	0	0	0	0	0
Q5A220	RFG1 | ROX1 | CAALFM_CR02640WA | CaO19.10341 | CaO19.2823	Repressor of filamentous growth 1	944	8.1307e-05	988	2.75846e-06	3.33	5	2	2	0	600	64.967	9.15	-1.08		0	0	○	0.943101	2.16782	1.11624	2.16782	0.354733	0.67733	17.034	15.9178	16.1068	16.086	1.61798	0.428827	2.61787	0.183893	9.49855	2.69401	16.0929	16.1068	18.9023	16.237	16.086	15.4303	0	0	605188	0	0	0	0	2
Q5AH07	NUC2 | CAALFM_C701900WA | orf19.13884	Nuc2p	945	8.06665e-05	972	3.62705e-06	1.88	7	1	1	0	478	53.982	6.13	-0.22		0	0	○	0.617107	2.06523	1.0463	2.06523	0.493625	0.719733	17.8908	16.8445	18.6793	15.8585	1.50397	1.86747	2.26194	3.48745	8.4064	11.0865	16.1566	18.8366	18.6793	15.8585	15.6767	18.9983	0	468160	518502	0	0	523683	0	2
A0A1D8PPS0	CAALFM_C602020CA | orf19.8311	Peroxin 20	946	7.9622e-05	950	5.30547e-06	4.04	3	1	1	0	446	51.759	5.35	-1.36		0	0	○	0.149657	1.20989	0.274876	1.20989	0.863487	0.933792	16.8502	16.5753	15.9209	15.6255	1.8209	1.85238	3.31566	3.43133	10.8064	11.1756	18.9482	15.6815	15.9209	15.3905	15.6255	18.71	416634	0	0	0	0	428805	1	0
A0A1D8PNY3	CAALFM_C504410CA | orf19.11410	pH-response transcription factor pacC/RIM101	947	7.91096e-05	951	5.30051e-06	3.42	3	1	1	0	380	44.619	7.7	-1.25		0	0	○	0.143621	-1.16527	-0.220664	0.85817	0.868927	0.937719	16.6104	16.8311	15.8644	15.9841	1.51252	1.55998	2.28771	2.43353	9.10585	9.26845	15.8644	15.6158	18.351	15.8777	15.9841	18.6313	0	0	412984	0	0	406057	0	1
A0A1D8PHH2	PNG2 | CAALFM_C205660WA | orf19.14166	Png2p	948	7.77355e-05	958	4.95439e-06	3.26	8	3	3	0	983	111.869	6.8	-0.87		0	0	○	3.29381	10.4002	3.37854	10.4002	0.0558162	0.312571	19.7529	16.3744	19.7354	15.6589	0.0744149	1.44868	0.00553757	2.09868	0.376729	8.84727	19.7354	19.8345	19.6888	15.4226	18.0416	15.6589	718979	934924	1.04387e+06	0	366665	0	2	2
O94069	HEM1 | CAALFM_CR02000CA | Ca49C4.15 | CaO19.2601	5-aminolevulinate synthase, mitochondrial (EC 2.3.1.37) (5-aminolevulinic acid synthase) (Delta-ALA synthase) (Delta-aminolevulinate synthase)	949	7.73017e-05	1011	1.66443e-06	2.48	6	1	1	0	564	61.381	8.44	-0.22		0	0	○	0.941279	-1.57919	-0.659184	0.633237	0.341355	0.676211	15.7534	16.4126	15.6047	16.3381	0.382544	0.913519	0.14634	0.834518	2.42833	5.56597	15.4675	15.6047	16.1879	16.3381	17.3611	15.5386	0	0	0	0	228778	0	0	1
Q59MN0	VAC8 | CAALFM_C405150WA | CaO19.745 | CaO19.8364	Vacuolar protein 8	950	7.71312e-05	977	3.16573e-06	1.54	10	1	1	0	585	63.407	4.71	-0.04		0	0	○	1.35223	3.29224	1.71907	3.29224	0.193815	0.539763	18.6102	16.8911	17.7481	16.872	1.58034	0.857239	2.49747	0.734858	8.4918	5.07509	20.4341	17.7481	17.6483	16.872	16.0436	17.7577	1.16691e+06	220147	253753	106683	0	221623	3	1
Q5A330	PEX19 | CAALFM_CR08600CA | orf19.13792	Pex19p	951	7.44851e-05	875	1.22358e-05	4.22	2	1	1	0	332	37.296	4.09	-1.03		0	0	○	1.67655	6.2731	2.64918	6.2731	0.174884	0.522132	18.7542	16.105	19.8496	16.1659	2.22782	0.17463	4.96318	0.0304958	11.8791	1.08433	20.2222	19.8496	16.1907	15.9081	16.1659	16.241	1.00751e+06	944772	0	0	0	0	1	1
Q59RF7	CAALFM_C604650WA | CaO19.2163 | CaO19.9709	Vacuolar membrane protease (EC 3.4.-.-) (FXNA-related family protease 1)	952	7.32671e-05	978	3.08805e-06	2.99	7	3	1	2	837	93.76	4.93	0.04		0	0	○	0.0493946	1.07573	0.105319	1.07573	0.95522	0.971156	17.327	17.2217	17.9566	15.9004	1.57861	2.56914	2.49201	6.60046	9.11069	14.918	18.4937	15.5308	17.9566	15.9004	20.1826	15.5822	304040	0	314201	0	1.61727e+06	0	1	0
A0A1D8PD50	PDR16 | CAALFM_C103820WA | orf19.8629	SEC14 homolog 3	953	7.31305e-05	843	1.64584e-05	9.21	1	1	1	0	369	42.43	6.9	-0.58		0	0	○	0.799979	3.20272	1.6793	3.20272	0.428781	0.705966	17.7234	16.0441	16.2339	16.0943	2.95398	0.295051	8.72602	0.0870553	16.6671	1.839	15.8107	16.2339	21.1256	15.7272	16.0943	16.3109	0	0	2.82604e+06	0	0	0	0	0
A0A1D8PNH7	CAALFM_C502690WA | orf19.11763	Enoyl reductase (ER) domain-containing protein	954	7.2487e-05	942	5.84249e-06	3.01	3	1	1	0	365	40.208	5.47	-0.15		0	0	○	1.641	4.78921	2.25979	4.78921	0.182027	0.535737	18.1172	15.8574	18.5063	15.8843	1.94691	0.0469969	3.79047	0.00220871	10.7462	0.296372	16.0051	19.8402	18.5063	15.8843	15.8032	15.8848	0	938620	459926	0	0	0	0	1
A0A1D8PNY8	YUH2 | CAALFM_C504430CA | orf19.11412	Ubiquitin carboxyl-terminal hydrolase (EC 3.4.19.12)	955	7.18922e-05	969	3.90603e-06	2.56	3	1	1	0	313	35.719	4.79	-0.57		0	0	○	0.177123	1.16408	0.219191	1.16408	0.848368	0.924194	16.5279	16.3087	15.671	16.3262	1.74978	0.0332194	3.06174	0.00110353	10.5868	0.203691	15.3718	15.671	18.541	16.3295	16.3262	16.2704	0	0	471116	0	0	0	0	1
Q5A6T5	HST7 | STE7 | CAALFM_CR03900WA | CaO19.469 | CaO19.8100	Serine/threonine-protein kinase STE7 homolog (EC 2.7.12.2)	956	6.84989e-05	987	2.78038e-06	1.53	9	1	1	0	589	65.224	9.02	-0.54		0	0	○	1.5963	-4.31347	-2.10885	0.231832	0.187741	0.539183	16.5282	18.637	15.4576	18.6814	1.86083	0.166854	3.46271	0.0278402	11.2586	0.895281	15.4501	15.4576	18.6769	18.7772	18.4525	18.6814	0	0	517653	399606	487490	420400	0	0
A0A1D8PI73	TIF4631 | CAALFM_C208760CA | orf19.11082	Translation initiation factor eIF4G	957	6.78978e-05	923	7.62005e-06	3.14	8	3	3	0	1084	118.264	5.97	-1.06		0	0	○	0.713124	-1.61068	-0.687674	0.620854	0.462665	0.710638	18.5361	19.2238	18.7188	19.6069	0.38475	1.30834	0.148033	1.71176	2.07568	6.80586	18.7954	18.094	18.7188	17.7666	20.2978	19.6069	374751	279796	532928	198340	1.75166e+06	798479	1	1
Q5AD10	CAALFM_C200700WA | orf19.9604	M-AAA protease subunit	958	6.55263e-05	960	4.82051e-06	4.73	4	2	1	1	846	95.604	5.77	-0.42		0	0	○	3.10442	5.6222	2.49113	5.6222	0.0521364	0.303832	18.5162	16.025	17.9268	16.1749	1.10141	0.27339	1.2131	0.0747423	5.94837	1.70602	17.8349	19.7869	17.9268	15.7095	16.1907	16.1749	192572	904559	307773	0	0	0	1	2
A0A1D8PF42	CAALFM_C111200WA | orf19.8300	Uncharacterized protein	959	6.44344e-05	997	2.39382e-06	5.1	11	7	7	0	2551	264.576	6.34	-0.87		0	0	○	0.28322	2.02187	1.01569	2.02187	0.75351	0.889107	18.2522	17.2366	15.6632	16.1556	4.64011	2.04724	21.5306	4.19121	25.4221	11.8773	23.6092	15.6632	15.4844	15.9563	19.5977	16.1556	10539973	0	0	0	1.07823e+06	0	1	0
[truncated: 77 more rows]
[truncated: 89 more columns]

## Sheet: 3456_vs_WT
Table S3. Proteomics results
[truncated: 106 more rows]
[truncated: 89 more columns]

## Sheet: Peptides
Table S3. Proteomics results
[truncated: 5,626 more rows]

[truncated: 2 more sheets: Proteins Header, Peptides Header]
