# Supplementary material for: Inducible gene deletion reveals essentiality of protein kinases and a septation initiation network in Candida albicans
Source: PLoS Genet. 2026 Apr 21;22(4):e1012118. doi: 10.1371/journal.pgen.1012118 (PMC13128113; doi:10.1371/journal.pgen.1012118)
Supplement: S4 Table — (XLSX) [file pgen.1012118.s032.xlsx]

## Sheet: Table S4
Table S4. Oligonucleotide primers used for plasmid constructions
Usage	Plasmid	Primers	Sequence (5'-3') 1	PCR product
FLP-excisable BUD32 copy	pBUD32ex3	BUD32ex1-1	ATATGGCGCCTTGGTGGGTAGTTGTATCTATC	BUD32 ORF + upstream and downstream sequences
		BUD32ex1-2	ATATGTCGACTCAGTATTAAGAAGCAACCTTGC	BUD32 ORF + upstream and downstream sequences
FLP-excisable CTK1 copy	pCTK1ex3	CTK1ex3-1	TTAGGGCGCCGAGTCTGTGTGGAGTGTGTC	CTK1 ORF + upstream and downstream sequences
		CTK1ex3-2	TCTTGTCGACTCCTACTACCAGTACCATTG	CTK1 ORF + upstream and downstream sequences
FLP-excisable KSP1 copy	pKSP1ex3	KSP1ex1-1	ATATGGCGCCGCCTGTAACAGCAAGAAAAGTGG	KSP1 ORF + upstream and downstream sequences
		KSP1ex1-2	ATATGTCGACTTGCTGTACATAAAGTGGTTCG	KSP1 ORF + upstream and downstream sequences
FLP-excisable PTK2 copy	pPTK2ex3	PTK2ex1-1	ATATGGCGCCACTACCACTGTTACTACTATTAC	PTK2 ORF + upstream and downstream sequences
		PTK2ex1-2	ATATGTCGACGCACACTAAATCTTATGCTGCTG	PTK2 ORF + upstream and downstream sequences
FLP-excisable RIO1 copy	pRIO1ex3	RIO1ex3-1	AATTGGCGCCGGTGCGGATTGCATAACGCG	RIO1 ORF + upstream and downstream sequences
		RIO1ex3-2	TAGAGTCGACATATTCGTTGGCAGAGCC	RIO1 ORF + upstream and downstream sequences
FLP-excisable RIO2 copy	pRIO2ex3	RIO2ex1-1	ATATGGCGCCAGTTTGTGCTGCAAGCATAG	RIO2 ORF + upstream and downstream sequences
		RIO2ex1-2	ATATGTCGACATCCGATGATGCTTTCGCC	RIO2 ORF + upstream and downstream sequences
FLP-excisable orf19.3456 copy	p3456ex3	3456ex3-1	TTGTGGCGCCTGTTGCTGATCTTTGCC	orf19.3456 + upstream and downstream sequences
		3456ex3-2	TACGTCGACGATGAACAGTACAACAACG	orf19.3456 + upstream and downstream sequences
FLP-excisable orf19.5376 copy	p5376ex3	5376ex3-1	ATTAGGCGCCAACGTATGATTGGTTTGG	orf19.5376 + upstream and downstream sequences
		5376ex3-2	AACTGTCGACTCAATGTACGTAACTAAGC	orf19.5376 + upstream and downstream sequences
orf19.3456K41R allele	p3456K41R	3456.01	ATTGGAGCTCTTATAGGAATCATTAATAAGTTGG	partial orf19.3456 with K41R mutation + upstream sequences
		3456.07	AAATCAATTTGTCTAATGGCTACCTCTTGATTTG	partial orf19.3456 with K41R mutation + upstream sequences
		3456.06	GAGGTAGCCATTAGACAAATTGATTTAGAAAAAG	partial orf19.3456 with K41R mutation + downstream sequences
		3456.05	TTTACCGCGGAAAATTCGATTATGGAATTATATG	partial orf19.3456 with K41R mutation + downstream sequences
3xHA-tagged orf19.3456 allele	p3456H1	3456.01	see above	orf19.3456 without stop codon + upstream sequences
		3456.08	ATATGGCGCCGTTATCCTGTTCCATTCTATTAATCC	orf19.3456 without stop codon + upstream sequences
3xHA-tagged orf19.3456K41R allele	p3456HK41R	3456.01	see above	orf19.3456K41R without stop codon + upstream sequences
		3456.08	see above	orf19.3456K41R without stop codon + upstream sequences
orf19.5376K65R allele	p5376K65R	5376.01	GACGGAGCTCCAGAAAAGCACATATTG	partial orf19.5376 with K65R mutation + upstream sequences
		5376.13	CGATTAATAGTTCTTATGGCAACGTAAGTTGAAATC	partial orf19.5376 with K65R mutation + upstream sequences
		5376.12	ACTTACCGTTGCCATAAGAACTATTAATCGAATAG	partial orf19.5376 with K65R mutation + downstream sequences
		5376.11	TAACTCCGCGGTTGTAACAACAGTTCTTG	partial orf19.5376 with K65R mutation + downstream sequences
3xHA-tagged orf19.5376 allele	p5376H1	5376.01	see above	orf19.5376 without stop codon + upstream sequences
		5376.14	TATAGGCGCCATCTAACCCATCTAAGTAACTACTC	orf19.5376 without stop codon + upstream sequences
3xHA-tagged orf19.5376K65R allele	p5376HK65R	5376.01	see above	orf19.5376K65R without stop codon + upstream sequences
		5376.14	see above	orf19.5376K65R without stop codon + upstream sequences
AID*-tagged orf19.3456 allele	p3456AID1	AID01	ATATGGCGCCCCTAAAGATCCAGCCAAACCTCC	AID* sequence with ADH1 terminator
		AID02	ATATATGCATCGATTACAACAGGTGTTGTCCTC	AID* sequence with ADH1 terminator
		AID03	ATATATGCATCGTCAAAACTAGAGAATAATAAAG	3xMyc-tagged OsTIR1 gene with ACT1 promoter and TEF3 terminator + SAT1 gene with TDH3 promoter and URA3 terminator
		AID04	ATATCTCGAGGACCACCTTTGATTGTAAATAG	3xMyc-tagged OsTIR1 gene with ACT1 promoter and TEF3 terminator + SAT1 gene with TDH3 promoter and URA3 terminator
AID*-tagged orf19.5376 allele	p5376AID1	AID01	see above	AID* sequence with ADH1 terminator
		AID02	see above	AID* sequence with ADH1 terminator
		AID03	see above	3xMyc-tagged OsTIR1 gene with ACT1 promoter and TEF3 terminator + SAT1 gene with TDH3 promoter and URA3 terminator
		AID04	see above	3xMyc-tagged OsTIR1 gene with ACT1 promoter and TEF3 terminator + SAT1 gene with TDH3 promoter and URA3 terminator
AID*-tagged DBF2 allele	pDBF2AID1	DBF2.12	AGAAGAGCTCAAACTAAAGATGGTCGATATGTTTTC	partial DBF2 ORF without stop codon
		DBF2.06	ATATGGCGCCATACAATGTAGCTAATGGATTTAATC	partial DBF2 ORF without stop codon
orf19.193 deletion cassette	p193M1	193.09	AACAGAGCTCTTGTTGTTATTGGTGTTACATATTAC	orf19.193 upstream region
		193.10	TGTTCCGCGGTTAGAGTAGTGAGTTTGTAATAG	orf19.193 upstream region
		193.11	AATTAAATACTCGAGAAATTAAGATAAAAGAACAAGAC	orf19.193 downstream region
		193.12	AAATGGGCCCATATGGTTAATAATCAACAATC	orf19.193 downstream region
AID*-tagged orf19.193 allele	p193AID1	193.13	ATCCGAGCTCTAAAAGAATATTTAGTATTAATCATC	partial orf19.193 without stop codon
		193.02	TCTTGGCGCCTAAATTATTTAATTGATTGAG	partial orf19.193 without stop codon
		193.11	see above	orf19.193 downstream region
		193.12	see above	orf19.193 downstream region
Modified HygB marker	pHygB	HygB-1	ATATCTCGAGCGTCAAAACTAGAGAATAATAAAG	partial HygB marker with ACT1 promoter
		HygB-8	GTAACACCTTGCGCTCTTCTTG	partial HygB marker with ACT1 promoter
		HygB-9	CAAGAAGAGCGCAAGGTGTTAC	partial HygB marker with URA3 terminator
		HygB-2	ATATCTGCAGGACCACCTTTGATTGTAAATAG	partial HygB marker with URA3 terminator
Modified caSAT1 marker (caSAT2)	pSAT5	ACT1P1	ATATCTCGAGCGTCAAAACTAGAG	ACT1 upstream region
		ACT1P2	CCGAAATTTTCATTTTGAATGATTATATTTTTTT	ACT1 upstream region
		SAT9	ATCATTCAAAATGAAAATTTCGGTGATCCCTG	caSAT1 ORF + URA3 terminator
		SAT10	CGGGCTGCAGGACCACCTTTGATTG	caSAT1 ORF + URA3 terminator
3xMyc-tagging	pMyc3-HygB	Myc3KasI	ATATGGGCCCGGCGCCGAACAAAAGTTGATTTCTGAAGAAGATTTGGAACAAAAGTTGATTTCTGAAGAAGATTTGGAACAAAAATTAATCTCAGAAGAAGACTTG	3xMyc tag + ACT1 terminator
		ACT1TSalI	ATATGTCGACATTTTATGATGGAATGAATGGG	3xMyc tag + ACT1 terminator
3xMyc-tagged orf19.3456	p3456Myc3	3456.09	ATATCTGCAGTACAATATTAATTAAAATACACGG	orf19.3456 downstream region
		3456.04	AGATGGGCCCATTCGATTATGGAATTATATG	orf19.3456 downstream region
3xMyc-tagged orf19.193	p193Myc3	193.01	ATTAATTGGGCCCAATTCTAAAAGAATATTTAG	partial orf19.193 without stop codon
		193.02	TCTTGGCGCCTAAATTATTTAATTGATTGAG	partial orf19.193 without stop codon
		193.03	AAGACTGCAGAACAAGACTAATTATGTATG	orf19.193 downstream region
		193.04	GGTTGAGCTCGTTAATAATCAACAATCAATACC	orf19.193 downstream region
3xHA-tagged orf19.193	p193H1	MIG1HAfwd	ATATGAGCTCCTTCTTCATCGACTAATTTAGCTGG	3xHA tag + ACT1 terminator
		ACT1TSalI	see above	3xHA tag + ACT1 terminator
GFP-tagging	pGFP-HygB	GFP28	ATATGGCGCCGGAGCTGGTGCAGGCGCTGGAGCCAGTAAGGGAGAAGAACTTTTC	5x(Gly-Ala) linker +GFP + ACT1 terminator
		ACT1TSalI	see above	5x(Gly-Ala) linker +GFP + ACT1 terminator
GFP-tagged CDC3 allele	pCDC3G1	CDC3.01	ATATGGGCCCATTTGCCGTTGTTGGTTC	partial CDC3 ORF without stop codon
		CDC3.02	ATATGGCGCCACGTAAAAATCCTTTACGACTC	partial CDC3 ORF without stop codon
		CDC3.03	ATGGCTGCAGGTATAGCTAAATAGTATGTAAC	CDC3 downstream region
		CDC3.04	TATAGAGCTCCTGGTACTCCCACTCTGTAG	CDC3 downstream region
1 Restriction sites are underlined and introduced mutations highlighted in red; the 3xMyc sequence is shown in blue.
